# Supplementary material for: Revisiting the Transcriptome Landscape of Pig Embryo Implantation Site at Single-Cell Resolution
Source: Front Cell Dev Biol. 2022 May 4;10:796358. doi: 10.3389/fcell.2022.796358 (PMC9114439; doi:10.3389/fcell.2022.796358)
Supplement: Supplementary file 1 [file Table2.XLSX]

## Sheet: Table-S2-DEGs
Supplementary Table 2. The complete list of differentially expressed genes in P compared to NP for all cell types (logFC > 0.25 and P < 0.05).
gene_symbo	p_val	avg_logFC	pct.1	pct.2	p_val_adj	cell_type	expression
ENSSSCG00000032436	8.53986e-45	-3.78574	0.259	0.988	1.9131e-40	cE	DN
MX1	1.49381e-42	-2.41007	0.349	0.988	3.34643e-38	cE	DN
HBE1	1.58378e-41	3.99622	1	0	3.54799e-37	cE	UP
HBZ	1.58378e-41	3.29074	1	0	3.54799e-37	cE	UP
ISG15	2.17098e-41	-3.49982	0.545	1	4.86344e-37	cE	DN
ENSSSCG00000007978	3.76469e-41	2.57611	0.995	0	8.43365e-37	cE	UP
OASL	1.10762e-40	-1.70268	0.016	0.779	2.4813e-36	cE	DN
ENSSSCG00000009240	1.11639e-40	-2.54924	0.444	0.988	2.50095e-36	cE	DN
ENSSSCG00000034570	3.53841e-40	-3.25578	0.868	1	7.92676e-36	cE	DN
ENSSSCG00000014565	1.73865e-39	-2.37666	0.434	0.988	3.89492e-35	cE	DN
IRF7	8.8803e-39	-1.88531	0.201	0.93	1.98937e-34	cE	DN
IFITM3	1.91698e-37	-2.15084	0.714	0.988	4.29441e-33	cE	DN
CCN1	1.99708e-35	-1.65839	0.079	0.779	4.47387e-31	cE	DN
CXCL2	6.87813e-34	-2.59425	0.333	0.919	1.54084e-29	cE	DN
BST2	2.0195e-33	-1.96538	0.228	0.86	4.52409e-29	cE	DN
CYTB	3.38537e-33	1.46188	1	0.919	7.5839e-29	cE	UP
CDHR3	1.87171e-32	1.78852	0.937	0.326	4.193e-28	cE	UP
ISG20	9.52378e-31	-1.62014	0.069	0.709	2.13352e-26	cE	DN
ISG12(A)	1.70685e-30	-1.35666	0.937	1	3.82369e-26	cE	DN
NFKBIA	1.76934e-30	-1.95968	0.434	0.907	3.96367e-26	cE	DN
ENSSSCG00000001341	4.84151e-30	-1.61991	0.503	0.907	1.0846e-25	cE	DN
ENSSSCG00000017754	4.41698e-29	-1.4524	0.524	0.93	9.89492e-25	cE	DN
TACSTD2	1.91505e-28	-1.25434	0.72	0.953	4.29011e-24	cE	DN
TNFAIP3	4.08607e-27	-1.52399	0.153	0.744	9.15362e-23	cE	DN
IFIT1	1.73256e-26	-1.70241	0.228	0.802	3.88129e-22	cE	DN
EPSTI1	8.30136e-26	-1.27433	0.079	0.651	1.85967e-21	cE	DN
PPP1R15A	1.02566e-25	-1.21843	0.847	0.942	2.29768e-21	cE	DN
MAFF	3.25856e-25	-1.08354	0.074	0.628	7.29982e-21	cE	DN
ENSSSCG00000051070	3.82849e-25	-1.41441	0.714	0.93	8.57657e-21	cE	DN
DUSP5	5.06863e-25	-1.28474	0.196	0.756	1.13548e-20	cE	DN
UBB	5.96293e-25	-0.621344	0.995	1	1.33581e-20	cE	DN
MYO1G	6.03227e-25	-1.15367	0.053	0.605	1.35135e-20	cE	DN
ADM	9.79617e-25	-1.22677	0.074	0.64	2.19454e-20	cE	DN
GADD45A	1.12629e-24	-1.7675	0.365	0.826	2.5231e-20	cE	DN
NUPR1	1.57621e-24	-2.23424	0.19	0.779	3.53103e-20	cE	DN
IER3	1.75862e-24	-1.9795	0.259	0.791	3.93967e-20	cE	DN
RSAD2	8.90624e-24	-1.19629	0.053	0.581	1.99518e-19	cE	DN
SLC38A2	9.91197e-24	-1.48416	0.407	0.837	2.22048e-19	cE	DN
ATF3	1.16717e-23	-1.41961	0.571	0.895	2.61469e-19	cE	DN
ENSSSCG00000022322	2.81054e-23	-0.963489	0.09	0.64	6.29618e-19	cE	DN
ND4	3.49794e-23	0.939056	1	0.86	7.83609e-19	cE	UP
IL6	4.31679e-23	-1.44125	0.048	0.558	9.67047e-19	cE	DN
ND5	4.76693e-23	1.16304	0.984	0.674	1.06789e-18	cE	UP
ENSSSCG00000051466	1.37299e-22	-1.23718	0.185	0.744	3.07576e-18	cE	DN
ICAM1	2.61389e-22	-1.11406	0.19	0.744	5.85564e-18	cE	DN
MMP7	2.70062e-22	-1.34907	0.011	0.465	6.04992e-18	cE	DN
SAMD9	4.17971e-22	-1.28387	0.19	0.721	9.36339e-18	cE	DN
OAS2	6.78747e-22	-0.975495	0.201	0.733	1.52053e-17	cE	DN
HERC5	8.50746e-22	-0.811002	0.095	0.64	1.90584e-17	cE	DN
IFI44	1.17334e-21	-0.894356	0.217	0.779	2.62852e-17	cE	DN
ZFP36	1.25147e-21	-1.30873	0.667	0.884	2.80355e-17	cE	DN
USP18	1.7843e-21	-1.12885	0.333	0.814	3.99718e-17	cE	DN
AREG	1.94433e-21	-0.969587	0.011	0.453	4.35568e-17	cE	DN
IFIH1	3.90302e-21	-0.894085	0.132	0.663	8.74354e-17	cE	DN
ENSSSCG00000027678	4.35728e-21	1.47987	0.751	0.163	9.76117e-17	cE	UP
IFRD1	5.1323e-21	-1.19435	0.228	0.709	1.14974e-16	cE	DN
CXCL10	5.83968e-21	-2.26482	0.143	0.651	1.3082e-16	cE	DN
UBE2L6	8.81977e-21	-1.09383	0.291	0.791	1.97581e-16	cE	DN
RND3	1.59058e-20	-1.52348	0.265	0.721	3.56321e-16	cE	DN
IFIT2	3.05185e-20	-1.14892	0.228	0.733	6.83676e-16	cE	DN
PML	3.59402e-20	-0.970029	0.19	0.709	8.05133e-16	cE	DN
MX2	4.69109e-20	-1.02784	0.143	0.663	1.0509e-15	cE	DN
ID4	5.35918e-20	-1.06998	0.407	0.837	1.20056e-15	cE	DN
FOSB	5.93327e-20	-1.35299	0.45	0.826	1.32917e-15	cE	DN
TRIB1	6.19272e-20	-1.2463	0.328	0.767	1.38729e-15	cE	DN
IFI44L	6.7086e-20	-0.946361	0.354	0.814	1.50286e-15	cE	DN
ATF4	9.29122e-20	-0.890623	0.873	0.93	2.08142e-15	cE	DN
ENSSSCG00000041410	9.65522e-20	-0.999422	0.169	0.686	2.16296e-15	cE	DN
GHSR	1.63441e-19	-1.33334	0.286	0.767	3.6614e-15	cE	DN
NFKBID	1.90141e-19	-0.698827	0.058	0.523	4.25954e-15	cE	DN
ENSSSCG00000009633	2.58177e-19	-0.909487	0.111	0.605	5.78369e-15	cE	DN
ENSSSCG00000001229	2.92113e-19	0.579637	1	0.988	6.54393e-15	cE	UP
NR4A3	3.98731e-19	-0.546328	0.011	0.407	8.93238e-15	cE	DN
ARL5B	6.42688e-19	-0.982464	0.148	0.64	1.43975e-14	cE	DN
RNF19B	8.14114e-19	-1.13679	0.28	0.721	1.82378e-14	cE	DN
RND1	9.58982e-19	-0.790547	0.026	0.442	2.14831e-14	cE	DN
HSPB1	1.15591e-18	-0.970483	0.751	0.907	2.58947e-14	cE	DN
EIF2AK2	1.17008e-18	-1.14663	0.376	0.779	2.62121e-14	cE	DN
FBXO39	1.59591e-18	-0.986207	0.45	0.837	3.57517e-14	cE	DN
ANKRD37	8.23361e-18	-1.35449	0.349	0.767	1.84449e-13	cE	DN
TSC22D1	8.24144e-18	-1.00598	0.762	0.895	1.84625e-13	cE	DN
UBC	9.00112e-18	-0.841061	0.937	0.93	2.01643e-13	cE	DN
CMPK2	1.01275e-17	-0.719259	0.074	0.523	2.26876e-13	cE	DN
MAP3K8	1.32815e-17	-0.876907	0.19	0.674	2.97533e-13	cE	DN
CP	2.14222e-17	1.43832	0.884	0.605	4.79901e-13	cE	UP
DHX58	2.25759e-17	-0.701289	0.085	0.547	5.05746e-13	cE	DN
KLF6	3.33933e-17	-1.20813	0.534	0.826	7.48077e-13	cE	DN
ENSSSCG00000014997	4.01135e-17	-0.749086	0.074	0.512	8.98622e-13	cE	DN
CYP2U1	8.05089e-17	-0.674112	0.016	0.384	1.80356e-12	cE	DN
IQCA1	1.11797e-16	0.9062	0.905	0.605	2.50449e-12	cE	UP
SETX	1.39815e-16	-0.863964	0.27	0.733	3.13214e-12	cE	DN
LGALS3BP	1.7405e-16	-0.948705	0.423	0.802	3.89907e-12	cE	DN
SYS1	1.84789e-16	-0.95832	0.349	0.744	4.13965e-12	cE	DN
EPHA2	1.97419e-16	-0.511729	0.016	0.372	4.42258e-12	cE	DN
NR4A1	2.34213e-16	-1.02439	0.175	0.628	5.24685e-12	cE	DN
PLEKHA4	2.52135e-16	-0.488645	0.037	0.43	5.64834e-12	cE	DN
THOC6	3.2288e-16	-0.915542	0.328	0.733	7.23316e-12	cE	DN
NFKBIZ	4.13233e-16	-1.02687	0.249	0.686	9.25725e-12	cE	DN
ENSSSCG00000051371	4.55484e-16	1.08706	0.725	0.256	1.02038e-11	cE	UP
PFKFB3	5.26054e-16	-0.636364	0.095	0.523	1.17847e-11	cE	DN
HBEGF	5.91106e-16	-0.582249	0.053	0.453	1.32419e-11	cE	DN
SGMS2	6.14594e-16	-0.503886	0.048	0.442	1.37681e-11	cE	DN
SH3BGRL2	6.26091e-16	0.783844	0.915	0.64	1.40257e-11	cE	UP
RRAD	6.35009e-16	-0.937032	0.058	0.453	1.42255e-11	cE	DN
FOXS1	7.18462e-16	-0.84876	0.212	0.663	1.6095e-11	cE	DN
ENSSSCG00000006928	8.02905e-16	-0.81578	0.206	0.64	1.79867e-11	cE	DN
IRF1	8.82827e-16	-1.40964	0.413	0.733	1.97771e-11	cE	DN
ENSSSCG00000050813	8.86242e-16	-0.928846	0.164	0.605	1.98536e-11	cE	DN
HES1	9.22397e-16	-1.16624	0.238	0.663	2.06635e-11	cE	DN
GAS6	9.56367e-16	0.940051	0.878	0.628	2.14245e-11	cE	UP
PARP14	1.93708e-15	-0.771459	0.169	0.616	4.33945e-11	cE	DN
HERC6	1.9917e-15	-0.794331	0.122	0.558	4.4618e-11	cE	DN
UBXN11	2.1642e-15	0.932488	0.831	0.442	4.84825e-11	cE	UP
BATF2	2.35389e-15	-0.898822	0.127	0.558	5.27318e-11	cE	DN
CEP126	2.69552e-15	0.936662	0.884	0.616	6.0385e-11	cE	UP
ID2	2.72294e-15	-1.01958	0.545	0.837	6.09993e-11	cE	DN
PMAIP1	5.61645e-15	-0.704539	0.079	0.477	1.2582e-10	cE	DN
EPHX1	6.09858e-15	0.863443	0.862	0.64	1.3662e-10	cE	UP
FOS	6.74435e-15	-0.752264	0.868	0.965	1.51087e-10	cE	DN
DNAJB4	6.76415e-15	-0.670283	0.116	0.535	1.51531e-10	cE	DN
ENSSSCG00000042788	7.05009e-15	-0.449697	0.011	0.326	1.57936e-10	cE	DN
LITAF	8.54311e-15	-0.641139	0.106	0.535	1.91383e-10	cE	DN
VMP1	8.7258e-15	-0.933646	0.841	0.849	1.95475e-10	cE	DN
RN18S	1.00505e-14	-0.988403	0.772	0.942	2.2515e-10	cE	DN
CSRNP1	1.01224e-14	-0.843255	0.127	0.523	2.26762e-10	cE	DN
BIRC3	1.01434e-14	-1.17043	0.339	0.686	2.27233e-10	cE	DN
ENSSSCG00000003112	1.30875e-14	-0.574099	0.058	0.442	2.93187e-10	cE	DN
GADD45B	1.50125e-14	-0.978137	0.307	0.698	3.3631e-10	cE	DN
GCC2	2.04972e-14	0.710593	0.889	0.523	4.59179e-10	cE	UP
ENSSSCG00000008686	2.59856e-14	0.726105	0.942	0.756	5.82129e-10	cE	UP
ENSSSCG00000028355	3.50412e-14	-0.499292	0.984	1	7.84992e-10	cE	DN
CCDC190	6.79791e-14	0.873887	0.788	0.477	1.52287e-09	cE	UP
SERTAD1	8.01394e-14	-0.950942	0.429	0.733	1.79528e-09	cE	DN
ENSSSCG00000041751	8.39821e-14	-0.55914	0.101	0.488	1.88137e-09	cE	DN
DTHD1	9.441e-14	0.842932	0.894	0.535	2.11497e-09	cE	UP
ENSSSCG00000032591	1.02219e-13	-0.596011	0.005	0.291	2.28991e-09	cE	DN
F3	1.16657e-13	-0.953115	0.164	0.57	2.61335e-09	cE	DN
ENSSSCG00000020990	1.17045e-13	0.932842	0.815	0.465	2.62204e-09	cE	UP
ID3	1.2993e-13	-1.01984	0.444	0.767	2.91069e-09	cE	DN
ZFAND5	1.30056e-13	-1.18497	0.333	0.674	2.91351e-09	cE	DN
CES3	1.45005e-13	0.976851	0.481	0.023	3.2484e-09	cE	UP
LRRIQ1	1.57123e-13	0.796086	0.878	0.547	3.51987e-09	cE	UP
TRIM72	1.61996e-13	-0.473785	0.021	0.326	3.62903e-09	cE	DN
TENT5A	2.00307e-13	-0.777257	0.138	0.547	4.48727e-09	cE	DN
CGAS	2.0407e-13	-0.472267	0.042	0.384	4.57158e-09	cE	DN
EREG	2.08638e-13	-1.06269	0.217	0.605	4.67392e-09	cE	DN
PLK2	2.08904e-13	-0.838274	0.169	0.547	4.67988e-09	cE	DN
ENSSSCG00000050425	2.26734e-13	-0.850978	0.328	0.709	5.0793e-09	cE	DN
ENSSSCG00000051684	2.35389e-13	-0.463476	0.021	0.326	5.27319e-09	cE	DN
ENSSSCG00000048185	2.59873e-13	-0.557266	0.111	0.512	5.82167e-09	cE	DN
SOCS3	2.68388e-13	-0.838795	0.275	0.686	6.01243e-09	cE	DN
ZC3H12A	2.90296e-13	-0.528083	0.127	0.535	6.50322e-09	cE	DN
DNAJB1	2.99983e-13	-0.751078	0.492	0.802	6.72023e-09	cE	DN
DUSP6	3.15122e-13	-0.640457	0.122	0.523	7.05937e-09	cE	DN
COX3	3.70839e-13	0.564849	1	0.988	8.30754e-09	cE	UP
MRPS36	3.80789e-13	-0.909662	0.577	0.779	8.53044e-09	cE	DN
KLF5	3.94517e-13	-0.908545	0.37	0.709	8.83797e-09	cE	DN
CKS2	4.33905e-13	-0.741677	0.455	0.802	9.72034e-09	cE	DN
TRAF4	4.60594e-13	-0.57551	0.19	0.605	1.03182e-08	cE	DN
C8orf34	7.32732e-13	0.824646	0.714	0.314	1.64147e-08	cE	UP
CLDN4	8.67375e-13	-0.886946	0.857	0.86	1.94309e-08	cE	DN
AK7	8.87504e-13	0.810361	0.751	0.337	1.98819e-08	cE	UP
DAPK3	8.89237e-13	-0.664877	0.085	0.442	1.99207e-08	cE	DN
IFFO2	9.6321e-13	-0.529156	0.079	0.442	2.15778e-08	cE	DN
CCDC40	1.27759e-12	0.818197	0.529	0.093	2.86207e-08	cE	UP
AXIN2	1.34372e-12	-0.438577	0.053	0.395	3.0102e-08	cE	DN
ATP1A1	1.46866e-12	0.796277	0.894	0.64	3.29009e-08	cE	UP
PARD6B	1.52132e-12	-0.710799	0.175	0.558	3.40807e-08	cE	DN
PIK3R1	1.56543e-12	-1.1733	0.571	0.767	3.50687e-08	cE	DN
NCOA7	1.98838e-12	-0.785323	0.206	0.593	4.45436e-08	cE	DN
KTN1	2.12842e-12	0.753935	0.862	0.616	4.76808e-08	cE	UP
ENSSSCG00000041808	2.40849e-12	-0.450416	0.026	0.326	5.39549e-08	cE	DN
AMOTL2	2.47377e-12	-0.834623	0.19	0.558	5.54174e-08	cE	DN
ENSSSCG00000036224	2.58642e-12	-0.721653	0.296	0.721	5.79409e-08	cE	DN
ITPKC	2.62851e-12	-0.504429	0.053	0.384	5.88839e-08	cE	DN
NABP1	2.96638e-12	-0.519224	0.101	0.477	6.64528e-08	cE	DN
ENSSSCG00000031912	3.20127e-12	-0.565526	0.942	0.965	7.17148e-08	cE	DN
ENSSSCG00000005529	3.3476e-12	0.855079	0.757	0.395	7.4993e-08	cE	UP
EMP1	3.41735e-12	-0.438103	0.048	0.372	7.65555e-08	cE	DN
ENSSSCG00000049098	3.47017e-12	-0.903967	0.265	0.616	7.77387e-08	cE	DN
FILIP1L	3.5372e-12	-1.03836	0.19	0.581	7.92404e-08	cE	DN
BCL6	3.94553e-12	-0.478774	0.085	0.442	8.83878e-08	cE	DN
TRIM22	4.07429e-12	-0.654043	0.18	0.581	9.12722e-08	cE	DN
TUBA4A	4.09775e-12	0.539478	0.889	0.605	9.17977e-08	cE	UP
PARP9	4.43282e-12	-0.568197	0.138	0.535	9.9304e-08	cE	DN
EXTL2	4.83908e-12	-0.415998	0.037	0.337	1.08405e-07	cE	DN
TMEM107	5.4654e-12	0.758262	0.698	0.326	1.22436e-07	cE	UP
ND3	5.72959e-12	0.596658	0.995	0.826	1.28354e-07	cE	UP
ENSSSCG00000043123	6.68023e-12	-0.308719	0.011	0.267	1.4965e-07	cE	DN
REL	6.77445e-12	-0.621554	0.148	0.523	1.51761e-07	cE	DN
ENSSSCG00000005398	7.06916e-12	0.813488	0.608	0.186	1.58363e-07	cE	UP
TNFSF13B	7.8436e-12	-0.390239	0.011	0.267	1.75712e-07	cE	DN
ENSSSCG00000034697	9.96225e-12	-0.393118	0.063	0.395	2.23174e-07	cE	DN
WDR63	1.01515e-11	0.682605	0.841	0.581	2.27413e-07	cE	UP
TSC22D2	1.11018e-11	-0.512398	0.106	0.465	2.48702e-07	cE	DN
RCAN1	1.17443e-11	-0.830031	0.074	0.395	2.63095e-07	cE	DN
TIPARP	1.2576e-11	-0.639423	0.196	0.57	2.81728e-07	cE	DN
PHLDA2	1.30501e-11	-0.804803	0.175	0.547	2.92349e-07	cE	DN
CDC42EP3	1.31954e-11	-0.816852	0.127	0.465	2.95604e-07	cE	DN
PCM1	1.3354e-11	0.795495	0.847	0.593	2.99156e-07	cE	UP
ENSSSCG00000045392	1.50083e-11	0.824034	0.54	0.128	3.36216e-07	cE	UP
PPA1	1.50403e-11	-0.710288	0.243	0.628	3.36934e-07	cE	DN
NDEL1	1.64479e-11	-0.59113	0.138	0.5	3.68466e-07	cE	DN
ENSSSCG00000046841	1.64655e-11	-0.411763	0.021	0.291	3.6886e-07	cE	DN
HSP90B1	1.68647e-11	0.657826	0.91	0.686	3.77803e-07	cE	UP
PCNX4	1.90848e-11	0.73183	0.704	0.314	4.27537e-07	cE	UP
ZNF217	2.07906e-11	-0.648763	0.259	0.628	4.6575e-07	cE	DN
ENSSSCG00000032016	2.42821e-11	-0.307797	0	0.221	5.43967e-07	cE	DN
ENSSSCG00000047982	2.45197e-11	-0.440777	0.063	0.395	5.49289e-07	cE	DN
AGRN	2.4663e-11	-0.497251	0.085	0.419	5.52501e-07	cE	DN
UNC93B1	2.56033e-11	-0.46181	0.069	0.395	5.73564e-07	cE	DN
BHLHE40	2.76091e-11	-0.782419	0.148	0.5	6.185e-07	cE	DN
IFIT5	2.7623e-11	-0.607498	0.19	0.57	6.18812e-07	cE	DN
SKIL	2.82873e-11	-0.63158	0.291	0.674	6.33692e-07	cE	DN
TMEM212	3.07055e-11	0.654102	0.926	0.709	6.87864e-07	cE	UP
PSPH	3.09737e-11	0.593491	0.894	0.698	6.93873e-07	cE	UP
ENSSSCG00000016263	3.13897e-11	-0.651194	0.37	0.733	7.03193e-07	cE	DN
CRYAB	3.22083e-11	-0.821918	0.106	0.453	7.21531e-07	cE	DN
KLF10	3.43543e-11	-0.71396	0.275	0.628	7.69606e-07	cE	DN
SQSTM1	3.48647e-11	-0.730525	0.545	0.802	7.81038e-07	cE	DN
KRT14	3.51707e-11	-0.806851	0.497	0.744	7.87893e-07	cE	DN
ENSSSCG00000000148	3.95418e-11	-0.41174	0.09	0.442	8.85815e-07	cE	DN
NEDD9	4.00815e-11	-0.768767	0.196	0.558	8.97906e-07	cE	DN
OSER1	4.07821e-11	-0.617284	0.138	0.477	9.136e-07	cE	DN
PNRC1	4.11151e-11	-0.669484	0.852	0.895	9.21061e-07	cE	DN
ZNF503	4.21812e-11	-0.702282	0.201	0.57	9.44943e-07	cE	DN
ZNFX1	4.63734e-11	-0.781236	0.344	0.698	1.03886e-06	cE	DN
IER5	4.84566e-11	-0.694263	0.365	0.698	1.08552e-06	cE	DN
OAS1	5.25016e-11	-0.776654	0.212	0.581	1.17614e-06	cE	DN
ADAR	6.39787e-11	-0.403722	0.122	0.488	1.43325e-06	cE	DN
LRRC43	6.52945e-11	0.646189	0.698	0.326	1.46273e-06	cE	UP
PTMA	7.42435e-11	-0.321112	1	1	1.6632e-06	cE	DN
C16orf72	8.49902e-11	-0.463993	0.122	0.477	1.90395e-06	cE	DN
ENSSSCG00000048152	9.78312e-11	0.834121	0.455	0.058	2.19161e-06	cE	UP
CANX	9.88317e-11	0.766022	0.693	0.395	2.21403e-06	cE	UP
C1orf87	1.06689e-10	0.730252	0.492	0.105	2.39005e-06	cE	UP
DNAH9	1.0785e-10	0.704952	0.762	0.395	2.41606e-06	cE	UP
KLF4	1.13739e-10	-0.694056	0.302	0.663	2.54799e-06	cE	DN
TUSC3	1.16767e-10	0.707169	0.704	0.43	2.61582e-06	cE	UP
ENSSSCG00000017920	1.47437e-10	-0.357798	0.048	0.337	3.30289e-06	cE	DN
CSF1	1.53481e-10	-0.544394	0.212	0.581	3.43827e-06	cE	DN
RELB	1.5534e-10	-0.281313	0.037	0.314	3.47993e-06	cE	DN
ENSSSCG00000030277	1.58477e-10	-0.591086	0.238	0.616	3.5502e-06	cE	DN
ENSSSCG00000045109	1.60175e-10	-0.294345	0.005	0.221	3.58824e-06	cE	DN
TMSB10	1.67694e-10	-0.806066	0.921	0.919	3.75668e-06	cE	DN
PARP12	1.71525e-10	-0.495825	0.101	0.43	3.84251e-06	cE	DN
AFF4	1.77118e-10	-0.640325	0.291	0.64	3.96779e-06	cE	DN
S100A2	1.83747e-10	-0.649903	0.074	0.384	4.11631e-06	cE	DN
MILR1	1.83844e-10	-0.408876	0.032	0.291	4.11847e-06	cE	DN
IRS2	1.97397e-10	-0.714457	0.169	0.5	4.4221e-06	cE	DN
ENSSSCG00000033733	2.11569e-10	0.596028	0.794	0.57	4.73958e-06	cE	UP
FTL	2.22424e-10	0.325177	1	1	4.98274e-06	cE	UP
PHYH	2.29394e-10	0.698463	0.704	0.372	5.13889e-06	cE	UP
MFSD12	2.36509e-10	-0.426466	0.032	0.291	5.29827e-06	cE	DN
IER5L	2.82355e-10	-0.456304	0.101	0.43	6.32531e-06	cE	DN
ENSSSCG00000008480	2.92632e-10	0.618974	0.899	0.64	6.55555e-06	cE	UP
ENSSSCG00000029160	3.09478e-10	-1.03649	0.429	0.686	6.93293e-06	cE	DN
NFKBIE	3.09705e-10	-0.379829	0.032	0.291	6.93801e-06	cE	DN
TNFSF15	3.30162e-10	-0.376409	0.011	0.233	7.39629e-06	cE	DN
ENSSSCG00000042835	3.37631e-10	-0.437035	0.011	0.233	7.5636e-06	cE	DN
ENSSSCG00000018063	3.38921e-10	-0.746618	0.968	0.93	7.5925e-06	cE	DN
PPCS	3.40538e-10	0.767801	0.656	0.314	7.62874e-06	cE	UP
SHFL	3.59552e-10	-0.623369	0.265	0.628	8.05468e-06	cE	DN
CYB561	3.66796e-10	0.634274	0.688	0.395	8.21697e-06	cE	UP
KLF3	3.79244e-10	-0.645215	0.243	0.581	8.49583e-06	cE	DN
UBXN10	3.81785e-10	0.587954	0.921	0.686	8.55274e-06	cE	UP
CDV3	3.92407e-10	-0.791394	0.439	0.721	8.7907e-06	cE	DN
MIDEAS	4.21265e-10	-0.36626	0.063	0.36	9.43717e-06	cE	DN
KRT18	4.35332e-10	-0.563868	0.767	0.872	9.75231e-06	cE	DN
RUNX1	4.75426e-10	-0.528913	0.159	0.512	1.06505e-05	cE	DN
ZNF622	4.9213e-10	-0.429708	0.079	0.395	1.10247e-05	cE	DN
WDR34	5.4969e-10	0.664816	0.767	0.523	1.23142e-05	cE	UP
PRDX5	6.36484e-10	0.697751	0.735	0.5	1.42585e-05	cE	UP
USP4	6.54583e-10	0.863181	0.593	0.244	1.4664e-05	cE	UP
CLIC4	6.6161e-10	-0.498274	0.09	0.395	1.48214e-05	cE	DN
CEBPB	7.11669e-10	-0.704311	0.497	0.744	1.59428e-05	cE	DN
UABP-2	7.15907e-10	2.92714	0.402	0.047	1.60377e-05	cE	UP
ENSSSCG00000045008	7.6879e-10	-0.274935	0.005	0.209	1.72224e-05	cE	DN
ARMC4	8.35271e-10	0.676064	0.778	0.558	1.87117e-05	cE	UP
MAPK15	8.9988e-10	0.659737	0.709	0.419	2.01591e-05	cE	UP
ENSSSCG00000048073	9.49405e-10	-0.266895	0.048	0.326	2.12686e-05	cE	DN
B3GNT2	9.671e-10	-0.552692	0.122	0.453	2.1665e-05	cE	DN
GDF15	9.9614e-10	-0.899789	0.175	0.488	2.23155e-05	cE	DN
EGR1	1.03981e-09	-0.729906	0.614	0.826	2.32939e-05	cE	DN
ETS2	1.04208e-09	-0.530768	0.153	0.488	2.33447e-05	cE	DN
SLC25A25	1.0868e-09	-0.573617	0.159	0.5	2.43464e-05	cE	DN
ELL2	1.1209e-09	-0.274968	0.032	0.279	2.51103e-05	cE	DN
CDKL1	1.17007e-09	0.733255	0.556	0.209	2.6212e-05	cE	UP
CCDC78	1.21447e-09	0.582481	0.73	0.43	2.72066e-05	cE	UP
ENSSSCG00000026689	1.23991e-09	0.544297	0.788	0.5	2.77764e-05	cE	UP
GOLGB1	1.24639e-09	0.566815	0.931	0.709	2.79215e-05	cE	UP
OSGIN1	1.2658e-09	-0.581302	0.122	0.442	2.83564e-05	cE	DN
LRRC71	1.29006e-09	0.624747	0.921	0.744	2.89e-05	cE	UP
ENSSSCG00000044542	1.39766e-09	-0.253408	0.011	0.221	3.13104e-05	cE	DN
GPAA1	1.47136e-09	0.571051	0.741	0.477	3.29615e-05	cE	UP
USP15	1.6188e-09	-0.494201	0.138	0.465	3.62642e-05	cE	DN
ENSSSCG00000012757	1.63618e-09	0.563706	0.947	0.895	3.66536e-05	cE	UP
SPINT2	1.64194e-09	0.574032	0.899	0.767	3.67828e-05	cE	UP
ING2	1.7634e-09	-0.555589	0.159	0.5	3.95037e-05	cE	DN
ENSSSCG00000017146	1.89039e-09	-0.386478	0.074	0.372	4.23485e-05	cE	DN
ZYX	1.98561e-09	-0.440373	0.106	0.419	4.44816e-05	cE	DN
SMIM5	2.00391e-09	0.70934	0.672	0.395	4.48915e-05	cE	UP
ENSSSCG00000051575	2.10977e-09	-0.534785	0.116	0.43	4.72631e-05	cE	DN
ENSSSCG00000048556	2.17175e-09	0.632531	0.571	0.198	4.86515e-05	cE	UP
ENSSSCG00000011859	2.2883e-09	-0.325194	0.026	0.256	5.12626e-05	cE	DN
NIPAL1	2.39866e-09	-0.399189	0.063	0.337	5.37348e-05	cE	DN
ENSSSCG00000004572	2.51666e-09	-0.776816	0.217	0.558	5.63782e-05	cE	DN
RASSF1	2.82403e-09	-0.445445	0.111	0.419	6.32639e-05	cE	DN
CTSC	3.02799e-09	-0.758242	0.19	0.5	6.78331e-05	cE	DN
MAPK6	3.29756e-09	-0.578338	0.259	0.593	7.38719e-05	cE	DN
YOD1	3.39284e-09	-0.402862	0.058	0.326	7.60064e-05	cE	DN
ENSSSCG00000047720	3.94735e-09	-0.375421	0.063	0.337	8.84286e-05	cE	DN
ENSSSCG00000034802	4.13665e-09	-0.45191	0.138	0.453	9.26692e-05	cE	DN
TMEM88	4.24049e-09	-0.303296	0.026	0.256	9.49955e-05	cE	DN
TRIM21	4.37324e-09	-0.452092	0.116	0.419	9.79694e-05	cE	DN
HSPE1	4.46111e-09	-0.470556	0.884	0.942	9.99377e-05	cE	DN
EIF4A1	4.50507e-09	-0.656763	0.73	0.802	0.000100923	cE	DN
CCDC194	4.69276e-09	-0.349549	0.011	0.209	0.000105127	cE	DN
PMEPA1	4.87116e-09	-0.259904	0.037	0.279	0.000109124	cE	DN
SON	5.22251e-09	0.472937	0.915	0.779	0.000116995	cE	UP
HBB	5.31264e-09	0.77751	0.365	0.023	0.000119014	cE	UP
MDK	5.91543e-09	-0.690773	0.799	0.884	0.000132517	cE	DN
S100A6	5.93532e-09	-1.18446	0.185	0.488	0.000132963	cE	DN
CTSS	7.02188e-09	-0.537481	0.19	0.523	0.000157304	cE	DN
ENSSSCG00000002953	7.53831e-09	0.535758	0.852	0.651	0.000168873	cE	UP
TMEM241	7.6125e-09	0.677003	0.55	0.198	0.000170535	cE	UP
STK33	7.86202e-09	0.610101	0.64	0.314	0.000176125	cE	UP
ENSSSCG00000046402	7.94229e-09	-0.374513	0.042	0.291	0.000177923	cE	DN
ENSSSCG00000034709	8.29093e-09	-0.537521	0.55	0.791	0.000185733	cE	DN
IFNGR2	8.67503e-09	-0.417353	0.122	0.43	0.000194338	cE	DN
DEK	8.81122e-09	0.568447	0.794	0.674	0.000197389	cE	UP
ENSSSCG00000024791	8.8692e-09	0.579126	0.693	0.372	0.000198688	cE	UP
ANXA2	8.90712e-09	-0.565583	0.783	0.791	0.000199537	cE	DN
CCDC146	9.19078e-09	0.634564	0.794	0.616	0.000205892	cE	UP
SLC19A2	9.19916e-09	-0.551627	0.09	0.36	0.00020608	cE	DN
GRAMD2B	9.33442e-09	-0.401086	0.143	0.465	0.00020911	cE	DN
DNAI2	9.64807e-09	0.683363	0.614	0.314	0.000216136	cE	UP
ENSSSCG00000022176	9.85831e-09	-0.62267	0.28	0.605	0.000220846	cE	DN
CDKN1C	1.06612e-08	-0.574997	0.148	0.465	0.000238833	cE	DN
LMO2	1.10638e-08	-0.349065	0.074	0.349	0.000247852	cE	DN
HSPA6	1.10742e-08	-0.320468	0.037	0.267	0.000248085	cE	DN
APOBEC1	1.12518e-08	-0.490019	0.048	0.291	0.000252063	cE	DN
TVP23C	1.19619e-08	-0.329848	0.069	0.337	0.000267971	cE	DN
KDM6B	1.21586e-08	-0.313361	0.079	0.36	0.000272377	cE	DN
ENSSSCG00000023904	1.23894e-08	0.681766	0.497	0.174	0.000277548	cE	UP
LMNA	1.32148e-08	-0.691934	0.635	0.767	0.000296037	cE	DN
SPCS2	1.35432e-08	0.63409	0.656	0.453	0.000303395	cE	UP
ENSSSCG00000044899	1.46085e-08	-0.622919	0.169	0.465	0.00032726	cE	DN
TBC1D9	1.47214e-08	-0.308794	0.079	0.36	0.000329788	cE	DN
ENSSSCG00000044226	1.58998e-08	0.744284	0.577	0.233	0.000356187	cE	UP
HSP90AA1	1.60536e-08	0.435201	1	1	0.000359634	cE	UP
RHOB	1.76263e-08	-0.664601	0.423	0.698	0.000394865	cE	DN
FBXO33	1.77983e-08	-0.336431	0.111	0.419	0.000398718	cE	DN
RHOV	1.78178e-08	-0.534774	0.164	0.488	0.000399154	cE	DN
ZFP36L2	1.81052e-08	-0.632569	0.778	0.872	0.000405592	cE	DN
ENKUR	1.91859e-08	0.553457	0.841	0.605	0.000429802	cE	UP
HOMER1	1.96374e-08	-0.664387	0.36	0.64	0.000439918	cE	DN
ENSSSCG00000010893	1.98344e-08	-0.332856	0.048	0.291	0.00044433	cE	DN
ANXA4	2.14132e-08	0.473812	0.836	0.686	0.000479699	cE	UP
ETV7	2.19932e-08	-0.387611	0.106	0.407	0.000492692	cE	DN
DZIP1L	2.43978e-08	0.614291	0.598	0.279	0.000546559	cE	UP
MYC	2.63543e-08	-0.384702	0.042	0.267	0.00059039	cE	DN
LSMEM1	2.65925e-08	-0.397787	0.032	0.244	0.000595724	cE	DN
EGR2	2.66842e-08	-0.487142	0.106	0.395	0.00059778	cE	DN
ENSSSCG00000010745	2.67714e-08	0.597451	0.677	0.384	0.000599733	cE	UP
ENSSSCG00000024973	2.71134e-08	-0.631534	0.36	0.663	0.000607395	cE	DN
VIM	2.82538e-08	-0.765683	0.212	0.523	0.000632942	cE	DN
ENSSSCG00000042043	2.89964e-08	-0.374335	0.053	0.291	0.000649578	cE	DN
FEM1C	2.94122e-08	-0.592479	0.28	0.581	0.000658892	cE	DN
ARF6	3.16239e-08	-0.53324	0.407	0.674	0.000708439	cE	DN
SLC16A11	3.21386e-08	0.56164	0.857	0.663	0.000719969	cE	UP
ENC1	3.29942e-08	-0.274008	0.016	0.209	0.000739136	cE	DN
DCUN1D3	3.35335e-08	-0.327141	0.048	0.279	0.000751217	cE	DN
ENSSSCG00000024009	3.48795e-08	-0.250774	0.032	0.244	0.00078137	cE	DN
CALM1	3.48829e-08	0.368739	0.995	0.988	0.000781446	cE	UP
PLK3	3.69121e-08	-0.366463	0.053	0.291	0.000826904	cE	DN
DDX60	3.73102e-08	-0.447014	0.185	0.512	0.000835822	cE	DN
TRA2B	3.78332e-08	-0.584136	0.741	0.826	0.000847539	cE	DN
NFIL3	3.9128e-08	-0.64367	0.402	0.651	0.000876546	cE	DN
DAXX	4.08212e-08	-0.404601	0.095	0.36	0.000914477	cE	DN
ENSSSCG00000013361	4.10332e-08	-0.549172	0.222	0.535	0.000919226	cE	DN
ENSSSCG00000043175	4.28581e-08	-0.412393	0.127	0.419	0.000960108	cE	DN
GIPC2	4.41777e-08	-0.378127	0.069	0.326	0.000989669	cE	DN
ENSSSCG00000049534	4.61119e-08	-0.28401	0.095	0.372	0.001033	cE	DN
TUBB4B	4.75616e-08	0.508385	0.989	0.977	0.00106548	cE	UP
TTLL9	5.09113e-08	0.625703	0.608	0.302	0.00114052	cE	UP
ENPP4	5.37222e-08	0.60605	0.72	0.512	0.00120348	cE	UP
SEC62	5.58796e-08	0.521909	0.757	0.57	0.00125182	cE	UP
ND6	6.15276e-08	-0.732313	0.476	0.767	0.00137834	cE	DN
ENSSSCG00000044492	6.55001e-08	-0.288362	0.048	0.279	0.00146733	cE	DN
ENSSSCG00000032599	6.69394e-08	-0.588717	0.116	0.395	0.00149958	cE	DN
TM4SF1	8.26044e-08	-0.660201	0.069	0.302	0.0018505	cE	DN
BAG3	8.28423e-08	-0.505234	0.296	0.605	0.00185583	cE	DN
KRT8	8.52342e-08	-0.378326	0.947	0.988	0.00190942	cE	DN
CDC42EP1	8.7596e-08	-0.254823	0.042	0.256	0.00196232	cE	DN
RPL28	8.84512e-08	-0.429315	0.989	0.977	0.00198148	cE	DN
ID1	9.0934e-08	-0.763365	0.344	0.64	0.0020371	cE	DN
GOT2	9.44129e-08	0.557264	0.407	0.093	0.00211504	cE	UP
RIPK2	9.68134e-08	-0.32982	0.042	0.256	0.00216881	cE	DN
ENSSSCG00000036065	1.07542e-07	0.666258	0.466	0.163	0.00240917	cE	UP
EDN1	1.11449e-07	-0.292308	0.021	0.209	0.00249668	cE	DN
NAMPT	1.11704e-07	-0.551646	0.317	0.616	0.0025024	cE	DN
ENSSSCG00000042087	1.12171e-07	-0.273133	0.037	0.244	0.00251287	cE	DN
ENSSSCG00000031610	1.13593e-07	-0.32688	0.021	0.209	0.00254472	cE	DN
RGS22	1.15685e-07	0.565003	0.534	0.209	0.00259159	cE	UP
LDLRAD1	1.1786e-07	0.597608	0.429	0.116	0.00264029	cE	UP
ENSSSCG00000032503	1.22592e-07	2.00643	0.27	0	0.00274631	cE	UP
ENSSSCG00000016215	1.23273e-07	0.518473	0.878	0.733	0.00276157	cE	UP
APPL2	1.25821e-07	0.623518	0.545	0.256	0.00281865	cE	UP
IFT88	1.36136e-07	0.646351	0.608	0.349	0.00304971	cE	UP
PPP1R10	1.36836e-07	-0.60478	0.741	0.791	0.00306541	cE	DN
FBXO30	1.38977e-07	-0.351247	0.095	0.36	0.00311335	cE	DN
ENSSSCG00000038594	1.43407e-07	-0.340464	0.09	0.349	0.00321261	cE	DN
ZFP36L1	1.4666e-07	-0.58085	0.841	0.837	0.00328547	cE	DN
RPGRIP1L	1.49513e-07	0.60564	0.656	0.442	0.0033494	cE	UP
SYAP1	1.58451e-07	0.513155	0.783	0.616	0.00354962	cE	UP
MOB3C	1.68661e-07	-0.269789	0.032	0.233	0.00377835	cE	DN
RDH10	1.72425e-07	-0.32706	0.048	0.267	0.00386267	cE	DN
DDX17	1.72524e-07	0.481697	0.831	0.64	0.00386489	cE	UP
ENSSSCG00000047883	1.7634e-07	0.632107	0.455	0.151	0.00395036	cE	UP
ENSSSCG00000044382	1.96866e-07	-0.763179	0.148	0.43	0.00441019	cE	DN
DRC1	2.01639e-07	0.578228	0.661	0.395	0.00451712	cE	UP
ENSSSCG00000009772	2.02599e-07	0.55857	0.476	0.186	0.00453863	cE	UP
SGK1	2.07771e-07	-0.641121	0.143	0.395	0.00465448	cE	DN
DNAH6	2.10685e-07	0.597813	0.704	0.477	0.00471975	cE	UP
WDR38	2.14602e-07	-0.710716	0.344	0.628	0.00480752	cE	DN
ENSSSCG00000042638	2.4705e-07	-0.496546	0.169	0.453	0.00553441	cE	DN
H2AZ2	2.55795e-07	0.535054	0.772	0.616	0.00573033	cE	UP
B3GNT4	2.79554e-07	0.623148	0.524	0.221	0.00626257	cE	UP
MBD1	3.08662e-07	0.475624	0.878	0.709	0.00691465	cE	UP
JUNB	3.19913e-07	-0.452451	0.085	0.326	0.0071667	cE	DN
ETV3	3.31413e-07	-0.490878	0.169	0.453	0.00742431	cE	DN
ENSSSCG00000032003	3.55885e-07	0.432172	0.942	0.93	0.00797253	cE	UP
ENSSSCG00000045823	4.45007e-07	-0.30858	0.148	0.453	0.00996904	cE	DN
ARRDC3	4.46683e-07	-0.458951	0.339	0.628	0.0100066	cE	DN
DYNLT1	4.54835e-07	0.426452	0.931	0.814	0.0101892	cE	UP
RSPH4A	4.65453e-07	0.429127	0.905	0.733	0.0104271	cE	UP
CFAP58	4.66335e-07	0.590688	0.556	0.279	0.0104468	cE	UP
PCF11	4.88809e-07	-0.57163	0.354	0.605	0.0109503	cE	DN
RBP4	4.96832e-07	2.08178	0.45	0.163	0.01113	cE	UP
TAGLN	5.35164e-07	-0.416719	0.074	0.302	0.0119887	cE	DN
KLF9	5.35857e-07	-0.33194	0.095	0.349	0.0120043	cE	DN
MTCH1	5.48631e-07	0.588702	0.683	0.523	0.0122904	cE	UP
ENSSSCG00000041820	5.65605e-07	-0.272295	0.048	0.256	0.0126707	cE	DN
ENSSSCG00000027777	5.85964e-07	0.497553	0.587	0.314	0.0131268	cE	UP
SPAG16	6.50067e-07	0.54606	0.614	0.349	0.0145628	cE	UP
C5orf15	6.64568e-07	0.453996	0.407	0.116	0.0148876	cE	UP
MNS1	6.75687e-07	0.471581	0.815	0.663	0.0151367	cE	UP
PLSCR1	6.88513e-07	-0.534631	0.275	0.57	0.0154241	cE	DN
RBBP6	7.12032e-07	-0.579577	0.492	0.709	0.0159509	cE	DN
KPNA2	7.2258e-07	-0.446149	0.18	0.453	0.0161872	cE	DN
JPT1	7.30105e-07	-0.351647	0.159	0.442	0.0163558	cE	DN
SERPINE1	7.50541e-07	-0.331589	0.053	0.256	0.0168136	cE	DN
ENSSSCG00000048543	7.99955e-07	-0.329769	0.095	0.337	0.0179206	cE	DN
IL10RA	8.0878e-07	-0.268298	0.074	0.302	0.0181183	cE	DN
MSMO1	8.10211e-07	0.733525	0.577	0.337	0.0181504	cE	UP
ENSSSCG00000028786	8.14226e-07	-0.339801	0.122	0.384	0.0182403	cE	DN
DNAH5	8.37151e-07	0.575006	0.757	0.57	0.0187539	cE	UP
ATP6	8.41949e-07	0.333117	1	0.942	0.0188614	cE	UP
GLIPR2	9.01798e-07	-0.634888	0.339	0.628	0.0202021	cE	DN
AHSP	9.03532e-07	0.484496	0.238	0	0.0202409	cE	UP
ASAH1	9.2466e-07	0.610201	0.571	0.36	0.0207142	cE	UP
EFNA1	9.34356e-07	-0.43928	0.339	0.663	0.0209314	cE	DN
IGFBP7	9.52518e-07	-0.507061	0.63	0.779	0.0213383	cE	DN
ANKRD66	9.79688e-07	0.443167	0.778	0.581	0.021947	cE	UP
KCNRG	1.05096e-06	0.537064	0.55	0.279	0.0235437	cE	UP
FAM161A	1.10456e-06	0.558876	0.64	0.36	0.0247444	cE	UP
IFT172	1.11601e-06	0.526608	0.455	0.186	0.0250008	cE	UP
PINK1	1.23229e-06	0.480716	0.381	0.105	0.0276057	cE	UP
FAM111B	1.23769e-06	-0.262391	0.032	0.209	0.0277267	cE	DN
RPL22L1	1.25681e-06	-0.543831	0.344	0.605	0.028155	cE	DN
CFAP43	1.28478e-06	0.516351	0.439	0.151	0.0287816	cE	UP
TAX1BP1	1.30181e-06	0.466797	0.757	0.581	0.0291632	cE	UP
ENSSSCG00000048218	1.37181e-06	-0.839873	0.217	0.465	0.0307313	cE	DN
SBDS	1.39498e-06	-0.370304	0.217	0.512	0.0312503	cE	DN
ECHS1	1.4379e-06	0.472149	0.704	0.547	0.0322118	cE	UP
NUCKS1	1.45221e-06	0.420955	0.852	0.698	0.0325323	cE	UP
APOE	1.45617e-06	-0.683387	0.18	0.465	0.032621	cE	DN
ENSSSCG00000033089	1.47153e-06	-0.526483	0.18	0.465	0.0329651	cE	DN
PSME2	1.47984e-06	-0.470216	0.698	0.849	0.0331514	cE	DN
DENND2C	1.57449e-06	-0.54033	0.312	0.558	0.0352717	cE	DN
IGFBP5	1.59988e-06	0.633216	0.54	0.302	0.0358406	cE	UP
DNAAF4	1.64958e-06	0.491206	0.614	0.337	0.0369539	cE	UP
ENSSSCG00000004082	1.71004e-06	0.52159	0.672	0.442	0.0383083	cE	UP
CREM	1.76357e-06	-0.348033	0.381	0.686	0.0395074	cE	DN
SARAF	1.77684e-06	0.703375	0.667	0.512	0.0398048	cE	UP
CEP290	1.7857e-06	0.629105	0.704	0.512	0.0400032	cE	UP
PRKCG	1.84321e-06	0.593568	0.757	0.535	0.0412915	cE	UP
GNL1	1.88184e-06	-0.477069	0.164	0.442	0.0421571	cE	DN
ZC3HAV1	1.90365e-06	-0.553285	0.243	0.488	0.0426455	cE	DN
ENSSSCG00000050258	1.9086e-06	-0.312601	0.106	0.349	0.0427565	cE	DN
ORMDL1	1.93372e-06	-0.257405	0.09	0.314	0.0433192	cE	DN
CCNYL1	1.9399e-06	-0.310633	0.085	0.302	0.0434576	cE	DN
ENSSSCG00000007692	1.995e-06	-0.405335	0.238	0.512	0.0446921	cE	DN
SAFB2	2.04414e-06	-0.374429	0.238	0.512	0.0457929	cE	DN
PTPRJ	2.07651e-06	0.534033	0.54	0.291	0.0465179	cE	UP
B2M	2.08031e-06	0.337768	1	1	0.046603	cE	UP
FOXJ1	2.14443e-06	0.404433	0.963	0.826	0.0480395	cE	UP
CLK1	2.19093e-06	-0.461929	0.545	0.733	0.0490813	cE	DN
NUDT14	2.23021e-06	0.383353	0.942	0.779	0.0499612	cE	UP
RPN1	2.25914e-06	0.534642	0.598	0.384	0.0506092	cE	UP
SFT2D1	2.25921e-06	0.442937	0.677	0.5	0.0506108	cE	UP
SALL2	2.27219e-06	0.468592	0.397	0.128	0.0509017	cE	UP
TCTEX1D4	2.39083e-06	0.369271	0.958	0.919	0.0535594	cE	UP
CCNI	2.46766e-06	0.4792	0.593	0.349	0.0552805	cE	UP
ENSSSCG00000051257	2.49607e-06	-0.306509	0.09	0.326	0.055917	cE	DN
SPEF2	2.58219e-06	0.451754	0.778	0.628	0.0578462	cE	UP
TMOD3	2.72568e-06	0.51856	0.566	0.326	0.0610606	cE	UP
ENSSSCG00000038144	2.75737e-06	-0.319324	0.148	0.407	0.0617706	cE	DN
JAK2	2.78529e-06	-0.362794	0.138	0.384	0.0623961	cE	DN
ENSSSCG00000035733	2.84638e-06	0.467179	0.847	0.663	0.0637646	cE	UP
ENSSSCG00000014343	2.84997e-06	0.443069	0.698	0.442	0.0638451	cE	UP
HSPB8	2.89068e-06	-0.251816	0.037	0.209	0.0647569	cE	DN
ENSSSCG00000049962	2.97595e-06	-0.282108	0.074	0.291	0.0666673	cE	DN
OVOL1	3.11579e-06	-0.342213	0.079	0.279	0.0697998	cE	DN
FANCI	3.11854e-06	0.520771	0.614	0.326	0.0698616	cE	UP
MAPRE1	3.16875e-06	-0.438805	0.365	0.64	0.0709864	cE	DN
SMIM19	3.1796e-06	0.513947	0.614	0.395	0.0712293	cE	UP
ENSSSCG00000012235	3.28047e-06	0.546512	0.667	0.442	0.0734891	cE	UP
LRRC74B	3.35068e-06	0.552868	0.513	0.256	0.0750619	cE	UP
TLE4	3.40346e-06	-0.442282	0.402	0.686	0.0762444	cE	DN
PPP4R3B	3.49885e-06	0.5151	0.487	0.244	0.0783813	cE	UP
ACO2	3.51606e-06	0.51565	0.619	0.442	0.0787668	cE	UP
TPD52L1	3.54431e-06	0.528311	0.429	0.174	0.0793996	cE	UP
PACRG	3.61577e-06	0.463302	0.725	0.465	0.0810005	cE	UP
FAM53C	3.71681e-06	-0.30533	0.063	0.256	0.083264	cE	DN
TPPP3	3.78396e-06	0.343785	0.979	0.93	0.0847682	cE	UP
ENSSSCG00000016365	3.79727e-06	0.533226	0.423	0.163	0.0850665	cE	UP
CCDC6	3.81529e-06	-0.337205	0.175	0.43	0.0854701	cE	DN
DZANK1	4.01155e-06	0.51104	0.63	0.419	0.0898668	cE	UP
WDR78	4.13161e-06	0.492221	0.624	0.395	0.0925564	cE	UP
SPACA9	4.14172e-06	0.419567	0.862	0.767	0.0927828	cE	UP
ENSSSCG00000009125	4.14622e-06	0.515797	0.508	0.244	0.0928837	cE	UP
LACTB	4.37554e-06	-0.251075	0.063	0.267	0.0980208	cE	DN
ENSSSCG00000041630	4.46021e-06	0.428698	0.381	0.116	0.0999177	cE	UP
ENSSSCG00000012219	4.74281e-06	0.524121	0.444	0.186	0.106248	cE	UP
MEP1B	4.84263e-06	1.85676	0.249	0.023	0.108485	cE	UP
EPHB3	4.87236e-06	-0.267472	0.037	0.209	0.109151	cE	DN
ENAH	4.95469e-06	0.575259	0.455	0.209	0.110995	cE	UP
SF3B2	5.01695e-06	0.419036	0.725	0.581	0.11239	cE	UP
ELF3	5.18006e-06	-0.569214	0.661	0.767	0.116044	cE	DN
CD200	5.23108e-06	-0.320859	0.185	0.453	0.117187	cE	DN
CERS4	5.2853e-06	0.540926	0.545	0.291	0.118401	cE	UP
AHR	5.38019e-06	-0.275501	0.063	0.256	0.120527	cE	DN
UBTD2	5.43667e-06	-0.299746	0.116	0.349	0.121792	cE	DN
MYCBP2	5.55697e-06	-0.365866	0.153	0.395	0.124487	cE	DN
PLGRKT	5.75698e-06	0.473734	0.566	0.326	0.128968	cE	UP
KLHL21	5.77715e-06	-0.316715	0.09	0.302	0.12942	cE	DN
MGST3	5.92759e-06	0.406065	0.899	0.884	0.13279	cE	UP
ENSSSCG00000037979	6.24371e-06	0.473191	0.55	0.349	0.139872	cE	UP
C9orf64	6.46982e-06	-0.343429	0.122	0.349	0.144937	cE	DN
NEMP2	6.63837e-06	-0.344424	0.069	0.267	0.148713	cE	DN
RFK	6.85254e-06	-0.442244	0.28	0.535	0.153511	cE	DN
CD47	7.27047e-06	-0.406627	0.386	0.64	0.162873	cE	DN
TTC8	7.27839e-06	0.415151	0.328	0.081	0.16305	cE	UP
CUEDC2	7.31745e-06	0.36346	0.841	0.744	0.163926	cE	UP
LRRC10B	7.4533e-06	0.410188	0.894	0.744	0.166969	cE	UP
JAK1	7.54873e-06	0.502908	0.704	0.558	0.169107	cE	UP
ENSSSCG00000002400	7.70242e-06	0.567847	0.497	0.244	0.17255	cE	UP
ENO4	7.76202e-06	0.506621	0.624	0.407	0.173885	cE	UP
MLYCD	7.76623e-06	-0.392852	0.106	0.326	0.173979	cE	DN
RPL38	8.15998e-06	-0.426533	0.772	0.849	0.1828	cE	DN
ENSSSCG00000033574	8.44862e-06	0.476764	0.55	0.302	0.189266	cE	UP
ZMYND10	8.66226e-06	0.388919	0.841	0.779	0.194052	cE	UP
FLACC1	8.89458e-06	0.479234	0.365	0.116	0.199256	cE	UP
IQCD	8.92058e-06	0.512262	0.64	0.512	0.199839	cE	UP
CHKA	9.11594e-06	-0.293287	0.222	0.5	0.204215	cE	DN
ENSSSCG00000001038	9.64353e-06	0.356935	0.836	0.698	0.216034	cE	UP
ARF1	9.68268e-06	0.384759	0.772	0.593	0.216911	cE	UP
C1QB	9.68468e-06	-0.55826	0.196	0.465	0.216956	cE	DN
ENSSSCG00000037735	9.90464e-06	-0.427667	0.249	0.5	0.221884	cE	DN
USP25	9.96628e-06	-0.281261	0.127	0.36	0.223265	cE	DN
ACADL	1.00596e-05	0.446869	0.529	0.267	0.225355	cE	UP
BAZ1A	1.01875e-05	-0.290264	0.185	0.442	0.228221	cE	DN
DOK5	1.02852e-05	0.497058	0.349	0.116	0.230409	cE	UP
C22orf23	1.04197e-05	0.47665	0.603	0.36	0.233422	cE	UP
TRIM37	1.07658e-05	0.468185	0.392	0.14	0.241176	cE	UP
EGLN3	1.11679e-05	-0.436453	0.233	0.488	0.250183	cE	DN
CPPED1	1.12297e-05	-0.384526	0.206	0.453	0.251567	cE	DN
ENSSSCG00000045670	1.13359e-05	-0.277933	0.042	0.209	0.253947	cE	DN
DHRS3	1.13463e-05	0.425442	0.593	0.337	0.254179	cE	UP
CYC1	1.1432e-05	0.341458	0.725	0.477	0.256101	cE	UP
GET1	1.14478e-05	0.505522	0.476	0.233	0.256453	cE	UP
SPCS1	1.15176e-05	0.495942	0.661	0.535	0.258018	cE	UP
CCPG1	1.19019e-05	0.508757	0.63	0.453	0.266626	cE	UP
WDR49	1.20126e-05	0.530967	0.545	0.314	0.269105	cE	UP
SP110	1.21078e-05	-0.36003	0.275	0.523	0.271239	cE	DN
TMEM67	1.23552e-05	0.517012	0.476	0.233	0.276782	cE	UP
ARL4A	1.24571e-05	-0.609046	0.73	0.767	0.279063	cE	DN
SPRY1	1.25397e-05	-0.30464	0.111	0.326	0.280913	cE	DN
TES	1.29969e-05	-0.343846	0.217	0.453	0.291156	cE	DN
ENSSSCG00000035209	1.31435e-05	0.49023	0.677	0.477	0.294442	cE	UP
GAS8	1.32281e-05	0.537389	0.656	0.442	0.296337	cE	UP
PLPPR3	1.32725e-05	0.342466	0.46	0.186	0.29733	cE	UP
ENSSSCG00000010968	1.36556e-05	0.472153	0.471	0.256	0.305912	cE	UP
ARID4A	1.37256e-05	-0.322968	0.185	0.43	0.307482	cE	DN
ND4L	1.41994e-05	0.484733	0.64	0.384	0.318095	cE	UP
LONP2	1.48461e-05	0.435686	0.577	0.36	0.332583	cE	UP
IFT46	1.5301e-05	0.390188	0.767	0.57	0.342773	cE	UP
SLC25A28	1.5757e-05	-0.332099	0.116	0.326	0.352987	cE	DN
ZBTB10	1.60865e-05	-0.490077	0.439	0.674	0.360369	cE	DN
AK8	1.64134e-05	0.458741	0.54	0.291	0.367694	cE	UP
WDR35	1.64757e-05	0.429637	0.407	0.163	0.369089	cE	UP
CD81	1.74305e-05	-0.636037	0.582	0.744	0.390478	cE	DN
ENSSSCG00000027746	1.75539e-05	0.352545	0.709	0.593	0.393242	cE	UP
CCNL1	1.83017e-05	-0.412838	0.593	0.733	0.409994	cE	DN
CCP110	1.83547e-05	0.534593	0.466	0.233	0.411182	cE	UP
SLC5A3	1.86441e-05	-0.273334	0.185	0.442	0.417664	cE	DN
CAMTA2	1.88914e-05	0.387261	0.577	0.372	0.423205	cE	UP
NFKB2	1.89573e-05	-0.281174	0.101	0.302	0.424682	cE	DN
FN3K	1.91948e-05	0.289846	0.249	0.035	0.430001	cE	UP
CFAP74	1.94373e-05	0.404138	0.376	0.128	0.435433	cE	UP
SCAND1	1.99394e-05	-0.397903	0.635	0.767	0.446681	cE	DN
PANK1	2.07341e-05	0.393147	0.312	0.081	0.464486	cE	UP
HOXC4	2.09613e-05	0.520246	0.344	0.116	0.469575	cE	UP
TRMT112	2.10258e-05	0.307811	0.884	0.744	0.471021	cE	UP
ENSSSCG00000044397	2.10878e-05	-0.444343	0.243	0.5	0.47241	cE	DN
DNAJA4	2.11424e-05	0.416758	0.603	0.384	0.473631	cE	UP
VEGFA	2.17452e-05	-0.26099	0.053	0.221	0.487136	cE	DN
SLC25A29	2.17517e-05	0.526829	0.677	0.547	0.487282	cE	UP
KRTCAP2	2.18939e-05	0.354275	0.862	0.709	0.490468	cE	UP
CSRP1	2.21743e-05	-0.43133	0.534	0.756	0.496748	cE	DN
PRKDC	2.22235e-05	0.50084	0.487	0.256	0.497851	cE	UP
TLR4	2.23051e-05	-0.366756	0.069	0.244	0.49968	cE	DN
ENSSSCG00000036556	2.2574e-05	-0.314847	0.201	0.465	0.505704	cE	DN
ENSSSCG00000000473	2.26816e-05	0.410763	0.423	0.186	0.508112	cE	UP
ENSSSCG00000003090	2.35657e-05	-0.433154	0.423	0.651	0.527918	cE	DN
MACC1	2.38496e-05	-0.34912	0.116	0.326	0.534279	cE	DN
DNAH10	2.40159e-05	0.479557	0.545	0.326	0.538005	cE	UP
ENSSSCG00000041231	2.52653e-05	-0.395487	0.175	0.407	0.565994	cE	DN
DNAI1	2.5698e-05	0.449498	0.37	0.14	0.575687	cE	UP
A4GALT	2.62752e-05	0.393812	0.349	0.116	0.588618	cE	UP
DAZAP1	2.70448e-05	0.350061	0.741	0.581	0.605858	cE	UP
FUNDC1	2.71119e-05	-0.442115	0.392	0.663	0.60736	cE	DN
DNAH7	2.71438e-05	0.428728	0.561	0.326	0.608076	cE	UP
ENSSSCG00000034743	2.7849e-05	0.40842	0.598	0.395	0.623873	cE	UP
AIF1	2.78665e-05	-0.447946	0.233	0.488	0.624265	cE	DN
ACTB	2.83181e-05	-0.407604	0.434	0.663	0.634382	cE	DN
TCF7	2.84977e-05	-0.425043	0.249	0.488	0.638405	cE	DN
FBXW9	2.84982e-05	0.400239	0.63	0.407	0.638417	cE	UP
POLR2E	2.85351e-05	0.324163	0.677	0.488	0.639244	cE	UP
LAPTM4B	2.86146e-05	0.372924	0.497	0.267	0.641024	cE	UP
TPR	2.8719e-05	0.480842	0.566	0.36	0.643363	cE	UP
SUCLG1	2.90893e-05	0.362016	0.566	0.372	0.651659	cE	UP
RPL7A	2.91006e-05	-0.322359	0.989	1	0.651913	cE	DN
ENSSSCG00000031299	2.9106e-05	0.369665	0.772	0.581	0.652034	cE	UP
YBEY	2.92748e-05	0.287858	0.429	0.163	0.655814	cE	UP
DNAH11	2.97259e-05	0.49513	0.529	0.326	0.665919	cE	UP
MPZL1	2.98981e-05	-0.470227	0.312	0.535	0.669776	cE	DN
PLEKHA1	3.12494e-05	-0.305561	0.19	0.419	0.700049	cE	DN
VEZF1	3.12531e-05	-0.419497	0.497	0.709	0.700132	cE	DN
ZSWIM6	3.16119e-05	-0.345498	0.159	0.384	0.708169	cE	DN
MORC3	3.18145e-05	-0.479845	0.222	0.453	0.712708	cE	DN
TTC38	3.19209e-05	0.328102	0.296	0.081	0.715093	cE	UP
UBXN4	3.21125e-05	0.434827	0.598	0.384	0.719385	cE	UP
UNC5CL	3.21783e-05	-0.349812	0.18	0.419	0.720858	cE	DN
SNTN	3.24357e-05	0.433699	0.672	0.453	0.726625	cE	UP
INTS6	3.25669e-05	-0.430979	0.228	0.477	0.729564	cE	DN
IK	3.27351e-05	0.367377	0.709	0.558	0.733332	cE	UP
TRANK1	3.30043e-05	-0.369284	0.132	0.337	0.739363	cE	DN
DDX3X	3.32954e-05	-0.485053	0.566	0.721	0.745884	cE	DN
ENSSSCG00000020808	3.38683e-05	0.395641	0.725	0.57	0.758718	cE	UP
DYNC2H1	3.41722e-05	0.485756	0.571	0.372	0.765525	cE	UP
MAP2K3	3.43999e-05	-0.339375	0.291	0.535	0.770627	cE	DN
RSRP1	3.50927e-05	-0.441285	0.434	0.674	0.786147	cE	DN
EIF1	3.60524e-05	-0.275261	0.952	0.988	0.807646	cE	DN
NT5C3A	3.63054e-05	-0.401731	0.243	0.477	0.813313	cE	DN
ENSSSCG00000042253	3.6528e-05	0.439874	0.799	0.686	0.8183	cE	UP
RP1	3.66803e-05	0.679864	0.54	0.349	0.821712	cE	UP
RPS27A	3.6694e-05	0.269724	0.984	0.907	0.822019	cE	UP
ZMYND8	3.71008e-05	0.448175	0.714	0.523	0.831132	cE	UP
PPIL6	3.73016e-05	0.410236	0.624	0.419	0.835631	cE	UP
RWDD4	3.78033e-05	0.40154	0.513	0.279	0.846869	cE	UP
CD79A	3.79868e-05	0.443493	0.402	0.174	0.850979	cE	UP
RPS12	3.85641e-05	-0.551269	0.947	0.988	0.863913	cE	DN
IQUB	3.87005e-05	0.522185	0.444	0.209	0.866968	cE	UP
RHOQ	3.90079e-05	-0.257335	0.048	0.209	0.873856	cE	DN
SOD2	4.06792e-05	-0.508942	0.238	0.453	0.911296	cE	DN
C11orf88	4.07997e-05	0.465446	0.82	0.663	0.913994	cE	UP
EEF1G	4.08185e-05	0.326152	0.831	0.674	0.914416	cE	UP
AGBL2	4.09268e-05	0.520053	0.429	0.209	0.916842	cE	UP
C1orf194	4.10539e-05	0.288939	0.767	0.57	0.919689	cE	UP
KIF27	4.11456e-05	0.493563	0.593	0.395	0.921744	cE	UP
KLHL13	4.13176e-05	0.454623	0.418	0.186	0.925596	cE	UP
SERF2	4.21538e-05	-0.309075	0.984	1	0.944331	cE	DN
TRPS1	4.31935e-05	-0.313347	0.243	0.5	0.96762	cE	DN
TMEM9B	4.32234e-05	0.406876	0.291	0.081	0.96829	cE	UP
MAP1B	4.32499e-05	0.538217	0.746	0.605	0.968885	cE	UP
AMD1	4.33212e-05	-0.304074	0.222	0.453	0.970481	cE	DN
DDOST	4.35939e-05	0.455232	0.571	0.407	0.976592	cE	UP
NIPSNAP2	4.36486e-05	0.288726	0.37	0.14	0.977816	cE	UP
H2AFZ	4.44127e-05	-0.508326	0.492	0.651	0.994933	cE	DN
SZRD1	4.44831e-05	-0.250015	0.212	0.465	0.996511	cE	DN
RAC1	4.49045e-05	-0.478186	0.688	0.791	1	cE	DN
TMEM87A	4.66362e-05	0.467981	0.492	0.326	1	cE	UP
DNAJA1	4.74725e-05	-0.328319	0.799	0.884	1	cE	DN
RALY	4.76295e-05	0.406119	0.772	0.581	1	cE	UP
CFD	4.83006e-05	-0.471806	0.259	0.488	1	cE	DN
BRD2	4.93779e-05	-0.391705	0.72	0.837	1	cE	DN
ENSSSCG00000012427	4.95689e-05	0.298717	0.899	0.849	1	cE	UP
ENSSSCG00000041698	5.11042e-05	-0.346645	0.09	0.279	1	cE	DN
UAP1	5.1855e-05	-0.364793	0.323	0.558	1	cE	DN
CYB5A	5.22352e-05	0.419601	0.487	0.302	1	cE	UP
CFAP44	5.22361e-05	0.452011	0.608	0.395	1	cE	UP
TTC21A	5.49896e-05	0.520668	0.593	0.419	1	cE	UP
BAD	5.52159e-05	0.373573	0.55	0.337	1	cE	UP
ENSSSCG00000028322	5.57727e-05	-0.374457	0.788	0.907	1	cE	DN
CCDC170	5.60969e-05	0.422876	0.55	0.326	1	cE	UP
RPL5	5.65175e-05	0.378971	0.847	0.791	1	cE	UP
ENSSSCG00000045477	6.23388e-05	-0.301299	0.127	0.326	1	cE	DN
TMEM97	6.30294e-05	0.415234	0.381	0.163	1	cE	UP
DNAL1	6.36346e-05	0.367708	0.556	0.326	1	cE	UP
ODF2L	6.55601e-05	0.456298	0.476	0.267	1	cE	UP
ENSSSCG00000046096	6.67328e-05	-0.25259	0.085	0.267	1	cE	DN
LIPA	6.76144e-05	0.255413	0.206	0.023	1	cE	UP
IQCG	6.8683e-05	0.495861	0.55	0.349	1	cE	UP
COPZ1	6.87171e-05	0.265155	0.36	0.128	1	cE	UP
FAM166B	6.98363e-05	0.348897	0.72	0.523	1	cE	UP
CLIC5	6.98444e-05	0.427052	0.54	0.291	1	cE	UP
UQCRQ	7.13608e-05	0.401593	0.63	0.465	1	cE	UP
CST6	7.20008e-05	0.411282	0.413	0.209	1	cE	UP
CFL1	7.24373e-05	-0.359083	0.778	0.849	1	cE	DN
IFI30	7.36999e-05	-0.304504	0.111	0.302	1	cE	DN
MDH1B	7.49848e-05	0.38562	0.291	0.081	1	cE	UP
KHSRP	7.49853e-05	-0.322004	0.222	0.465	1	cE	DN
TTC14	7.52937e-05	0.535884	0.423	0.233	1	cE	UP
CBX4	7.62619e-05	-0.33406	0.354	0.616	1	cE	DN
SULT2A1	7.67511e-05	1.28313	0.201	0.023	1	cE	UP
CCDC39	7.67816e-05	0.482003	0.534	0.337	1	cE	UP
UBALD1	7.74492e-05	-0.435062	0.238	0.453	1	cE	DN
UQCR10	7.81472e-05	0.297674	0.778	0.628	1	cE	UP
APOBEC4	7.90901e-05	0.253529	0.439	0.221	1	cE	UP
ADAMTS1	7.91774e-05	-0.395856	0.206	0.442	1	cE	DN
PSMA5	7.93851e-05	-0.465105	0.413	0.593	1	cE	DN
MAFG	8.09503e-05	-0.254857	0.159	0.384	1	cE	DN
VCL	8.30598e-05	-0.491993	0.206	0.419	1	cE	DN
RPS3A	8.69383e-05	0.40225	0.857	0.767	1	cE	UP
PTPN1	8.72465e-05	-0.384332	0.275	0.5	1	cE	DN
LMAN1	8.84199e-05	0.448252	0.423	0.221	1	cE	UP
CXXC5	8.86464e-05	0.457189	0.64	0.477	1	cE	UP
HOXB2	8.86604e-05	0.367139	0.508	0.302	1	cE	UP
CD320	8.89768e-05	0.521243	0.735	0.558	1	cE	UP
ARL6	8.92677e-05	0.472195	0.492	0.279	1	cE	UP
ERBB3	8.98428e-05	0.455878	0.646	0.523	1	cE	UP
STMND1	9.0679e-05	0.372376	0.444	0.221	1	cE	UP
COX8A	9.14262e-05	0.276004	0.868	0.791	1	cE	UP
THRAP3	9.23137e-05	0.433655	0.661	0.547	1	cE	UP
CFAP46	9.40649e-05	0.577304	0.566	0.395	1	cE	UP
NUCB1	9.54001e-05	-0.300025	0.063	0.221	1	cE	DN
NPM1	9.54522e-05	-0.392691	0.741	0.849	1	cE	DN
RSPH1	9.6758e-05	0.342859	0.82	0.674	1	cE	UP
ENSSSCG00000031661	9.80609e-05	0.419609	0.487	0.291	1	cE	UP
NOL3	9.87314e-05	0.373492	0.397	0.186	1	cE	UP
CMPK1	9.91797e-05	0.409873	0.444	0.244	1	cE	UP
UBE2H	0.000100211	-0.360753	0.344	0.558	1	cE	DN
N4BP1	0.000101596	-0.41193	0.307	0.512	1	cE	DN
CYCS	0.000102509	-0.402624	0.339	0.581	1	cE	DN
LMNTD1	0.000103547	0.33142	0.27	0.07	1	cE	UP
DENND6B	0.000106185	0.467183	0.418	0.221	1	cE	UP
AKAP9	0.000106465	0.418655	0.947	0.814	1	cE	UP
TEKT4	0.000107946	0.377539	0.746	0.616	1	cE	UP
SORL1	0.000110578	0.446763	0.381	0.174	1	cE	UP
ENSSSCG00000036390	0.00011112	0.377199	0.249	0.058	1	cE	UP
ARCN1	0.00011148	0.459315	0.381	0.174	1	cE	UP
PRDX1	0.000111849	0.425809	0.799	0.686	1	cE	UP
CCL2	0.000111874	-0.420231	0.063	0.221	1	cE	DN
ENSSSCG00000027098	0.000112641	-0.281482	0.175	0.384	1	cE	DN
BTG3	0.000113434	-0.384607	0.233	0.465	1	cE	DN
ENSSSCG00000038719	0.000114629	0.40153	0.841	0.698	1	cE	UP
PCYT1A	0.000115279	0.374711	0.735	0.616	1	cE	UP
SERPINH1	0.00011536	-0.469364	0.243	0.453	1	cE	DN
TRAK1	0.000116069	-0.266116	0.111	0.302	1	cE	DN
ENSSSCG00000038364	0.00011703	0.340209	0.661	0.558	1	cE	UP
ZBBX	0.000117726	0.4272	0.386	0.174	1	cE	UP
SPATA6L	0.00011799	0.438649	0.381	0.174	1	cE	UP
TRAPPC5	0.000117993	0.32739	0.825	0.698	1	cE	UP
ENSSSCG00000038507	0.00011849	-0.379487	0.968	0.988	1	cE	DN
HLTF	0.000118755	0.359706	0.365	0.151	1	cE	UP
MIDN	0.000119086	-0.313782	0.286	0.523	1	cE	DN
SDCBP	0.000119501	-0.376917	0.444	0.663	1	cE	DN
SMPD2	0.000121148	0.308772	0.688	0.523	1	cE	UP
SERINC3	0.000121871	0.412357	0.439	0.244	1	cE	UP
ENSSSCG00000016737	0.000122336	-0.284138	0.937	0.953	1	cE	DN
RPS28	0.000123605	-0.478292	0.825	0.895	1	cE	DN
RFC1	0.000123669	0.379177	0.413	0.198	1	cE	UP
TAF1B	0.000124137	0.401428	0.418	0.221	1	cE	UP
YIPF4	0.000124202	0.348083	0.439	0.221	1	cE	UP
NAA60	0.00012486	0.270191	0.333	0.116	1	cE	UP
RESF1	0.000125328	-0.374255	0.312	0.558	1	cE	DN
XPO1	0.000127377	0.455366	0.492	0.291	1	cE	UP
MAP9	0.000128395	0.389641	0.646	0.477	1	cE	UP
VAPA	0.000128435	0.270694	0.772	0.64	1	cE	UP
FLNB	0.00012926	0.447909	0.476	0.279	1	cE	UP
PUF60	0.000129665	0.30635	0.545	0.326	1	cE	UP
SOCS1	0.000130569	-0.366417	0.27	0.488	1	cE	DN
ENSSSCG00000051054	0.000130617	-0.448695	0.259	0.488	1	cE	DN
HERPUD1	0.000133344	-0.374192	0.556	0.674	1	cE	DN
PREPL	0.000133798	0.32605	0.312	0.105	1	cE	UP
TMEM59	0.000134868	0.367912	0.704	0.628	1	cE	UP
CCDC24	0.000135507	0.357406	0.423	0.198	1	cE	UP
CDK17	0.000136131	-0.270228	0.116	0.314	1	cE	DN
TGIF1	0.000138336	-0.380827	0.423	0.628	1	cE	DN
ENSSSCG00000028691	0.000142331	-0.274931	0.079	0.256	1	cE	DN
IFT140	0.000142416	0.425413	0.471	0.256	1	cE	UP
FHAD1	0.000144266	0.495988	0.661	0.547	1	cE	UP
LSM14B	0.000145182	0.420288	0.439	0.244	1	cE	UP
KCNQ1	0.000145706	0.299032	0.212	0.035	1	cE	UP
SLC35F3	0.000147458	0.288753	0.275	0.081	1	cE	UP
DEPDC1B	0.000148141	0.387581	0.651	0.512	1	cE	UP
MAP7D1	0.000152945	-0.357309	0.243	0.465	1	cE	DN
ENSSSCG00000009239	0.000154182	0.634751	0.339	0.128	1	cE	UP
ENSSSCG00000050627	0.00015745	0.423332	0.593	0.407	1	cE	UP
REV3L	0.000157685	-0.377657	0.397	0.628	1	cE	DN
CSDE1	0.000158704	0.358521	0.582	0.407	1	cE	UP
ENSSSCG00000031906	0.000159606	0.432101	0.444	0.244	1	cE	UP
RRAGC	0.000161549	0.376113	0.772	0.651	1	cE	UP
SERPING1	0.000161887	-0.293275	0.169	0.395	1	cE	DN
PI4KA	0.000163536	0.333059	0.265	0.07	1	cE	UP
RNF169	0.000164737	0.389211	0.519	0.314	1	cE	UP
NDUFC2	0.00016549	0.259253	0.91	0.849	1	cE	UP
ARMC2	0.000166573	0.296297	0.683	0.512	1	cE	UP
PIM3	0.000168534	-0.330488	0.249	0.465	1	cE	DN
ENHO	0.00016914	0.388565	0.275	0.081	1	cE	UP
CLDN7	0.000171773	-0.287204	0.852	0.895	1	cE	DN
CHD3	0.000172515	-0.443383	0.561	0.709	1	cE	DN
CNDP1	0.000176461	-0.252081	0.222	0.442	1	cE	DN
FUT2	0.000179155	0.384218	0.63	0.442	1	cE	UP
GCLC	0.000179934	-0.278622	0.095	0.267	1	cE	DN
INTU	0.000182045	0.356542	0.296	0.093	1	cE	UP
SERTAD3	0.000182241	-0.315925	0.238	0.442	1	cE	DN
SERP1	0.000184123	-0.40114	0.571	0.779	1	cE	DN
KIAA2012	0.00018514	0.408108	0.376	0.174	1	cE	UP
MIF	0.000185415	-0.330196	0.82	0.907	1	cE	DN
CBR2	0.000191417	1.01552	0.312	0.128	1	cE	UP
SH3KBP1	0.000192313	0.387474	0.439	0.233	1	cE	UP
ENSSSCG00000028423	0.000192931	0.376628	0.529	0.337	1	cE	UP
COX7A2L	0.000194745	0.458883	0.497	0.36	1	cE	UP
PDIA6	0.000195029	0.509288	0.598	0.453	1	cE	UP
ACSM3	0.000200753	0.314736	0.212	0.035	1	cE	UP
TRMT9B	0.00020319	0.374403	0.519	0.314	1	cE	UP
EMG1	0.00021178	0.346244	0.429	0.221	1	cE	UP
CASP7	0.000213464	-0.308432	0.302	0.547	1	cE	DN
FBRSL1	0.00021546	-0.334142	0.19	0.395	1	cE	DN
ENSSSCG00000033750	0.000215509	-0.292482	0.116	0.302	1	cE	DN
TAF8	0.000218903	-0.272515	0.302	0.523	1	cE	DN
ABHD13	0.00022025	-0.257611	0.201	0.43	1	cE	DN
DCTN3	0.000224619	0.384846	0.577	0.407	1	cE	UP
FAM162B	0.00022542	0.464214	0.376	0.186	1	cE	UP
TSPAN3	0.00022617	0.277819	0.593	0.453	1	cE	UP
YBX3	0.00022617	0.384726	0.603	0.43	1	cE	UP
SYNE2	0.000230158	0.378149	0.788	0.698	1	cE	UP
PTBP1	0.000231034	-0.372866	0.503	0.686	1	cE	DN
PPP1R36	0.000231669	0.329946	0.27	0.081	1	cE	UP
LRRC6	0.000233368	0.374861	0.714	0.593	1	cE	UP
BCL3	0.000234982	-0.406505	0.307	0.523	1	cE	DN
CUTA	0.000236385	0.288754	0.667	0.512	1	cE	UP
EIF4EBP1	0.000238557	-0.323367	0.169	0.372	1	cE	DN
PGRMC1	0.000239676	0.531754	0.503	0.337	1	cE	UP
RBIS	0.000242599	-0.485465	0.238	0.442	1	cE	DN
PSMA7	0.000243211	0.315245	0.825	0.721	1	cE	UP
ATP9A	0.000246754	0.440619	0.513	0.36	1	cE	UP
ANAPC5	0.000251741	0.366375	0.471	0.267	1	cE	UP
ENSSSCG00000005453	0.000252306	-0.367294	0.926	0.965	1	cE	DN
GGH	0.000253418	-0.358156	0.228	0.43	1	cE	DN
HYI	0.000254261	0.431548	0.497	0.337	1	cE	UP
CHIC2	0.00025494	-0.367955	0.386	0.57	1	cE	DN
ENSSSCG00000048299	0.000258946	-0.263659	0.196	0.419	1	cE	DN
VASP	0.000260584	-0.312583	0.217	0.43	1	cE	DN
SYNE3	0.000262452	0.372942	0.275	0.093	1	cE	UP
ATP5F1A	0.000266668	0.324165	0.767	0.605	1	cE	UP
ENSSSCG00000036524	0.000267366	-0.264732	0.148	0.349	1	cE	DN
IFT81	0.000267588	0.423517	0.608	0.43	1	cE	UP
TM9SF2	0.000276484	0.335696	0.519	0.314	1	cE	UP
VPS25	0.000285211	0.290294	0.561	0.384	1	cE	UP
IFNAR1	0.000286431	-0.25385	0.201	0.419	1	cE	DN
RAB4A	0.00028842	0.30147	0.439	0.209	1	cE	UP
DBNDD2	0.000289254	-0.331563	0.201	0.395	1	cE	DN
ITGB8	0.000292268	-0.266878	0.259	0.488	1	cE	DN
FSIP1	0.000295596	0.382053	0.397	0.186	1	cE	UP
MKKS	0.000296304	0.302372	0.307	0.116	1	cE	UP
TMBIM6	0.000298004	0.260534	0.915	0.872	1	cE	UP
GABARAPL1	0.000298242	-0.319393	0.196	0.384	1	cE	DN
TRIM44	0.000301374	0.438377	0.566	0.419	1	cE	UP
KIAA1324	0.000304995	0.289561	0.201	0.035	1	cE	UP
ENSSSCG00000049958	0.000306194	0.306778	0.249	0.07	1	cE	UP
C1QC	0.000310128	-0.300604	0.111	0.291	1	cE	DN
ENSSSCG00000041677	0.000310658	0.350939	0.614	0.419	1	cE	UP
ENSSSCG00000017128	0.000314091	0.346654	0.307	0.116	1	cE	UP
SPNS1	0.00031791	0.377704	0.439	0.244	1	cE	UP
ENSSSCG00000009851	0.000318035	0.293013	0.799	0.628	1	cE	UP
CAST	0.000319075	0.447233	0.566	0.407	1	cE	UP
ENSSSCG00000001398	0.000319858	0.4119	0.63	0.488	1	cE	UP
NDUFB3	0.000322368	0.281314	0.646	0.477	1	cE	UP
ENSSSCG00000004081	0.000330557	0.452193	0.323	0.14	1	cE	UP
HSPH1	0.000332278	-0.347684	0.519	0.721	1	cE	DN
RORC	0.000333406	0.294727	0.36	0.163	1	cE	UP
DPEP2	0.000336088	0.340383	0.73	0.523	1	cE	UP
PCBP1	0.000340078	-0.328319	0.624	0.767	1	cE	DN
ENSSSCG00000010073	0.000341778	0.348907	0.64	0.488	1	cE	UP
SLC28A3	0.000348085	0.350174	0.259	0.081	1	cE	UP
UBALD2	0.000358114	-0.298625	0.804	0.907	1	cE	DN
CDK7	0.000359517	-0.461908	0.265	0.465	1	cE	DN
CLUAP1	0.000363603	0.314541	0.439	0.233	1	cE	UP
CD9	0.000363889	-0.369009	0.788	0.814	1	cE	DN
ENSSSCG00000049158	0.000369244	0.399536	0.328	0.151	1	cE	UP
ENSSSCG00000028850	0.000375873	-0.275465	0.968	0.988	1	cE	DN
ENSSSCG00000033654	0.000381364	0.394015	0.45	0.244	1	cE	UP
JHY	0.000387077	0.39131	0.46	0.279	1	cE	UP
CMTM8	0.000388986	0.368964	0.519	0.349	1	cE	UP
SENP8	0.000393578	0.30356	0.323	0.128	1	cE	UP
UFL1	0.000395901	0.361271	0.397	0.221	1	cE	UP
HACD3	0.000396605	0.348656	0.307	0.128	1	cE	UP
HIST1H2BD	0.000401169	-0.279398	0.101	0.267	1	cE	DN
PIGT	0.000404746	-0.310079	0.132	0.314	1	cE	DN
MIA3	0.000408072	0.358594	0.386	0.198	1	cE	UP
MAP3K19	0.000413792	0.502401	0.561	0.442	1	cE	UP
PABPC1	0.000427474	-0.318423	0.307	0.512	1	cE	DN
COPB2	0.000428257	0.328999	0.503	0.349	1	cE	UP
ENSSSCG00000033739	0.000429127	0.427389	0.556	0.372	1	cE	UP
NENF	0.00043399	0.265681	0.265	0.081	1	cE	UP
ACP5	0.000434323	2.37317	0.587	0.43	1	cE	UP
GNAS	0.000440451	-0.258727	0.259	0.488	1	cE	DN
OGDH	0.000445604	0.475996	0.762	0.663	1	cE	UP
ENSSSCG00000039506	0.000447277	-0.311739	0.847	0.919	1	cE	DN
ENSSSCG00000036115	0.000452534	-0.252688	0.122	0.302	1	cE	DN
ENSSSCG00000035893	0.000453077	0.333006	0.212	0.047	1	cE	UP
KRCC1	0.000455756	0.374032	0.413	0.233	1	cE	UP
EMC2	0.000459078	-0.317967	0.19	0.395	1	cE	DN
ENSSSCG00000003132	0.000463566	0.357844	0.487	0.326	1	cE	UP
ENSSSCG00000035663	0.000466448	0.431329	0.429	0.256	1	cE	UP
HSPD1	0.000470988	0.432371	0.624	0.512	1	cE	UP
C9orf116	0.000479622	0.331472	0.825	0.733	1	cE	UP
STAT2	0.000487038	-0.258233	0.196	0.395	1	cE	DN
PDLIM1	0.000497946	-0.275892	0.259	0.477	1	cE	DN
CFAP61	0.000505043	0.399928	0.439	0.256	1	cE	UP
WDR61	0.00050981	0.356071	0.37	0.198	1	cE	UP
KLF2	0.000518147	-0.379258	0.333	0.535	1	cE	DN
ENSSSCG00000038477	0.000524387	0.484234	0.455	0.279	1	cE	UP
ARF4	0.000529128	-0.330745	0.508	0.686	1	cE	DN
KIF3A	0.000535609	0.384029	0.571	0.43	1	cE	UP
ENPP2	0.000549894	0.349521	0.344	0.14	1	cE	UP
NPHP1	0.000552182	0.302413	0.534	0.326	1	cE	UP
ENSSSCG00000014161	0.000557556	0.406474	0.381	0.209	1	cE	UP
FUNDC2	0.000568377	0.354311	0.439	0.267	1	cE	UP
HNRNPDL	0.000583105	-0.251815	0.709	0.826	1	cE	DN
ENSSSCG00000033189	0.000583287	0.337124	0.254	0.081	1	cE	UP
HINT1	0.000590175	0.423248	0.757	0.663	1	cE	UP
RAB32	0.000591016	0.375243	0.603	0.442	1	cE	UP
MARCKS	0.000592819	-0.382752	0.556	0.674	1	cE	DN
STOM	0.000595676	0.474244	0.503	0.349	1	cE	UP
GAPDH	0.000598659	-0.340205	0.958	0.977	1	cE	DN
MAT2A	0.000621307	-0.341483	0.545	0.686	1	cE	DN
MKNK2	0.000634631	-0.320082	0.365	0.616	1	cE	DN
RABGAP1L	0.000636736	0.350223	0.635	0.465	1	cE	UP
TTLL1	0.000638114	0.274794	0.418	0.209	1	cE	UP
ENSSSCG00000046475	0.000649186	0.300672	0.238	0.07	1	cE	UP
TOB1	0.000653067	-0.29011	0.386	0.605	1	cE	DN
GRB2	0.000660238	-0.383994	0.386	0.57	1	cE	DN
HIPK3	0.000672138	0.394058	0.556	0.384	1	cE	UP
PLEKHG1	0.000680708	-0.282461	0.185	0.372	1	cE	DN
ENSSSCG00000010161	0.000682497	-0.272479	0.18	0.372	1	cE	DN
KMT2E	0.000687353	-0.363678	0.487	0.628	1	cE	DN
KLC4	0.000688385	0.265255	0.222	0.058	1	cE	UP
FKBP8	0.000705573	0.268231	0.593	0.442	1	cE	UP
SPATA17	0.000708801	0.403977	0.529	0.36	1	cE	UP
IVNS1ABP	0.000713642	-0.358338	0.481	0.709	1	cE	DN
RFX5	0.000714234	-0.253798	0.111	0.267	1	cE	DN
ENSSSCG00000003965	0.000740612	0.366285	0.582	0.407	1	cE	UP
ENSSSCG00000046054	0.000753066	-0.384623	0.101	0.256	1	cE	DN
FRMPD2	0.000760946	0.373189	0.212	0.058	1	cE	UP
SLC38A10	0.000764609	0.375816	0.534	0.36	1	cE	UP
DEF8	0.000766762	0.452337	0.439	0.279	1	cE	UP
LYPD6B	0.000767541	0.320438	0.201	0.047	1	cE	UP
P4HA2	0.000773858	0.357028	0.497	0.302	1	cE	UP
ENSSSCG00000010734	0.000775744	-0.390912	0.344	0.5	1	cE	DN
ENSSSCG00000032058	0.000781889	0.404784	0.323	0.151	1	cE	UP
ENSSSCG00000048856	0.000783474	0.324296	0.995	0.93	1	cE	UP
ENSSSCG00000007336	0.000786274	0.416008	0.376	0.186	1	cE	UP
SMC1A	0.000788639	0.317302	0.503	0.302	1	cE	UP
PIK3IP1	0.000792383	-0.262817	0.19	0.384	1	cE	DN
ENSSSCG00000021093	0.000797127	0.287934	0.201	0.047	1	cE	UP
ENSSSCG00000039731	0.000805468	-0.47013	0.238	0.407	1	cE	DN
RBM14	0.00081664	-0.283172	0.598	0.767	1	cE	DN
SIPA1L2	0.000819351	-0.262713	0.095	0.256	1	cE	DN
SAL1	0.000821465	1.01575	0.243	0.07	1	cE	UP
ENSSSCG00000003035	0.000821465	-0.278779	0.138	0.302	1	cE	DN
EFHC1	0.000824309	0.289292	0.741	0.581	1	cE	UP
SIK2	0.000831855	-0.297123	0.159	0.337	1	cE	DN
CHID1	0.000834663	0.288224	0.55	0.43	1	cE	UP
EHF	0.000843416	-0.388755	0.45	0.64	1	cE	DN
CCDC113	0.000849356	0.374238	0.508	0.337	1	cE	UP
MAGT1	0.000852976	0.392993	0.455	0.291	1	cE	UP
TSPAN1	0.000855347	0.327962	0.873	0.814	1	cE	UP
S100A10	0.000858831	-0.395801	0.619	0.733	1	cE	DN
ENSSSCG00000000405	0.000861757	0.362792	0.767	0.698	1	cE	UP
SLC20A2	0.000889234	0.451304	0.376	0.198	1	cE	UP
DDX39A	0.000893895	-0.277285	0.196	0.395	1	cE	DN
CFAP161	0.000899321	0.355857	0.593	0.43	1	cE	UP
LTBP2	0.000911773	0.364207	0.413	0.233	1	cE	UP
MCRIP1	0.000920062	0.334656	0.772	0.721	1	cE	UP
DPF1	0.000921896	0.360283	0.407	0.233	1	cE	UP
SLC25A36	0.000924165	0.314143	0.339	0.151	1	cE	UP
ENSSSCG00000046747	0.000925541	0.346774	0.323	0.14	1	cE	UP
PRXL2A	0.000958681	0.573956	0.677	0.558	1	cE	UP
ENSSSCG00000017913	0.000961109	0.285378	0.852	0.791	1	cE	UP
TOP1	0.000971333	-0.413089	0.698	0.709	1	cE	DN
HMOX2	0.000972426	0.316664	0.455	0.302	1	cE	UP
SDHD	0.000974833	0.349442	0.487	0.314	1	cE	UP
ENSSSCG00000045924	0.000979293	0.368506	0.265	0.105	1	cE	UP
ENSSSCG00000005738	0.000990254	-0.261918	0.143	0.314	1	cE	DN
MOB1B	0.000992494	0.352083	0.587	0.43	1	cE	UP
MGST2	0.00102803	0.368731	0.265	0.105	1	cE	UP
AK1	0.00104733	0.550076	0.492	0.326	1	cE	UP
ENSSSCG00000042710	0.00104955	0.451544	0.349	0.174	1	cE	UP
PM20D2	0.00105521	0.429031	0.429	0.256	1	cE	UP
WDR19	0.00106292	0.358961	0.37	0.198	1	cE	UP
PRRG4	0.00107578	-0.31892	0.354	0.547	1	cE	DN
LRBA	0.00109323	0.371936	0.492	0.337	1	cE	UP
SURF4	0.00109782	0.307979	0.402	0.221	1	cE	UP
DNAL4	0.0011104	0.263113	0.534	0.372	1	cE	UP
IQCE	0.00111338	0.371501	0.423	0.256	1	cE	UP
KIAA1841	0.00111656	0.332243	0.434	0.244	1	cE	UP
TMCO1	0.00113193	0.304302	0.54	0.372	1	cE	UP
ARMC3	0.00113522	0.352515	0.386	0.209	1	cE	UP
ARHGAP18	0.00113683	0.346936	0.46	0.291	1	cE	UP
PTBP3	0.00113885	0.377457	0.545	0.395	1	cE	UP
ZC2HC1C	0.00113923	0.323613	0.492	0.314	1	cE	UP
ENSSSCG00000043051	0.00115236	0.273057	0.508	0.337	1	cE	UP
GPBP1	0.00116561	-0.264481	0.487	0.698	1	cE	DN
SPAG6	0.00116633	0.358738	0.704	0.628	1	cE	UP
BAG6	0.00117051	0.298913	0.497	0.314	1	cE	UP
TUFT1	0.0011946	-0.31895	0.185	0.349	1	cE	DN
STOX1	0.00120537	0.348069	0.386	0.221	1	cE	UP
ACSL3	0.00121342	0.459504	0.487	0.349	1	cE	UP
TOPORS	0.00121623	-0.285804	0.418	0.605	1	cE	DN
PDIA5	0.00123738	0.381394	0.354	0.198	1	cE	UP
IPO4	0.00124185	0.298091	0.63	0.512	1	cE	UP
ENSSSCG00000046269	0.00124314	0.431532	0.27	0.105	1	cE	UP
THRA	0.00124424	0.265984	0.471	0.267	1	cE	UP
AKAP4	0.00124705	0.374748	0.254	0.093	1	cE	UP
RTF2	0.00124992	0.339061	0.508	0.349	1	cE	UP
GLS	0.00125298	-0.295881	0.233	0.419	1	cE	DN
CCDC148	0.00125763	0.352939	0.302	0.14	1	cE	UP
ANKRD42	0.00127549	0.38832	0.561	0.395	1	cE	UP
GPI	0.00127727	0.376715	0.381	0.209	1	cE	UP
ENSSSCG00000009523	0.00128234	0.278525	0.312	0.14	1	cE	UP
TMEM106B	0.00129175	0.343515	0.37	0.198	1	cE	UP
PUS7	0.00131154	0.276748	0.683	0.523	1	cE	UP
CPLANE1	0.00133355	0.345339	0.307	0.14	1	cE	UP
GTF2I	0.00133533	0.362557	0.54	0.407	1	cE	UP
ENSSSCG00000008222	0.00135037	0.258111	0.661	0.57	1	cE	UP
ABRAXAS2	0.00135708	0.344126	0.487	0.314	1	cE	UP
LRRC34	0.00139335	0.265087	0.423	0.256	1	cE	UP
DDR1	0.00139473	0.328194	0.545	0.372	1	cE	UP
ENSSSCG00000031773	0.0014101	0.339834	0.429	0.256	1	cE	UP
C1orf210	0.00141724	0.312278	0.413	0.244	1	cE	UP
C2CD3	0.00141815	-0.254428	0.228	0.407	1	cE	DN
UHRF1BP1L	0.00141974	0.415432	0.344	0.186	1	cE	UP
ENSSSCG00000047511	0.00142837	0.326105	0.577	0.372	1	cE	UP
DLX5	0.00146995	-0.417714	0.757	0.814	1	cE	DN
SRRM1	0.00148077	0.344609	0.677	0.558	1	cE	UP
NOP53	0.00151284	-0.318242	0.339	0.57	1	cE	DN
ENSSSCG00000026579	0.00151844	0.380688	0.328	0.174	1	cE	UP
PIH1D3	0.00152793	0.287939	0.354	0.174	1	cE	UP
CAPS2	0.00153084	0.396092	0.519	0.384	1	cE	UP
SLC31A1	0.00153591	-0.28808	0.206	0.384	1	cE	DN
CALCOCO2	0.00153912	0.392654	0.513	0.36	1	cE	UP
ENSSSCG00000050424	0.00157728	0.38547	0.407	0.233	1	cE	UP
TMED4	0.00160585	0.27816	0.683	0.628	1	cE	UP
GALT	0.00160832	0.376242	0.492	0.314	1	cE	UP
NDUFA2	0.00160911	0.329157	0.587	0.442	1	cE	UP
LPGAT1	0.00165276	0.267218	0.296	0.128	1	cE	UP
DDX46	0.00165404	0.314639	0.444	0.291	1	cE	UP
STAT5B	0.00167871	0.3368	0.354	0.198	1	cE	UP
CLK4	0.00168687	-0.308119	0.291	0.453	1	cE	DN
HBP1	0.0017096	-0.258934	0.317	0.523	1	cE	DN
GPM6A	0.00171183	0.28967	0.28	0.116	1	cE	UP
FGGY	0.00171409	0.260457	0.376	0.198	1	cE	UP
ENSSSCG00000049363	0.00172628	0.448728	0.212	0.07	1	cE	UP
ENSSSCG00000035037	0.00173704	-0.312453	0.312	0.5	1	cE	DN
ENSSSCG00000035204	0.00174343	0.348663	0.397	0.221	1	cE	UP
ILF3	0.00176721	0.300602	0.455	0.291	1	cE	UP
SMC3	0.00176732	0.335428	0.571	0.43	1	cE	UP
CTCF	0.00176842	0.314644	0.317	0.163	1	cE	UP
FCER1G	0.00179087	-0.304632	0.116	0.267	1	cE	DN
NEK5	0.00179783	0.261812	0.471	0.291	1	cE	UP
TAF1D	0.00179914	-0.42015	0.386	0.581	1	cE	DN
ENSSSCG00000045551	0.0018134	0.458361	0.349	0.198	1	cE	UP
CLCC1	0.0018204	0.311652	0.302	0.14	1	cE	UP
REEP3	0.00182572	0.342781	0.471	0.337	1	cE	UP
UQCRFS1	0.00185131	0.303447	0.524	0.372	1	cE	UP
ZNF664	0.00188216	0.273902	0.307	0.14	1	cE	UP
CNP	0.00188216	-0.257024	0.201	0.372	1	cE	DN
AASDH	0.00188504	0.376301	0.365	0.209	1	cE	UP
CLBA1	0.00190521	0.390832	0.344	0.198	1	cE	UP
C5orf49	0.00191522	0.263507	0.831	0.756	1	cE	UP
MBIP	0.0019245	0.295273	0.566	0.43	1	cE	UP
ENSSSCG00000006081	0.00195062	-0.293907	0.905	0.953	1	cE	DN
ZFYVE16	0.00196714	0.31979	0.323	0.163	1	cE	UP
TMX4	0.00198588	0.393258	0.566	0.453	1	cE	UP
C1orf174	0.00199027	0.272066	0.37	0.186	1	cE	UP
RSPH14	0.00199897	0.263646	0.571	0.419	1	cE	UP
TRIM25	0.00206854	-0.316605	0.392	0.558	1	cE	DN
PLCB4	0.0020823	0.309653	0.46	0.267	1	cE	UP
CFAP70	0.00211028	0.338859	0.587	0.442	1	cE	UP
TMC4	0.00211256	0.316955	0.571	0.419	1	cE	UP
SPTBN1	0.00213883	0.33485	0.619	0.477	1	cE	UP
PNP	0.00218287	-0.312267	0.259	0.442	1	cE	DN
SLC11A2	0.00218732	-0.276806	0.317	0.512	1	cE	DN
AP1G1	0.00218979	0.311094	0.466	0.302	1	cE	UP
VCP	0.00219707	0.331247	0.582	0.453	1	cE	UP
DYNC2LI1	0.00220233	0.299665	0.672	0.535	1	cE	UP
ENSSSCG00000013715	0.0022082	0.267326	0.376	0.198	1	cE	UP
YIPF6	0.00221661	0.347013	0.317	0.163	1	cE	UP
RSPH3	0.00222843	0.301813	0.259	0.105	1	cE	UP
ULK4	0.00223629	0.363317	0.397	0.233	1	cE	UP
ASB14	0.00225048	0.334357	0.222	0.081	1	cE	UP
SNRNP200	0.00226676	0.334533	0.397	0.244	1	cE	UP
SF3B1	0.00227705	0.260309	0.751	0.686	1	cE	UP
ENSSSCG00000032166	0.00228267	0.252108	0.767	0.674	1	cE	UP
FYB2	0.00228427	0.34039	0.37	0.221	1	cE	UP
ZC2HC1A	0.0022913	0.351902	0.413	0.256	1	cE	UP
ENSSSCG00000033500	0.00230502	-0.33275	0.704	0.872	1	cE	DN
MVP	0.00233803	0.324319	0.767	0.698	1	cE	UP
PLK4	0.0024437	0.3429	0.413	0.267	1	cE	UP
PPIG	0.00244414	0.274853	0.593	0.477	1	cE	UP
EPRS1	0.00247686	0.308068	0.344	0.186	1	cE	UP
ENSSSCG00000033262	0.00248047	0.299351	0.995	0.988	1	cE	UP
MED12L	0.00250452	0.373678	0.545	0.395	1	cE	UP
SRSF10	0.00251211	0.28202	0.656	0.535	1	cE	UP
ENSSSCG00000035762	0.00251987	0.351054	0.286	0.14	1	cE	UP
BBS2	0.00253217	0.32729	0.286	0.128	1	cE	UP
ZDHHC17	0.00254248	0.294114	0.222	0.081	1	cE	UP
CLPTM1L	0.00254305	0.319972	0.333	0.174	1	cE	UP
CEP41	0.002572	0.341169	0.307	0.151	1	cE	UP
CMBL	0.00257851	0.265404	0.344	0.186	1	cE	UP
TRAM1	0.00258711	0.34669	0.413	0.279	1	cE	UP
C1orf43	0.00260755	0.327081	0.397	0.244	1	cE	UP
BANP	0.00262549	-0.271378	0.138	0.291	1	cE	DN
DRC7	0.00263579	0.383109	0.423	0.256	1	cE	UP
ENSSSCG00000032984	0.00264878	0.342025	0.434	0.279	1	cE	UP
SLC4A1AP	0.00265924	0.284784	0.228	0.081	1	cE	UP
UBE2D2	0.00266194	0.329683	0.497	0.372	1	cE	UP
ENSSSCG00000048060	0.00267141	-0.348865	0.148	0.302	1	cE	DN
MOBKL3	0.00269192	-0.414839	0.312	0.488	1	cE	DN
NFE2L1	0.00269612	0.359722	0.646	0.512	1	cE	UP
C12orf49	0.00274381	-0.251977	0.217	0.395	1	cE	DN
PIGC	0.00285732	0.345771	0.392	0.244	1	cE	UP
GCNT2	0.00289773	0.384862	0.402	0.256	1	cE	UP
BRD7	0.00297535	0.314671	0.476	0.337	1	cE	UP
ARPC4	0.00302647	0.257439	0.704	0.57	1	cE	UP
RDX	0.00302717	0.337595	0.381	0.233	1	cE	UP
NUFIP2	0.00306351	-0.484547	0.545	0.64	1	cE	DN
WDR43	0.00306868	0.335586	0.307	0.14	1	cE	UP
VWA3A	0.00307468	0.37314	0.545	0.43	1	cE	UP
UNC93A	0.00311253	0.286938	0.28	0.128	1	cE	UP
ENSSSCG00000024663	0.00311757	0.2851	0.249	0.105	1	cE	UP
QPCT	0.00312832	0.284593	0.762	0.64	1	cE	UP
TBC1D1	0.00315133	0.401086	0.497	0.372	1	cE	UP
CSPP1	0.00316551	0.310639	0.656	0.535	1	cE	UP
NDE1	0.00317294	0.265972	0.233	0.093	1	cE	UP
OSTC	0.00318007	0.264149	0.354	0.209	1	cE	UP
AKR1A1	0.00318723	-0.327434	0.455	0.605	1	cE	DN
GLA	0.00324424	-0.2807	0.148	0.291	1	cE	DN
ENSSSCG00000029752	0.00327958	0.378522	0.36	0.221	1	cE	UP
RBM3	0.00328457	0.297973	0.508	0.372	1	cE	UP
ENSSSCG00000005656	0.00334051	0.276864	0.72	0.64	1	cE	UP
ENSSSCG00000033952	0.0033803	-0.297367	0.206	0.36	1	cE	DN
ENSSSCG00000043330	0.00343912	0.334063	0.265	0.116	1	cE	UP
STT3B	0.00344815	0.329722	0.344	0.198	1	cE	UP
SEPTIN8	0.00351926	0.29481	0.286	0.14	1	cE	UP
ENSSSCG00000010954	0.00352327	-0.328705	0.64	0.733	1	cE	DN
ENSSSCG00000042679	0.00353379	0.331014	0.328	0.174	1	cE	UP
ENSSSCG00000015337	0.00355948	0.338363	0.413	0.267	1	cE	UP
CCDC181	0.00359619	0.292197	0.561	0.419	1	cE	UP
C7orf57	0.00359764	0.362766	0.339	0.198	1	cE	UP
GLUD1	0.00361738	-0.261817	0.212	0.372	1	cE	DN
PPP1R14A	0.0036322	0.308511	0.397	0.233	1	cE	UP
ENSSSCG00000039972	0.00363368	0.326604	0.392	0.233	1	cE	UP
UBAC2	0.00365523	0.25032	0.344	0.198	1	cE	UP
MED19	0.00365622	0.322982	0.386	0.244	1	cE	UP
SKAP2	0.00368287	0.276575	0.63	0.477	1	cE	UP
GALNT3	0.00374133	0.318454	0.354	0.198	1	cE	UP
ENSSSCG00000016711	0.00378484	-0.269006	0.344	0.535	1	cE	DN
TENT5C	0.0037855	-0.327722	0.36	0.547	1	cE	DN
ENSSSCG00000039523	0.00384011	-0.309172	0.185	0.349	1	cE	DN
ENSSSCG00000039004	0.00385829	0.318532	0.27	0.14	1	cE	UP
ENSSSCG00000013232	0.00386489	0.269736	0.392	0.233	1	cE	UP
MDH1	0.00388231	0.269828	0.63	0.523	1	cE	UP
MOK	0.00390873	0.349252	0.55	0.384	1	cE	UP
ENSSSCG00000039264	0.00393179	0.377167	0.45	0.302	1	cE	UP
CWF19L2	0.003939	0.322912	0.481	0.349	1	cE	UP
FAM53B	0.00396479	0.257586	0.37	0.209	1	cE	UP
USP8	0.00398846	0.30376	0.402	0.256	1	cE	UP
SPATA18	0.00404106	0.375687	0.328	0.198	1	cE	UP
CERS2	0.00417085	0.262759	0.228	0.093	1	cE	UP
SLC1A1	0.00426346	0.294641	0.212	0.081	1	cE	UP
NAP1L1	0.00429821	0.281137	0.709	0.593	1	cE	UP
LAMTOR4	0.00432999	0.257984	0.534	0.419	1	cE	UP
CLHC1	0.00435381	0.282498	0.37	0.209	1	cE	UP
BBS9	0.00436159	0.423922	0.429	0.314	1	cE	UP
UACA	0.00438776	0.334612	0.466	0.326	1	cE	UP
ENSSSCG00000040897	0.00443624	0.309262	0.291	0.151	1	cE	UP
ENSSSCG00000002529	0.00443722	-0.31239	0.37	0.558	1	cE	DN
ENSSSCG00000032480	0.00444645	0.323717	0.217	0.081	1	cE	UP
WTAP	0.00460126	-0.290131	0.376	0.558	1	cE	DN
ATP5MG	0.00463273	0.317197	0.624	0.558	1	cE	UP
NOP56	0.00465595	-0.296934	0.296	0.465	1	cE	DN
NCKAP1	0.00466181	0.275694	0.28	0.14	1	cE	UP
ZC3H6	0.00467988	0.253694	0.307	0.14	1	cE	UP
ARFIP1	0.00472542	0.287229	0.444	0.302	1	cE	UP
OXCT1	0.00475869	0.273672	0.28	0.14	1	cE	UP
C8orf37	0.00476597	0.268966	0.651	0.547	1	cE	UP
ZBTB37	0.00480118	0.312126	0.339	0.198	1	cE	UP
ENSSSCG00000009138	0.00485716	0.414635	0.471	0.372	1	cE	UP
DYRK3	0.00505002	-0.258381	0.429	0.581	1	cE	DN
DYDC2	0.00505602	0.268314	0.593	0.419	1	cE	UP
NME9	0.00505768	0.323768	0.598	0.465	1	cE	UP
SELENOF	0.00514566	0.287037	0.656	0.593	1	cE	UP
ZBTB41	0.00514971	0.280176	0.27	0.128	1	cE	UP
CD164	0.00516784	0.384066	0.519	0.43	1	cE	UP
PTGER2	0.00517849	0.341922	0.339	0.198	1	cE	UP
WDR90	0.0051819	0.377048	0.418	0.279	1	cE	UP
STK40	0.00537006	-0.276537	0.259	0.419	1	cE	DN
KITLG	0.00556942	0.299386	0.238	0.105	1	cE	UP
ENSSSCG00000004410	0.00557933	0.299513	0.333	0.186	1	cE	UP
SUPT16H	0.00563368	0.305493	0.312	0.174	1	cE	UP
PLLP	0.00573076	0.261098	0.349	0.209	1	cE	UP
OCLN	0.00575059	-0.262283	0.354	0.523	1	cE	DN
IRF2BP2	0.00610148	-0.267707	0.608	0.733	1	cE	DN
RASSF6	0.00610612	0.360804	0.487	0.372	1	cE	UP
COPB1	0.00611432	0.326983	0.439	0.302	1	cE	UP
USP16	0.00645973	0.309455	0.376	0.244	1	cE	UP
ILVBL	0.00649308	0.256045	0.259	0.128	1	cE	UP
AMN1	0.00649408	0.257833	0.296	0.151	1	cE	UP
RAB3B	0.00650944	0.312421	0.365	0.221	1	cE	UP
RAMP2	0.00651206	-0.386438	0.19	0.337	1	cE	DN
TOP2B	0.00655906	0.342652	0.434	0.314	1	cE	UP
DRC3	0.00656258	0.334646	0.497	0.384	1	cE	UP
ENSSSCG00000015491	0.00667316	0.309582	0.259	0.128	1	cE	UP
DAD1	0.00679907	0.308396	0.37	0.244	1	cE	UP
ITGB5	0.00684424	0.259866	0.286	0.14	1	cE	UP
GNAI2	0.00684624	0.311676	0.413	0.291	1	cE	UP
ATP6AP2	0.00708217	0.328362	0.529	0.43	1	cE	UP
ENY2	0.00710512	-0.318597	0.471	0.616	1	cE	DN
ENSSSCG00000025316	0.00715096	0.281064	0.302	0.174	1	cE	UP
DDX42	0.0072498	0.294011	0.402	0.279	1	cE	UP
CUX1	0.00739388	0.261497	0.349	0.209	1	cE	UP
WASHC1	0.00739456	0.259111	0.36	0.221	1	cE	UP
SUMF1	0.00741306	0.271837	0.291	0.163	1	cE	UP
SNAPC1	0.00742361	-0.310194	0.36	0.535	1	cE	DN
ENSSSCG00000039222	0.00749695	0.315497	0.698	0.616	1	cE	UP
NEK10	0.00750441	0.297654	0.429	0.291	1	cE	UP
LENG8	0.00761829	0.328612	0.349	0.209	1	cE	UP
STAG2	0.00762998	0.324489	0.37	0.233	1	cE	UP
ENSSSCG00000004983	0.00766312	0.279249	0.407	0.256	1	cE	UP
SINHCAF	0.00773502	0.266888	0.709	0.628	1	cE	UP
ENSSSCG00000000406	0.00776155	0.279837	0.698	0.616	1	cE	UP
TEX9	0.00779139	0.337423	0.582	0.488	1	cE	UP
RALA	0.00779964	-0.398857	0.365	0.512	1	cE	DN
PLP2	0.00782504	0.285345	0.434	0.302	1	cE	UP
CDC37L1	0.00783003	0.277424	0.423	0.291	1	cE	UP
FAM120A	0.00784495	0.276264	0.333	0.209	1	cE	UP
ECT2L	0.00789308	0.304266	0.619	0.535	1	cE	UP
FAM13A	0.00793008	0.276517	0.392	0.256	1	cE	UP
EPHX2	0.00794366	0.253804	0.265	0.14	1	cE	UP
NDUFA9	0.00800718	0.252938	0.36	0.221	1	cE	UP
ALCAM	0.0080072	0.328945	0.354	0.233	1	cE	UP
ARHGAP5	0.00808265	0.356785	0.561	0.453	1	cE	UP
UBE3A	0.00811266	0.300174	0.386	0.267	1	cE	UP
TMEM138	0.0081167	0.344276	0.275	0.14	1	cE	UP
HADH	0.0081224	0.281471	0.418	0.291	1	cE	UP
JMJD1C	0.00812327	-0.304825	0.587	0.663	1	cE	DN
PDXK	0.0082679	-0.262584	0.328	0.512	1	cE	DN
MYO5C	0.00830985	0.329722	0.365	0.233	1	cE	UP
ENSSSCG00000050065	0.00836526	0.359125	0.434	0.314	1	cE	UP
BCL10	0.00836678	-0.349166	0.413	0.558	1	cE	DN
DCDC2B	0.00848453	0.289475	0.677	0.535	1	cE	UP
ENSSSCG00000022058	0.0085353	0.267256	0.481	0.384	1	cE	UP
SELENOS	0.00860298	-0.292928	0.407	0.547	1	cE	DN
HDGF	0.00864897	0.262583	0.402	0.267	1	cE	UP
TMEM11	0.00867469	-0.292318	0.296	0.477	1	cE	DN
HECTD1	0.00867905	0.325967	0.519	0.384	1	cE	UP
ARSL	0.00871197	0.317367	0.397	0.267	1	cE	UP
ENTPD5	0.00876365	0.286662	0.243	0.116	1	cE	UP
ATF2	0.00879012	0.254421	0.228	0.105	1	cE	UP
CLSTN1	0.00879783	0.294401	0.217	0.093	1	cE	UP
PRKAG2	0.00882723	0.312598	0.466	0.349	1	cE	UP
ZNHIT2	0.00886627	0.292411	0.296	0.174	1	cE	UP
KAT8	0.00889825	0.276312	0.317	0.186	1	cE	UP
SSBP4	0.00890389	0.315308	0.466	0.36	1	cE	UP
RPL23	0.00933104	-0.258574	0.968	0.988	1	cE	DN
EEF2K	0.0094071	0.303212	0.386	0.244	1	cE	UP
CBFB	0.00941645	0.297758	0.323	0.198	1	cE	UP
MYH14	0.00945325	0.259712	0.444	0.302	1	cE	UP
FBXO9	0.00947577	0.28185	0.418	0.291	1	cE	UP
BRD8	0.00971279	0.273174	0.238	0.116	1	cE	UP
ENSSSCG00000022674	0.00975968	0.347756	0.466	0.349	1	cE	UP
EMB	0.00978418	0.273034	0.254	0.128	1	cE	UP
AP2M1	0.00979471	0.283382	0.46	0.337	1	cE	UP
PLEKHO1	0.00983259	0.322775	0.608	0.5	1	cE	UP
DCXR	0.00995988	0.275431	0.677	0.64	1	cE	UP
NCBP2	0.0100739	0.25226	0.365	0.233	1	cE	UP
PFDN6	0.0102889	-0.269801	0.476	0.605	1	cE	DN
ERGIC3	0.0104072	0.256763	0.423	0.291	1	cE	UP
ENSSSCG00000013453	0.0104766	0.251437	0.45	0.349	1	cE	UP
PPP3CB	0.0106371	0.287054	0.397	0.267	1	cE	UP
ENSSSCG00000040019	0.0107429	0.253348	0.291	0.163	1	cE	UP
ARFGEF1	0.0107631	0.291217	0.434	0.349	1	cE	UP
FAM216A	0.0107853	-0.328901	0.185	0.326	1	cE	DN
CEP164	0.0108174	0.325682	0.418	0.314	1	cE	UP
ENSSSCG00000017164	0.0108338	1.39654	0.672	0.64	1	cE	UP
SLC39A2	0.0112645	1.23476	0.249	0.14	1	cE	UP
TCTN3	0.0113564	0.266287	0.228	0.105	1	cE	UP
EFCAB7	0.0114669	0.309693	0.344	0.221	1	cE	UP
CFAP97	0.0114854	0.27084	0.275	0.151	1	cE	UP
USP54	0.0114855	0.314449	0.275	0.151	1	cE	UP
MRPL41	0.0115572	0.33116	0.444	0.349	1	cE	UP
OSCP1	0.0118457	0.321202	0.434	0.326	1	cE	UP
DEUP1	0.0119342	0.320422	0.529	0.419	1	cE	UP
SMC6	0.0120123	0.258917	0.381	0.256	1	cE	UP
ACOT13	0.0120673	0.265758	0.492	0.36	1	cE	UP
ENSSSCG00000040973	0.0121044	0.266217	0.222	0.105	1	cE	UP
ACTR10	0.0123492	0.270319	0.392	0.267	1	cE	UP
ENSSSCG00000010401	0.0124205	0.262608	0.254	0.14	1	cE	UP
SRSF11	0.0124333	0.261745	0.545	0.395	1	cE	UP
DYM	0.012646	0.280586	0.471	0.337	1	cE	UP
ENSSSCG00000050244	0.0128859	0.288734	0.339	0.221	1	cE	UP
ENSSSCG00000007609	0.0128882	0.28333	0.497	0.384	1	cE	UP
RASD1	0.0130726	-0.273807	0.243	0.384	1	cE	DN
JAZF1	0.0131636	0.262985	0.27	0.151	1	cE	UP
DEFB1	0.013196	-0.484101	0.116	0.233	1	cE	DN
BOD1L1	0.0132351	0.277208	0.46	0.337	1	cE	UP
DSG2	0.0132369	0.299835	0.254	0.14	1	cE	UP
ENSSSCG00000034415	0.0134119	0.268019	0.603	0.523	1	cE	UP
SOS1	0.0135287	0.267685	0.524	0.407	1	cE	UP
BCLAF1	0.0135313	0.254184	0.725	0.64	1	cE	UP
SMAD5	0.0137035	0.274599	0.402	0.279	1	cE	UP
TULP3	0.0137195	0.272231	0.423	0.314	1	cE	UP
FAM162A	0.0137574	-0.398565	0.423	0.581	1	cE	DN
TRIP12	0.013762	0.297183	0.354	0.233	1	cE	UP
UQCRC2	0.0138024	0.259339	0.312	0.198	1	cE	UP
IQGAP1	0.0138121	0.291293	0.381	0.267	1	cE	UP
NKAP	0.0138808	0.265877	0.492	0.384	1	cE	UP
DERL2	0.0140427	0.252957	0.392	0.291	1	cE	UP
PNISR	0.0141684	0.299147	0.714	0.64	1	cE	UP
LRRC9	0.0142154	0.36049	0.413	0.302	1	cE	UP
NSD1	0.0143422	0.309132	0.296	0.186	1	cE	UP
CD2AP	0.0144925	-0.268678	0.407	0.547	1	cE	DN
ENSSSCG00000043761	0.0145141	-0.429988	0.413	0.558	1	cE	DN
ENSSSCG00000005756	0.0145241	1.0599	0.497	0.395	1	cE	UP
ATRX	0.0145362	0.310445	0.603	0.523	1	cE	UP
HK1	0.0150119	0.318488	0.577	0.477	1	cE	UP
TPGS1	0.015025	0.278701	0.466	0.384	1	cE	UP
ZDHHC20	0.0151726	0.340331	0.328	0.221	1	cE	UP
ENSSSCG00000039249	0.0152252	0.268386	0.402	0.279	1	cE	UP
TIMM8B	0.0152723	0.265919	0.434	0.314	1	cE	UP
PDIA3	0.0156029	0.356641	0.608	0.605	1	cE	UP
PLPP2	0.0159625	0.288453	0.63	0.605	1	cE	UP
ENSSSCG00000032916	0.0159851	0.251482	0.624	0.605	1	cE	UP
ZKSCAN1	0.0159907	0.274305	0.439	0.326	1	cE	UP
HIF1AN	0.0160465	0.255303	0.228	0.116	1	cE	UP
PRDX4	0.0161704	0.300142	0.333	0.221	1	cE	UP
ZNF395	0.0162835	0.254091	0.582	0.477	1	cE	UP
ENSSSCG00000047841	0.0162976	0.336372	0.312	0.198	1	cE	UP
CHD1	0.0163339	-0.318434	0.466	0.581	1	cE	DN
SPPL2B	0.016426	0.317603	0.333	0.233	1	cE	UP
TEX26	0.016514	0.252651	0.407	0.314	1	cE	UP
JCHAIN	0.0167138	0.25253	0.249	0.128	1	cE	UP
LAMTOR1	0.017076	0.268298	0.365	0.256	1	cE	UP
CDKL2	0.0171237	0.279936	0.481	0.349	1	cE	UP
C6orf52	0.0172645	0.427032	0.28	0.174	1	cE	UP
MGAT4C	0.0174205	0.336072	0.265	0.163	1	cE	UP
TAF6	0.0179156	0.271274	0.291	0.186	1	cE	UP
ADSS2	0.0179778	-0.253646	0.222	0.349	1	cE	DN
TSNAXIP1	0.0180908	0.29293	0.402	0.302	1	cE	UP
KIF9	0.0181645	0.260526	0.333	0.209	1	cE	UP
ENSSSCG00000003781	0.0184913	0.264832	0.429	0.302	1	cE	UP
QSER1	0.0185746	0.262883	0.243	0.14	1	cE	UP
SRP14	0.0185979	0.277246	0.524	0.442	1	cE	UP
FAM204A	0.0186639	0.260927	0.481	0.36	1	cE	UP
ARHGEF3	0.0190913	0.263984	0.259	0.151	1	cE	UP
CUL1	0.0192051	0.312244	0.317	0.209	1	cE	UP
SMIM7	0.0192736	0.302807	0.534	0.477	1	cE	UP
HSD17B10	0.0197795	0.267405	0.497	0.407	1	cE	UP
GNS	0.0198493	0.254381	0.317	0.209	1	cE	UP
RNF181	0.0198694	0.268056	0.508	0.419	1	cE	UP
AFG1L	0.0204481	0.265296	0.28	0.163	1	cE	UP
PLCB1	0.0205753	0.288893	0.249	0.14	1	cE	UP
MSRB2	0.020612	0.303622	0.312	0.198	1	cE	UP
ZFR	0.0206383	0.264809	0.328	0.221	1	cE	UP
DSP	0.0211026	0.321955	0.349	0.256	1	cE	UP
NELFCD	0.021125	0.263642	0.259	0.151	1	cE	UP
ENSSSCG00000017177	0.0217495	0.25772	0.413	0.326	1	cE	UP
RNASEK	0.0220483	0.271761	0.36	0.256	1	cE	UP
SLC25A5	0.0226098	-0.287377	0.582	0.733	1	cE	DN
GEMIN5	0.0229583	0.275943	0.376	0.279	1	cE	UP
CDH6	0.0235635	0.313794	0.286	0.174	1	cE	UP
OTULIN	0.0238187	0.253342	0.249	0.151	1	cE	UP
PSMD1	0.0240326	0.268751	0.407	0.314	1	cE	UP
CELSR1	0.0241756	0.327385	0.376	0.291	1	cE	UP
MIIP	0.0243342	0.268851	0.265	0.163	1	cE	UP
RBM15	0.0243666	0.302329	0.286	0.186	1	cE	UP
SSR2	0.024606	0.282656	0.683	0.674	1	cE	UP
RPN2	0.0247564	0.279693	0.259	0.163	1	cE	UP
TMEM30A	0.0251395	0.274826	0.328	0.233	1	cE	UP
AGPAT5	0.0255699	0.250476	0.275	0.163	1	cE	UP
THUMPD1	0.0261485	0.263804	0.386	0.291	1	cE	UP
TNNI3	0.0266206	0.358396	0.249	0.151	1	cE	UP
IFT80	0.0267831	0.273387	0.402	0.302	1	cE	UP
HMGCR	0.0274259	0.302455	0.354	0.244	1	cE	UP
VPS41	0.0276813	0.263566	0.28	0.174	1	cE	UP
HECTD4	0.0280379	0.299186	0.238	0.14	1	cE	UP
NIPBL	0.0285288	0.272633	0.545	0.5	1	cE	UP
SH3BGRL3	0.0288889	0.384906	0.466	0.395	1	cE	UP
ENSSSCG00000043013	0.0299715	0.29539	0.212	0.116	1	cE	UP
LARP1	0.0304867	0.260478	0.402	0.302	1	cE	UP
SLC5A6	0.0310635	0.280608	0.27	0.174	1	cE	UP
CHD4	0.0314123	-0.257859	0.529	0.674	1	cE	DN
DNAJC10	0.031803	0.316028	0.37	0.291	1	cE	UP
DERA	0.0318671	0.282015	0.291	0.198	1	cE	UP
ENSSSCG00000016376	0.0321172	0.276211	0.397	0.314	1	cE	UP
PRPF8	0.0321568	0.271433	0.36	0.256	1	cE	UP
ENSSSCG00000045753	0.0322956	0.368759	0.513	0.442	1	cE	UP
ENSSSCG00000038215	0.0323566	0.341422	0.376	0.291	1	cE	UP
SEPTIN2	0.0325787	0.278941	0.376	0.279	1	cE	UP
ATP2B4	0.0327664	0.267116	0.365	0.256	1	cE	UP
ANKFN1	0.0328266	0.400689	0.418	0.349	1	cE	UP
ENSSSCG00000023324	0.0332996	0.277239	0.344	0.244	1	cE	UP
SCAMP4	0.0333642	0.27537	0.339	0.244	1	cE	UP
JAG2	0.0337543	0.253129	0.339	0.233	1	cE	UP
HUWE1	0.0344531	0.26056	0.206	0.116	1	cE	UP
METTL17	0.0346974	0.628775	0.323	0.244	1	cE	UP
ENSSSCG00000037775	0.03555	0.409388	0.402	0.314	1	cE	UP
ENSSSCG00000013326	0.0358299	0.297872	0.444	0.36	1	cE	UP
PCED1B	0.0360569	0.322112	0.286	0.198	1	cE	UP
SPPL2A	0.0362534	0.329261	0.444	0.372	1	cE	UP
NDUFS1	0.0363434	0.283577	0.222	0.128	1	cE	UP
PTPRF	0.0367402	0.350679	0.519	0.465	1	cE	UP
SDR42E2	0.0372956	0.279061	0.37	0.267	1	cE	UP
SMARCAD1	0.0381719	0.268084	0.265	0.174	1	cE	UP
PRRC2A	0.0383073	0.276979	0.423	0.349	1	cE	UP
ENSSSCG00000006958	0.038554	0.26179	0.27	0.174	1	cE	UP
EGFR	0.0390739	0.27903	0.46	0.395	1	cE	UP
KIF21A	0.0397022	0.257005	0.286	0.186	1	cE	UP
MAP1A	0.0402576	0.273025	0.413	0.314	1	cE	UP
DDX18	0.0402627	0.252663	0.265	0.174	1	cE	UP
TLE5	0.0409689	0.296198	0.429	0.337	1	cE	UP
ENSSSCG00000012251	0.0409932	0.295362	0.439	0.349	1	cE	UP
ENSSSCG00000045659	0.0410075	0.301277	0.243	0.151	1	cE	UP
CMTM4	0.0421376	0.296941	0.37	0.291	1	cE	UP
ALDH1A1	0.0427831	-0.332371	0.524	0.605	1	cE	DN
ENSSSCG00000009914	0.0430757	0.257874	0.339	0.256	1	cE	UP
WFDC2	0.0432181	0.430689	0.439	0.349	1	cE	UP
GOLPH3L	0.0438235	0.254118	0.349	0.256	1	cE	UP
MAGI3	0.0439752	0.26034	0.27	0.174	1	cE	UP
UOX	0.0442819	-0.254872	0.725	0.814	1	cE	DN
PIH1D2	0.0444948	0.262714	0.455	0.349	1	cE	UP
ENSSSCG00000039894	0.0470911	-0.252113	0.762	0.802	1	cE	DN
ENSSSCG00000048459	0.0477826	0.344761	0.407	0.337	1	cE	UP
BHLHE41	0.0481117	0.253612	0.265	0.174	1	cE	UP
BTBD6	0.0492309	0.290314	0.429	0.372	1	cE	UP
HBE1	3.00952e-39	4.12714	1	0	6.74192e-35	nE	UP
HBZ	1.24656e-38	3.41555	0.989	0	2.79255e-34	nE	UP
ENSSSCG00000007978	3.57702e-36	2.61333	0.957	0.029	8.01325e-32	nE	UP
MX1	3.55664e-34	-2.82292	0.237	0.99	7.96758e-30	nE	DN
ENSSSCG00000032436	6.36522e-34	-3.53184	0.581	1	1.42594e-29	nE	DN
ENSSSCG00000034570	7.51984e-34	-3.58587	0.645	1	1.68459e-29	nE	DN
ISG15	1.18419e-33	-3.21733	0.312	1	2.65281e-29	nE	DN
ENSSSCG00000009240	1.97146e-33	-2.34739	0.183	0.981	4.41647e-29	nE	DN
ENSSSCG00000001341	1.43293e-32	-2.08907	0.366	0.981	3.21004e-28	nE	DN
IFITM3	1.89402e-31	-1.65246	0.882	0.99	4.24299e-27	nE	DN
IFIT1	3.13132e-31	-2.12664	0.097	0.942	7.01478e-27	nE	DN
BST2	1.58408e-30	-1.87791	0.183	0.962	3.54866e-26	nE	DN
ACP5	7.20759e-30	3.09974	1	0.875	1.61464e-25	nE	UP
IRF7	9.32057e-30	-2.00658	0.215	0.933	2.08799e-25	nE	DN
MEP1B	9.89801e-30	3.79711	0.828	0.01	2.21735e-25	nE	UP
ENSSSCG00000014565	2.67236e-29	-1.61414	0.731	0.99	5.98663e-25	nE	DN
ATF3	7.09181e-29	-1.7774	0.441	0.981	1.58871e-24	nE	DN
FOSB	5.05359e-28	-1.72818	0.269	0.942	1.1321e-23	nE	DN
IFI44L	5.89617e-28	-1.40377	0.151	0.913	1.32086e-23	nE	DN
NUPR1	6.22931e-28	-2.45285	0.398	0.981	1.39549e-23	nE	DN
LGALS3BP	6.47939e-28	-1.67242	0.183	0.933	1.45151e-23	nE	DN
EPSTI1	6.62059e-28	-1.52993	0.172	0.894	1.48314e-23	nE	DN
PPP1R15A	1.66826e-27	-1.83216	0.473	0.952	3.73725e-23	nE	DN
NFKBIA	3.96573e-27	-1.95641	0.29	0.923	8.88402e-23	nE	DN
ENSSSCG00000018063	7.08517e-27	-1.60123	0.828	0.99	1.58722e-22	nE	DN
UBC	8.98174e-27	-1.18581	0.86	1	2.01209e-22	nE	DN
OAS1	9.00957e-27	-1.52113	0.108	0.865	2.01832e-22	nE	DN
FOXS1	1.20068e-26	-1.39559	0.043	0.827	2.68977e-22	nE	DN
KLF6	2.13126e-26	-1.81967	0.495	0.942	4.77445e-22	nE	DN
CXCL2	1.08785e-25	-2.71997	0.011	0.779	2.43701e-21	nE	DN
PRXL2A	1.10363e-25	1.86892	0.946	0.731	2.47235e-21	nE	UP
USP18	1.24552e-25	-1.39652	0.086	0.875	2.79022e-21	nE	DN
FOS	2.47945e-25	-1.50577	0.613	0.971	5.55447e-21	nE	DN
TMSB10	2.86806e-25	-1.28657	0.871	0.99	6.42503e-21	nE	DN
IFIT2	3.09694e-25	-1.52427	0.022	0.788	6.93776e-21	nE	DN
RSAD2	3.70668e-25	-1.51043	0.043	0.808	8.3037e-21	nE	DN
SLC38A2	5.9144e-25	-1.70047	0.462	0.923	1.32494e-20	nE	DN
MX2	7.24743e-25	-1.48528	0.032	0.788	1.62357e-20	nE	DN
ISG20	9.67333e-25	-1.51169	0.054	0.817	2.16702e-20	nE	DN
FBXO39	1.17559e-24	-1.35899	0.247	0.904	2.63355e-20	nE	DN
CBR2	1.58104e-24	2.32649	0.86	0.24	3.54186e-20	nE	UP
GADD45A	3.22013e-24	-1.63666	0.656	0.962	7.21373e-20	nE	DN
OAS2	3.382e-24	-1.2405	0.151	0.875	7.57636e-20	nE	DN
UABP-2	5.12385e-24	3.59665	0.806	0.115	1.14785e-19	nE	UP
TNFAIP3	9.69189e-24	-1.59673	0.161	0.846	2.17118e-19	nE	DN
ENSSSCG00000017754	9.74297e-24	-1.35267	0.258	0.913	2.18262e-19	nE	DN
IFI44	1.24096e-23	-1.2242	0.086	0.808	2.78e-19	nE	DN
DHX58	1.27701e-23	-1.23778	0.043	0.769	2.86076e-19	nE	DN
ENSSSCG00000032503	1.35254e-23	4.03283	0.699	0.01	3.02996e-19	nE	UP
UBE2L6	1.72914e-23	-1.29567	0.129	0.865	3.87361e-19	nE	DN
PML	2.21654e-23	-1.18834	0.183	0.885	4.9655e-19	nE	DN
UBB	2.24458e-23	-0.673493	0.989	1	5.02831e-19	nE	DN
ZFP36	3.46183e-23	-1.45066	0.462	0.942	7.75519e-19	nE	DN
HES1	4.23467e-23	-1.52007	0.312	0.923	9.48651e-19	nE	DN
ENSSSCG00000017164	6.27741e-23	3.07833	0.957	0.75	1.40627e-18	nE	UP
TRIB1	7.5402e-23	-1.56387	0.215	0.837	1.68916e-18	nE	DN
ID3	8.70129e-23	-1.57133	0.204	0.875	1.94926e-18	nE	DN
PRDX5	8.77597e-23	1.56719	0.892	0.462	1.96599e-18	nE	UP
ENSSSCG00000029160	2.16877e-22	-1.44818	0.527	0.942	4.85847e-18	nE	DN
RND3	2.49936e-22	-1.36115	0.118	0.798	5.59906e-18	nE	DN
ENSSSCG00000051070	2.6656e-22	-1.944	0.602	0.962	5.97148e-18	nE	DN
HSPA8	2.9289e-22	-1.11129	0.731	0.962	6.56132e-18	nE	DN
ZFAND5	3.02646e-22	-1.42134	0.215	0.837	6.77987e-18	nE	DN
VMP1	6.04533e-22	-1.41486	0.688	0.962	1.35427e-17	nE	DN
ENSSSCG00000018061	8.06704e-22	-0.989234	0.914	0.99	1.80718e-17	nE	DN
CYB561	2.47738e-21	1.25758	0.871	0.462	5.54982e-17	nE	UP
SAMD9	3.37655e-21	-1.18384	0.118	0.808	7.56415e-17	nE	DN
SOD3	3.4836e-21	2.18896	0.946	0.856	7.80396e-17	nE	UP
RRAD	4.23708e-21	-1.32808	0	0.663	9.49191e-17	nE	DN
IFRD1	7.9298e-21	-1.29107	0.247	0.846	1.77643e-16	nE	DN
IFIH1	8.41143e-21	-1.07245	0.043	0.712	1.88433e-16	nE	DN
LMNA	1.00277e-20	-1.38162	0.387	0.885	2.24641e-16	nE	DN
GHSR	1.35681e-20	-1.43816	0.183	0.827	3.03952e-16	nE	DN
MRPS36	1.6776e-20	-1.2503	0.581	0.942	3.75816e-16	nE	DN
CCN1	1.70931e-20	-1.4814	0.054	0.712	3.8292e-16	nE	DN
SULT2A1	1.75011e-20	2.82162	0.731	0.125	3.9206e-16	nE	UP
IRF1	2.18572e-20	-1.47171	0.226	0.817	4.89645e-16	nE	DN
RBP4	2.61851e-20	2.95116	0.892	0.51	5.86598e-16	nE	UP
TM4SF1	2.66094e-20	-1.53483	0.161	0.779	5.96103e-16	nE	DN
HERC5	2.98518e-20	-0.984609	0.075	0.75	6.68741e-16	nE	DN
C6orf52	4.17009e-20	1.88307	0.645	0.038	9.34184e-16	nE	UP
MTCH1	8.63883e-20	1.46502	0.903	0.702	1.93527e-15	nE	UP
SLC39A2	1.00831e-19	1.3237	0.957	0.721	2.25883e-15	nE	UP
THOC6	1.04489e-19	-1.14183	0.269	0.846	2.34076e-15	nE	DN
HERC6	1.91992e-19	-0.847556	0.108	0.779	4.301e-15	nE	DN
MDK	2.21407e-19	-1.02162	0.677	0.981	4.95996e-15	nE	DN
EIF2AK2	2.61008e-19	-1.13399	0.344	0.885	5.84709e-15	nE	DN
MAFF	2.8716e-19	-1.16228	0.086	0.712	6.43296e-15	nE	DN
SPINT2	3.22793e-19	0.851627	0.946	0.913	7.23121e-15	nE	UP
SLC35F3	3.42556e-19	1.29637	0.699	0.096	7.67394e-15	nE	UP
SYT13	3.68335e-19	1.40538	0.634	0.038	8.25143e-15	nE	UP
GSTA1	4.11345e-19	1.51333	0.613	0.029	9.21495e-15	nE	UP
TACSTD2	7.76829e-19	-0.946755	0.699	0.981	1.74025e-14	nE	DN
IFIT5	9.39523e-19	-0.93088	0.086	0.712	2.10472e-14	nE	DN
TSC22D1	9.86133e-19	-1.22016	0.57	0.923	2.20914e-14	nE	DN
CD320	1.0827e-18	1.15771	0.946	0.894	2.42545e-14	nE	UP
ZNFX1	1.86949e-18	-1.13473	0.14	0.76	4.18804e-14	nE	DN
ENSSSCG00000006928	2.14715e-18	-1.00402	0.215	0.827	4.81005e-14	nE	DN
KLF4	2.23279e-18	-1.1338	0.226	0.837	5.0019e-14	nE	DN
ENSSSCG00000031912	4.70868e-18	-1.08093	0.763	0.981	1.05484e-13	nE	DN
ENSSSCG00000051466	5.47307e-18	-1.28302	0.065	0.663	1.22608e-13	nE	DN
ALDH1A1	6.72265e-18	-1.15261	0.645	0.952	1.50601e-13	nE	DN
SERTAD1	7.23068e-18	-1.09797	0.387	0.875	1.61982e-13	nE	DN
GPX3	7.92611e-18	1.32069	0.613	0.048	1.77561e-13	nE	UP
TRIM22	1.33447e-17	-0.958203	0.118	0.712	2.98948e-13	nE	DN
ENSSSCG00000016263	1.44035e-17	-0.97809	0.118	0.731	3.22668e-13	nE	DN
IER3	1.96842e-17	-1.36499	0.366	0.885	4.40965e-13	nE	DN
MMP7	2.33227e-17	-2.05302	0	0.567	5.22474e-13	nE	DN
CKB	2.45555e-17	-1.06074	0.172	0.75	5.50092e-13	nE	DN
MGP	2.73779e-17	-2.16642	0.011	0.577	6.13321e-13	nE	DN
ASAH1	4.18838e-17	1.54627	0.753	0.317	9.3828e-13	nE	UP
EIF4A1	5.80426e-17	-0.876384	0.581	0.933	1.30027e-12	nE	DN
PTMA	6.03553e-17	-0.497422	0.978	1	1.35208e-12	nE	DN
RPL7A	6.16501e-17	-0.579555	0.989	1	1.38109e-12	nE	DN
DNAJA1	6.66862e-17	-0.964994	0.591	0.923	1.4939e-12	nE	DN
DUSP5	9.12612e-17	-1.02768	0.151	0.721	2.04443e-12	nE	DN
ENSSSCG00000050425	1.09308e-16	-1.10797	0.247	0.808	2.44872e-12	nE	DN
BCAS1	1.30363e-16	-0.788644	0.011	0.567	2.92039e-12	nE	DN
S100A6	1.65225e-16	-1.73751	0.312	0.808	3.70137e-12	nE	DN
OASL	1.96687e-16	-1.04806	0.011	0.558	4.40618e-12	nE	DN
CYTB	1.99512e-16	1.2518	0.957	0.942	4.46948e-12	nE	UP
ANKRD37	2.12832e-16	-1.07434	0.022	0.577	4.76786e-12	nE	DN
ENSSSCG00000051575	2.2109e-16	-0.711998	0.043	0.615	4.95285e-12	nE	DN
ID1	2.46686e-16	-1.09288	0.333	0.827	5.52627e-12	nE	DN
HSPH1	2.83839e-16	-0.858054	0.151	0.74	6.35856e-12	nE	DN
PSMB9	3.4635e-16	-0.823918	0.398	0.885	7.75893e-12	nE	DN
MYC	4.02343e-16	-0.954969	0.043	0.596	9.01329e-12	nE	DN
CMPK2	4.58952e-16	-0.690194	0.043	0.625	1.02814e-11	nE	DN
AMOTL2	4.62199e-16	-0.949291	0.129	0.683	1.03542e-11	nE	DN
HSP90AA1	5.6236e-16	-0.698715	0.914	0.981	1.2598e-11	nE	DN
ZFP36L1	6.62978e-16	-1.00639	0.731	0.952	1.4852e-11	nE	DN
ETV7	7.00256e-16	-0.705501	0.054	0.615	1.56871e-11	nE	DN
ENSSSCG00000010968	7.35039e-16	1.19137	0.753	0.327	1.64663e-11	nE	UP
DCXR	7.67573e-16	1.11584	0.86	0.683	1.71952e-11	nE	UP
KIAA1324	1.02944e-15	1.02198	0.516	0.019	2.30615e-11	nE	UP
ATF4	1.4197e-15	-0.788723	0.785	0.962	3.18042e-11	nE	DN
TRA2B	1.52147e-15	-0.96668	0.634	0.923	3.40839e-11	nE	DN
PARP14	1.71014e-15	-0.901861	0.118	0.692	3.83105e-11	nE	DN
BATF2	1.71648e-15	-0.84512	0.065	0.606	3.84525e-11	nE	DN
PGRMC1	1.84032e-15	1.01671	0.849	0.654	4.1227e-11	nE	UP
SLC30A2	2.03386e-15	1.19757	0.581	0.067	4.55626e-11	nE	UP
CLDN4	2.59984e-15	-0.947556	0.57	0.923	5.82417e-11	nE	DN
ELF3	2.95912e-15	-0.991324	0.183	0.721	6.62901e-11	nE	DN
METTL17	3.10404e-15	1.23534	0.849	0.635	6.95368e-11	nE	UP
PPP1R10	3.86379e-15	-1.00539	0.473	0.894	8.65566e-11	nE	DN
SEC62	3.93555e-15	1.13891	0.828	0.606	8.81641e-11	nE	UP
ND6	4.09067e-15	-1.11132	0.29	0.808	9.16393e-11	nE	DN
TSPAN1	5.3285e-15	0.877627	0.914	0.75	1.19369e-10	nE	UP
PSME2	6.35765e-15	-0.793213	0.419	0.856	1.42424e-10	nE	DN
H2AFZ	7.12073e-15	-0.87988	0.495	0.894	1.59519e-10	nE	DN
SGK1	8.13089e-15	-1.3213	0.28	0.76	1.82148e-10	nE	DN
DDX60	8.78245e-15	-0.747754	0.022	0.538	1.96744e-10	nE	DN
NR4A1	1.02218e-14	-0.944523	0.054	0.567	2.28988e-10	nE	DN
ZNF217	1.30808e-14	-0.883471	0.226	0.76	2.93036e-10	nE	DN
SLC12A2	1.45604e-14	1.44682	0.753	0.394	3.26183e-10	nE	UP
MAP3K8	1.46276e-14	-1.15076	0.097	0.596	3.27687e-10	nE	DN
PLK2	1.60821e-14	-0.774747	0.129	0.673	3.60272e-10	nE	DN
GADD45B	1.83689e-14	-1.08502	0.215	0.731	4.11501e-10	nE	DN
TGM2	2.21138e-14	1.92443	0.634	0.192	4.95394e-10	nE	UP
DNAJB4	2.23572e-14	-0.922379	0.097	0.625	5.00846e-10	nE	DN
IGFBP2	2.35024e-14	1.19441	0.548	0.058	5.26501e-10	nE	UP
ENSSSCG00000005756	2.37642e-14	1.92465	0.903	0.788	5.32365e-10	nE	UP
PCF11	2.48088e-14	-0.773936	0.323	0.837	5.55768e-10	nE	DN
ECHS1	2.66874e-14	0.903778	0.849	0.654	5.97852e-10	nE	UP
RNF19B	3.09885e-14	-0.986957	0.28	0.788	6.94204e-10	nE	DN
PDIA3	3.15209e-14	0.882499	0.903	0.817	7.06131e-10	nE	UP
KRT14	3.69704e-14	-0.890136	0.301	0.817	8.28211e-10	nE	DN
ADAR	4.96929e-14	-0.68592	0.043	0.538	1.11322e-09	nE	DN
ENSSSCG00000009125	5.22696e-14	1.064	0.581	0.106	1.17094e-09	nE	UP
RPS12	6.45949e-14	-0.817373	0.978	1	1.44706e-09	nE	DN
PNRC1	6.47779e-14	-0.740607	0.753	0.962	1.45115e-09	nE	DN
KRT8	6.62969e-14	-0.719416	0.839	0.971	1.48518e-09	nE	DN
ARL5B	7.98429e-14	-0.855698	0.108	0.625	1.78864e-09	nE	DN
ENSSSCG00000036224	9.09395e-14	-0.697506	0.194	0.76	2.03723e-09	nE	DN
HSPB1	9.09431e-14	-0.648925	0.86	0.99	2.03731e-09	nE	DN
HNRNPA2B1	9.67528e-14	-0.627753	0.731	0.971	2.16746e-09	nE	DN
ENSSSCG00000033089	9.8608e-14	-0.941436	0.108	0.606	2.20902e-09	nE	DN
PLA2G10	1.03517e-13	1.5669	0.505	0.048	2.31899e-09	nE	UP
ID2	1.70768e-13	-0.972222	0.559	0.913	3.82555e-09	nE	DN
CD81	1.74249e-13	-0.743318	0.581	0.942	3.90352e-09	nE	DN
RPL38	1.74505e-13	-0.662697	0.763	0.971	3.90926e-09	nE	DN
AXIN2	1.77862e-13	-0.664764	0.065	0.567	3.98446e-09	nE	DN
HOMER1	1.96181e-13	-0.754076	0.075	0.548	4.39484e-09	nE	DN
CD164	2.12772e-13	1.1634	0.774	0.548	4.76652e-09	nE	UP
DNAJB1	2.24636e-13	-0.922224	0.355	0.817	5.0323e-09	nE	DN
UBTD2	2.3561e-13	-0.62356	0.043	0.519	5.27815e-09	nE	DN
CDH13	2.41641e-13	1.0627	0.527	0.077	5.41323e-09	nE	UP
ENSSSCG00000041751	2.56863e-13	-0.735639	0.065	0.558	5.75424e-09	nE	DN
RN18S	2.59213e-13	-1.2193	0.624	0.962	5.80689e-09	nE	DN
CSRNP1	2.67171e-13	-0.858284	0.14	0.635	5.98517e-09	nE	DN
LIPA	2.79048e-13	0.855481	0.484	0.038	6.25123e-09	nE	UP
SP110	2.94858e-13	-0.766111	0.172	0.702	6.6054e-09	nE	DN
ENSSSCG00000017146	3.89234e-13	-0.666839	0.043	0.538	8.71962e-09	nE	DN
CEBPB	4.04179e-13	-0.882167	0.258	0.76	9.05441e-09	nE	DN
ID4	4.08748e-13	-0.937689	0.398	0.827	9.15678e-09	nE	DN
ENSSSCG00000035893	4.88978e-13	1.07735	0.645	0.212	1.09541e-08	nE	UP
SPCS1	5.5725e-13	0.85241	0.86	0.731	1.24835e-08	nE	UP
SYS1	6.1398e-13	-0.83133	0.237	0.712	1.37544e-08	nE	DN
CDKN1A	7.42001e-13	-0.722305	0.054	0.51	1.66223e-08	nE	DN
ENSSSCG00000009633	7.96894e-13	-0.827068	0.14	0.615	1.7852e-08	nE	DN
PSMB8	9.37777e-13	-0.805311	0.462	0.913	2.10081e-08	nE	DN
ENSSSCG00000016737	1.07768e-12	-0.648001	0.849	0.971	2.41422e-08	nE	DN
EGR2	1.08215e-12	-0.802402	0.022	0.462	2.42424e-08	nE	DN
BRD2	1.19249e-12	-0.835278	0.559	0.942	2.67141e-08	nE	DN
SORL1	1.20421e-12	1.06709	0.581	0.154	2.69767e-08	nE	UP
RPL28	1.22153e-12	-0.448863	0.968	1	2.73646e-08	nE	DN
TSC22D2	1.28276e-12	-0.657941	0.043	0.49	2.87363e-08	nE	DN
TLE4	1.3051e-12	-0.717999	0.054	0.51	2.92369e-08	nE	DN
ENSSSCG00000022322	1.32973e-12	-0.689191	0.032	0.481	2.97885e-08	nE	DN
HSP90B1	1.74532e-12	1.08954	0.871	0.788	3.90987e-08	nE	UP
DAG1	1.7998e-12	1.01463	0.602	0.183	4.03192e-08	nE	UP
PARP12	1.92891e-12	-0.584798	0.086	0.567	4.32114e-08	nE	DN
CSF1	2.02095e-12	-0.627371	0.194	0.702	4.52732e-08	nE	DN
PSME1	2.20225e-12	-0.738713	0.247	0.731	4.93347e-08	nE	DN
LITAF	2.30488e-12	-0.805212	0.097	0.548	5.16338e-08	nE	DN
NCOA7	2.52152e-12	-0.897973	0.172	0.654	5.6487e-08	nE	DN
MME	2.60286e-12	0.654896	0.409	0.01	5.83092e-08	nE	UP
FTL	2.99967e-12	0.603199	1	0.99	6.71986e-08	nE	UP
PDIA6	3.24019e-12	0.874212	0.849	0.75	7.25868e-08	nE	UP
ENSSSCG00000042043	3.28369e-12	-0.535933	0.011	0.442	7.35613e-08	nE	DN
ENSSSCG00000030801	3.90335e-12	-0.61377	0.086	0.587	8.74429e-08	nE	DN
KLF5	4.01707e-12	-0.742238	0.194	0.673	8.99903e-08	nE	DN
SFPQ	4.28069e-12	-0.782659	0.495	0.856	9.58961e-08	nE	DN
NT5C3A	4.52483e-12	-0.502146	0.065	0.538	1.01365e-07	nE	DN
YOD1	4.64238e-12	-0.856299	0.032	0.462	1.03999e-07	nE	DN
MORC3	4.93594e-12	-0.687224	0.151	0.625	1.10575e-07	nE	DN
ENSSSCG00000047982	5.03668e-12	-0.649929	0.065	0.538	1.12832e-07	nE	DN
DTX3L	5.63653e-12	-0.603281	0.043	0.481	1.2627e-07	nE	DN
ENSSSCG00000014361	5.80275e-12	0.931737	0.882	0.769	1.29993e-07	nE	UP
RBIS	6.12727e-12	-0.612705	0.161	0.625	1.37263e-07	nE	DN
RHOB	6.33255e-12	-0.884653	0.398	0.837	1.41862e-07	nE	DN
ENSSSCG00000049534	8.81938e-12	-0.565887	0.022	0.442	1.97572e-07	nE	DN
ENSSSCG00000041231	9.27803e-12	-0.837627	0.075	0.538	2.07847e-07	nE	DN
BIRC3	9.53703e-12	-0.814763	0.29	0.75	2.13649e-07	nE	DN
ANXA2	9.62708e-12	-0.688427	0.785	0.952	2.15666e-07	nE	DN
TUBA1B	1.00728e-11	-0.501036	0.914	0.981	2.25652e-07	nE	DN
BCL6	1.01331e-11	-0.659153	0.129	0.596	2.27001e-07	nE	DN
ENSSSCG00000007642	1.08715e-11	1.05996	0.763	0.529	2.43543e-07	nE	UP
CD9	1.12391e-11	-0.661271	0.828	0.99	2.51779e-07	nE	DN
PRSS23	1.26697e-11	0.967569	0.796	0.596	2.83828e-07	nE	UP
ARL4A	1.33002e-11	-0.947804	0.634	0.894	2.97952e-07	nE	DN
ZBTB10	1.44507e-11	-0.755845	0.226	0.692	3.23724e-07	nE	DN
SPCS2	1.66858e-11	0.975859	0.774	0.587	3.73796e-07	nE	UP
SHFL	1.67003e-11	-0.670005	0.237	0.673	3.74121e-07	nE	DN
HSPE1	1.81388e-11	-0.684406	0.688	0.913	4.06345e-07	nE	DN
ATP6V1C2	1.85214e-11	1.05169	0.441	0.048	4.14915e-07	nE	UP
CLTA	1.86298e-11	-0.587456	0.871	0.971	4.17346e-07	nE	DN
SORD	1.88349e-11	-0.701577	0.183	0.654	4.2194e-07	nE	DN
PIK3R1	2.32266e-11	-1.00238	0.419	0.808	5.20323e-07	nE	DN
A4GALT	2.36098e-11	0.870456	0.527	0.115	5.28907e-07	nE	UP
STAT1	2.37084e-11	-0.674726	0.505	0.894	5.31116e-07	nE	DN
HNRNPA1	2.55774e-11	-0.575785	0.462	0.865	5.72984e-07	nE	DN
TRIM21	2.58263e-11	-0.479367	0.022	0.433	5.78561e-07	nE	DN
TPD52L1	2.63267e-11	1.04823	0.624	0.24	5.89771e-07	nE	UP
SEC61B	2.65626e-11	0.685607	0.914	0.913	5.95056e-07	nE	UP
MYO1G	2.72042e-11	-0.705924	0.032	0.442	6.09429e-07	nE	DN
ENSSSCG00000037645	3.06237e-11	-0.613974	0.065	0.51	6.86032e-07	nE	DN
RPL23	3.59384e-11	-0.463935	0.935	0.99	8.05091e-07	nE	DN
NFKBIZ	3.99557e-11	-0.844025	0.247	0.683	8.95088e-07	nE	DN
SETX	4.13297e-11	-0.699031	0.398	0.808	9.25867e-07	nE	DN
OSGIN1	4.40743e-11	-0.573283	0.011	0.404	9.87352e-07	nE	DN
ATP1A1	4.85781e-11	0.947754	0.839	0.769	1.08825e-06	nE	UP
CANX	5.09143e-11	0.880694	0.753	0.5	1.14058e-06	nE	UP
DENND2C	5.49761e-11	-0.623551	0.333	0.798	1.23158e-06	nE	DN
CHD1	6.60014e-11	-0.718167	0.333	0.798	1.47856e-06	nE	DN
AGRN	6.7797e-11	-0.687488	0.14	0.587	1.51879e-06	nE	DN
AARD	6.90308e-11	-0.708537	0	0.375	1.54643e-06	nE	DN
CES3	6.92456e-11	0.817699	0.366	0.01	1.55124e-06	nE	UP
HBEGF	7.07147e-11	-0.586045	0.032	0.442	1.58415e-06	nE	DN
EIF1B	7.26664e-11	-0.631493	0.441	0.875	1.62787e-06	nE	DN
MARCKS	7.45135e-11	-0.773571	0.57	0.894	1.66925e-06	nE	DN
FBXO32	7.91666e-11	-0.593362	0.108	0.587	1.77349e-06	nE	DN
ENSSSCG00000024973	8.52988e-11	-0.872013	0.161	0.625	1.91086e-06	nE	DN
ENSSSCG00000034709	8.62382e-11	-0.622185	0.516	0.856	1.93191e-06	nE	DN
KLF10	8.71308e-11	-0.631087	0.258	0.721	1.9519e-06	nE	DN
HBB	9.09377e-11	0.821511	0.398	0.029	2.03719e-06	nE	UP
PSMA5	9.55837e-11	-0.717096	0.258	0.683	2.14127e-06	nE	DN
SPON2	9.7514e-11	-0.509723	0.022	0.423	2.18451e-06	nE	DN
RCAN1	9.77916e-11	-0.627737	0.022	0.404	2.19073e-06	nE	DN
ENSSSCG00000028355	1.02407e-10	-0.53365	0.957	1	2.29412e-06	nE	DN
ENSSSCG00000049098	1.04386e-10	-0.896986	0.344	0.731	2.33846e-06	nE	DN
ENSSSCG00000009772	1.13233e-10	0.913797	0.688	0.375	2.53665e-06	nE	UP
SLC25A25	1.14702e-10	-0.671274	0.194	0.654	2.56955e-06	nE	DN
APEX1	1.19572e-10	-0.494569	0.011	0.394	2.67865e-06	nE	DN
PSPH	1.21668e-10	1.15045	0.774	0.625	2.7256e-06	nE	UP
DDX3X	1.22949e-10	-0.616355	0.495	0.865	2.7543e-06	nE	DN
BAG3	1.30106e-10	-0.647958	0.183	0.625	2.91463e-06	nE	DN
ENSSSCG00000033757	1.31843e-10	0.66623	0.86	0.788	2.95354e-06	nE	UP
RELB	1.35233e-10	-0.400805	0	0.365	3.0295e-06	nE	DN
PHLDA2	1.48516e-10	-0.796875	0.398	0.837	3.32705e-06	nE	DN
TES	1.56182e-10	-0.591711	0.118	0.548	3.49878e-06	nE	DN
PSMB10	1.73441e-10	-0.574987	0.151	0.615	3.88543e-06	nE	DN
SLC5A6	1.79093e-10	0.951289	0.538	0.163	4.01204e-06	nE	UP
DYNLL1	1.93328e-10	-0.705297	0.441	0.846	4.33093e-06	nE	DN
CLGN	2.01545e-10	1.15376	0.774	0.548	4.51502e-06	nE	UP
DDX39A	2.03683e-10	-0.561678	0.161	0.567	4.56291e-06	nE	DN
CMTM4	2.32694e-10	0.953503	0.688	0.337	5.21282e-06	nE	UP
ARHGAP1	2.41482e-10	0.827261	0.495	0.115	5.40969e-06	nE	UP
PTBP1	2.55092e-10	-0.670758	0.387	0.76	5.71458e-06	nE	DN
GAPDH	2.67713e-10	-0.584357	0.871	0.952	5.99731e-06	nE	DN
TIPARP	2.83387e-10	-0.632584	0.215	0.654	6.34844e-06	nE	DN
COX1	2.84725e-10	-0.546221	0.989	1	6.37841e-06	nE	DN
PLPP2	3.37065e-10	0.824037	0.806	0.663	7.55092e-06	nE	UP
JPT1	3.48557e-10	-0.534877	0.183	0.635	7.80837e-06	nE	DN
EGR1	3.68604e-10	-0.759936	0.591	0.923	8.25746e-06	nE	DN
MIDN	3.99568e-10	-0.578326	0.204	0.644	8.95113e-06	nE	DN
CDKN1C	4.01984e-10	-0.717151	0.108	0.519	9.00524e-06	nE	DN
MAT2A	4.08348e-10	-0.674998	0.452	0.846	9.14781e-06	nE	DN
NABP1	4.12611e-10	-0.620935	0.14	0.587	9.2433e-06	nE	DN
SLC24A4	4.25167e-10	0.844373	0.323	0	9.5246e-06	nE	UP
ENSSSCG00000014031	4.28689e-10	-0.592662	0.366	0.769	9.60348e-06	nE	DN
NPM1	4.51227e-10	-0.672559	0.602	0.846	1.01084e-05	nE	DN
HSPA6	4.71675e-10	-0.509987	0.032	0.404	1.05665e-05	nE	DN
ZFP36L2	4.80793e-10	-0.720309	0.731	0.952	1.07707e-05	nE	DN
TGIF1	4.87269e-10	-0.705614	0.43	0.788	1.09158e-05	nE	DN
PMEPA1	5.16765e-10	-0.527332	0.054	0.442	1.15766e-05	nE	DN
C4A	5.19064e-10	-0.510563	0.054	0.471	1.16281e-05	nE	DN
FFAR4	5.27231e-10	0.943539	0.43	0.058	1.1811e-05	nE	UP
CLDN10	5.3354e-10	-0.873185	0.484	0.798	1.19524e-05	nE	DN
GDF15	5.67927e-10	-0.78148	0.032	0.394	1.27227e-05	nE	DN
KRT7	5.78798e-10	-0.659887	0.086	0.5	1.29662e-05	nE	DN
TP53	6.10304e-10	-0.476902	0.065	0.462	1.3672e-05	nE	DN
HYI	6.1419e-10	1.04624	0.731	0.481	1.37591e-05	nE	UP
OTUD7B	6.44099e-10	-0.470068	0.022	0.394	1.44291e-05	nE	DN
ING2	6.69301e-10	-0.525214	0.043	0.423	1.49937e-05	nE	DN
EXPH5	6.76273e-10	-0.649636	0.118	0.529	1.51499e-05	nE	DN
KDM6B	7.07535e-10	-0.465579	0.054	0.452	1.58502e-05	nE	DN
PMAIP1	7.17188e-10	-0.62375	0.097	0.5	1.60664e-05	nE	DN
ANXA4	7.19889e-10	0.858763	0.785	0.644	1.6127e-05	nE	UP
NUFIP2	8.10628e-10	-0.68977	0.473	0.846	1.81597e-05	nE	DN
ACTB	8.19793e-10	-0.620248	0.355	0.75	1.8365e-05	nE	DN
ENSSSCG00000022176	8.20516e-10	-0.601348	0.656	0.885	1.83812e-05	nE	DN
BHLHA15	9.17491e-10	0.807912	0.312	0	2.05536e-05	nE	UP
NEDD9	9.59838e-10	-0.57627	0.043	0.413	2.15023e-05	nE	DN
TMBIM6	1.10449e-09	0.568039	0.903	0.894	2.47429e-05	nE	UP
TMEM87A	1.17394e-09	0.893306	0.688	0.404	2.62986e-05	nE	UP
KLF2	1.18335e-09	-0.782306	0.118	0.5	2.65095e-05	nE	DN
USP6NL	1.20005e-09	-0.472605	0.151	0.587	2.68835e-05	nE	DN
OSER1	1.29733e-09	-0.685726	0.226	0.625	2.90627e-05	nE	DN
ENSSSCG00000050813	1.32617e-09	-0.660323	0.129	0.538	2.97089e-05	nE	DN
PCED1B	1.80303e-09	0.986505	0.57	0.24	4.03915e-05	nE	UP
GCNT2	1.81384e-09	0.754661	0.43	0.077	4.06336e-05	nE	UP
JMJD1C	1.84341e-09	-0.644162	0.301	0.731	4.1296e-05	nE	DN
PLEKHA4	1.87135e-09	-0.445322	0	0.327	4.19221e-05	nE	DN
RPL5	1.97193e-09	0.654497	0.914	0.875	4.41752e-05	nE	UP
RND2	2.02915e-09	0.560767	0.323	0.01	4.5457e-05	nE	UP
F3	2.07456e-09	-0.81767	0.118	0.519	4.64744e-05	nE	DN
RPS27A	2.11149e-09	0.475441	0.978	0.981	4.73016e-05	nE	UP
ENSSSCG00000042788	2.45419e-09	-0.44359	0.011	0.346	5.49787e-05	nE	DN
KCNK5	2.49186e-09	-0.48342	0.065	0.433	5.58225e-05	nE	DN
ENSSSCG00000012703	2.59645e-09	-0.603775	0.355	0.76	5.81657e-05	nE	DN
ENSSSCG00000043175	2.89686e-09	-0.540496	0.118	0.5	6.48956e-05	nE	DN
PHYH	2.90122e-09	0.909628	0.71	0.51	6.49931e-05	nE	UP
BHLHE40	3.22529e-09	-0.667579	0.183	0.577	7.2253e-05	nE	DN
DHRS3	3.23521e-09	0.794605	0.505	0.154	7.24751e-05	nE	UP
VEZF1	3.34904e-09	-0.641328	0.376	0.74	7.50252e-05	nE	DN
MEX3B	3.55494e-09	-0.369202	0	0.317	7.96377e-05	nE	DN
CHIA	3.55494e-09	-0.494994	0	0.317	7.96377e-05	nE	DN
ENSSSCG00000004912	3.5868e-09	1.17474	0.613	0.346	8.03514e-05	nE	UP
MEX3C	3.78117e-09	-0.445304	0.108	0.51	8.47059e-05	nE	DN
LIMK2	3.86183e-09	0.766609	0.624	0.337	8.65127e-05	nE	UP
RBBP6	4.1334e-09	-0.714564	0.409	0.769	9.25964e-05	nE	DN
S100A2	4.37901e-09	-1.01195	0.075	0.452	9.80985e-05	nE	DN
SMAD7	4.70845e-09	-0.446776	0.022	0.356	0.000105479	nE	DN
ENSSSCG00000000148	4.7284e-09	-0.488033	0.075	0.452	0.000105926	nE	DN
NFKBID	5.10076e-09	-0.603865	0.075	0.442	0.000114267	nE	DN
CREM	5.55082e-09	0.878597	0.839	0.683	0.00012435	nE	UP
ENSSSCG00000024791	5.80424e-09	0.733246	0.376	0.048	0.000130027	nE	UP
ENSSSCG00000030277	5.89831e-09	-0.51161	0.14	0.538	0.000132134	nE	DN
FAM174B	5.98838e-09	0.491299	0.333	0.019	0.000134152	nE	UP
SSR2	6.02031e-09	0.590119	0.871	0.808	0.000134867	nE	UP
ENSSSCG00000046461	6.23931e-09	-0.561683	0.28	0.663	0.000139773	nE	DN
ETV3	6.2906e-09	-0.772426	0.172	0.529	0.000140922	nE	DN
ENSSSCG00000049092	6.79343e-09	-0.525963	0.022	0.346	0.000152186	nE	DN
ARHGEF11	6.92384e-09	-0.366928	0.011	0.337	0.000155108	nE	DN
CTTNBP2NL	7.45634e-09	-0.393425	0.054	0.423	0.000167037	nE	DN
REV3L	7.63485e-09	-0.449538	0.129	0.529	0.000171036	nE	DN
IL6ST	7.79799e-09	1.03897	0.763	0.673	0.000174691	nE	UP
TRAF3IP3	7.84186e-09	-0.553812	0.129	0.51	0.000175673	nE	DN
PDIA5	7.97464e-09	0.772316	0.484	0.144	0.000178648	nE	UP
EPAS1	8.31339e-09	1.00819	0.71	0.548	0.000186237	nE	UP
ENSSSCG00000034697	8.39165e-09	-0.469218	0.108	0.49	0.00018799	nE	DN
ENSSSCG00000005398	8.68867e-09	0.93625	0.462	0.125	0.000194644	nE	UP
ENSSSCG00000032599	8.75454e-09	-0.842033	0.151	0.538	0.000196119	nE	DN
ZNF622	9.18738e-09	-0.407682	0.086	0.462	0.000205816	nE	DN
PTPN1	9.36383e-09	-0.522984	0.172	0.587	0.000209768	nE	DN
CACYBP	9.40549e-09	-0.559096	0.323	0.712	0.000210702	nE	DN
ENSSSCG00000039582	1.03204e-08	-0.611786	0.516	0.846	0.000231198	nE	DN
CTSC	1.03887e-08	-0.65726	0.215	0.625	0.000232729	nE	DN
TNFSF15	1.04104e-08	-0.4833	0.011	0.327	0.000233213	nE	DN
ENSSSCG00000040118	1.0501e-08	0.573524	0.946	0.865	0.000235243	nE	UP
ENSSSCG00000013361	1.15458e-08	-0.492495	0.183	0.577	0.000258649	nE	DN
CBX4	1.17732e-08	-0.568634	0.258	0.663	0.000263743	nE	DN
FOSL1	1.22036e-08	-0.479935	0.011	0.317	0.000273385	nE	DN
DLX5	1.24628e-08	-0.57502	0.742	0.923	0.000279192	nE	DN
NR4A3	1.26047e-08	-0.425595	0	0.298	0.000282371	nE	DN
ENSSSCG00000017202	1.29788e-08	-0.428755	0.925	0.981	0.000290752	nE	DN
FEM1C	1.40324e-08	-0.57293	0.161	0.548	0.000314353	nE	DN
IRS2	1.43915e-08	-0.714624	0.312	0.692	0.000322399	nE	DN
ENSSSCG00000037142	1.52505e-08	0.514782	0.946	0.837	0.000341642	nE	UP
MAP3K1	1.73377e-08	-0.480074	0.086	0.442	0.0003884	nE	DN
RPL36AL	1.73817e-08	0.49807	0.882	0.856	0.000389386	nE	UP
NOP56	1.84535e-08	-0.582107	0.226	0.596	0.000413394	nE	DN
HOXA5	1.94895e-08	-0.595756	0.28	0.692	0.000436604	nE	DN
LMO2	2.01178e-08	-0.525959	0.14	0.538	0.000450679	nE	DN
TOPORS	2.01933e-08	-0.562581	0.366	0.74	0.000452371	nE	DN
RASD1	2.02574e-08	-0.479076	0.054	0.394	0.000453805	nE	DN
PDHB	2.17382e-08	-0.588287	0.172	0.538	0.000486978	nE	DN
PARD6B	2.19655e-08	-0.44722	0.097	0.471	0.000492071	nE	DN
ANXA1	2.29655e-08	-0.587089	0.14	0.519	0.000514473	nE	DN
STX11	2.35307e-08	-0.368458	0	0.288	0.000527134	nE	DN
ND1	2.36775e-08	-0.533722	0.871	0.952	0.000530423	nE	DN
SLC29A1	2.70108e-08	0.938721	0.301	0.019	0.000605097	nE	UP
NBN	2.90884e-08	-0.512809	0.194	0.577	0.000651638	nE	DN
ENSSSCG00000027538	2.92998e-08	0.692389	0.817	0.74	0.000656374	nE	UP
CARHSP1	3.19493e-08	0.818497	0.667	0.442	0.000715728	nE	UP
MSX1	3.47173e-08	-0.577409	0.624	0.923	0.000777738	nE	DN
RND1	3.48828e-08	-0.520847	0.011	0.308	0.000781444	nE	DN
CCNI	3.53838e-08	0.745299	0.667	0.413	0.000792668	nE	UP
EZR	3.58223e-08	-0.532102	0.538	0.894	0.000802491	nE	DN
NPNT	3.76048e-08	-0.492452	0.054	0.394	0.000842424	nE	DN
ND4	3.85731e-08	0.692859	0.946	0.971	0.000864114	nE	UP
ENSSSCG00000051428	3.87188e-08	0.469635	0.258	0	0.000867378	nE	UP
PARP9	3.90701e-08	-0.361663	0.065	0.413	0.000875248	nE	DN
AMD1	3.95378e-08	-0.530867	0.226	0.615	0.000885726	nE	DN
ARRDC3	4.26986e-08	-0.580483	0.183	0.596	0.000956533	nE	DN
ZC3HAV1	4.28647e-08	-0.525202	0.161	0.548	0.000960256	nE	DN
ENSSSCG00000048073	4.36807e-08	-0.305709	0	0.279	0.000978536	nE	DN
ZCCHC2	4.36807e-08	-0.311805	0	0.279	0.000978536	nE	DN
KMT2E	4.39568e-08	-0.619369	0.505	0.846	0.00098472	nE	DN
PTGER2	4.42926e-08	0.925782	0.527	0.221	0.000992244	nE	UP
BAZ1A	4.44014e-08	-0.419273	0.151	0.538	0.000994681	nE	DN
SFT2D1	4.45614e-08	0.709476	0.763	0.702	0.000998264	nE	UP
ENSSSCG00000051257	4.54395e-08	-0.539143	0.097	0.452	0.00101794	nE	DN
PELI1	4.63378e-08	-0.377945	0.043	0.356	0.00103806	nE	DN
SERPINE1	4.63378e-08	-0.474558	0.043	0.356	0.00103806	nE	DN
ENSSSCG00000040854	4.65957e-08	0.8283	0.688	0.5	0.00104384	nE	UP
TUFT1	4.68252e-08	-0.46507	0.086	0.452	0.00104898	nE	DN
SLC25A5	4.70567e-08	-0.553595	0.419	0.76	0.00105416	nE	DN
MPZL1	5.05695e-08	-0.514135	0.419	0.788	0.00113286	nE	DN
ZNF503	5.059e-08	-0.550262	0.29	0.692	0.00113332	nE	DN
CD200	5.19098e-08	-0.437606	0.086	0.433	0.00116288	nE	DN
CHIC2	5.25633e-08	-0.549019	0.258	0.625	0.00117752	nE	DN
ENSSSCG00000041368	5.3205e-08	-0.508872	0.043	0.365	0.0011919	nE	DN
SQSTM1	5.54851e-08	-0.560626	0.602	0.875	0.00124298	nE	DN
ENSSSCG00000003112	5.60937e-08	-0.385687	0.032	0.346	0.00125661	nE	DN
TDG	5.76377e-08	-0.485793	0.065	0.394	0.0012912	nE	DN
C12orf57	5.87937e-08	-0.569628	0.301	0.702	0.0013171	nE	DN
SAL1	6.00009e-08	2.77359	0.591	0.26	0.00134414	nE	UP
DAXX	6.13455e-08	-0.452064	0.108	0.452	0.00137426	nE	DN
MAGT1	6.25162e-08	0.700346	0.667	0.394	0.00140049	nE	UP
AGPAT3	6.26143e-08	0.774193	0.505	0.212	0.00140269	nE	UP
SIRT1	6.57093e-08	-0.363687	0.054	0.375	0.00147202	nE	DN
ENSSSCG00000033787	6.70445e-08	-0.401402	0.022	0.317	0.00150193	nE	DN
STK17A	7.1168e-08	-0.570126	0.097	0.433	0.0015943	nE	DN
ENSSSCG00000047720	7.28937e-08	-0.331713	0.022	0.317	0.00163296	nE	DN
TRAF3	7.76019e-08	-0.301852	0.022	0.317	0.00173844	nE	DN
ENSSSCG00000034802	7.8445e-08	-0.415025	0.129	0.51	0.00175733	nE	DN
ENSSSCG00000010084	7.93482e-08	0.922758	0.505	0.192	0.00177756	nE	UP
WDR11	8.05779e-08	0.920503	0.484	0.173	0.00180511	nE	UP
TNFAIP8	8.52598e-08	0.598578	0.409	0.096	0.00190999	nE	UP
NUB1	8.65063e-08	-0.54013	0.269	0.673	0.00193791	nE	DN
MARCHF5	8.89348e-08	-0.438432	0.151	0.529	0.00199232	nE	DN
TRAM1	9.13896e-08	0.765939	0.624	0.375	0.00204731	nE	UP
CNP	9.18432e-08	-0.447096	0.118	0.49	0.00205747	nE	DN
MLLT11	9.40048e-08	1.13457	0.344	0.058	0.0021059	nE	UP
PDHX	1.00731e-07	-0.348909	0.075	0.413	0.00225658	nE	DN
SLC50A1	1.0495e-07	0.67875	0.634	0.346	0.0023511	nE	UP
SRPRA	1.05003e-07	0.713316	0.57	0.288	0.00235227	nE	UP
RNF122	1.07903e-07	-0.37549	0.022	0.308	0.00241725	nE	DN
CXCR4	1.07903e-07	-0.50685	0.022	0.308	0.00241725	nE	DN
ENSSSCG00000007524	1.08552e-07	0.549978	0.828	0.808	0.00243178	nE	UP
EXOSC5	1.18786e-07	-0.383652	0.065	0.394	0.00266105	nE	DN
PLEKHA1	1.25192e-07	-0.508752	0.237	0.625	0.00280455	nE	DN
ENSSSCG00000013380	1.35336e-07	0.849361	0.527	0.231	0.0030318	nE	UP
SLC28A3	1.35776e-07	0.671627	0.28	0.019	0.00304166	nE	UP
SLC19A2	1.3701e-07	-0.672357	0.14	0.471	0.00306929	nE	DN
NFKBIE	1.47335e-07	-0.286665	0.022	0.308	0.0033006	nE	DN
EPHB3	1.48018e-07	-0.369344	0.054	0.356	0.0033159	nE	DN
ENSSSCG00000051145	1.48056e-07	-0.36133	0	0.26	0.00331674	nE	DN
PRPF19	1.52663e-07	-0.471953	0.097	0.442	0.00341995	nE	DN
GBP2	1.59045e-07	-0.395193	0.065	0.385	0.00356293	nE	DN
ENSSSCG00000039222	1.62542e-07	0.655	0.849	0.721	0.00364127	nE	UP
ENSSSCG00000015632	1.89156e-07	0.970736	0.505	0.202	0.00423748	nE	UP
ENSSSCG00000048060	1.92305e-07	-0.876863	0.108	0.423	0.00430801	nE	DN
INHBB	1.93827e-07	0.746205	0.312	0.038	0.00434211	nE	UP
WTAP	1.96168e-07	-0.422254	0.312	0.683	0.00439456	nE	DN
ENSSSCG00000031610	2.04274e-07	-0.373569	0.011	0.279	0.00457616	nE	DN
SMARCA4	2.1188e-07	-0.454439	0.161	0.529	0.00474653	nE	DN
CNN3	2.12652e-07	-0.520571	0.376	0.76	0.00476383	nE	DN
FMO5	2.13367e-07	0.534593	0.333	0.048	0.00477985	nE	UP
SLC47A2	2.1426e-07	1.3578	0.376	0.096	0.00479985	nE	UP
CREB3L1	2.24104e-07	0.721516	0.527	0.212	0.00502039	nE	UP
FKBP4	2.29982e-07	-0.59193	0.43	0.76	0.00515206	nE	DN
OGFR	2.30501e-07	-0.392564	0.118	0.471	0.00516368	nE	DN
ENSSSCG00000045551	2.35696e-07	0.583066	0.333	0.048	0.00528005	nE	UP
ENSSSCG00000024009	2.44286e-07	-0.474998	0.108	0.423	0.0054725	nE	DN
HECTD4	2.56344e-07	0.802058	0.398	0.096	0.00574263	nE	UP
EXTL2	2.57901e-07	-0.472032	0.086	0.404	0.00577751	nE	DN
ENSSSCG00000001038	2.6126e-07	0.590518	0.817	0.779	0.00585274	nE	UP
RARA	2.61305e-07	-0.31424	0.022	0.308	0.00585376	nE	DN
CXCL10	2.63413e-07	-0.730472	0.183	0.529	0.00590097	nE	DN
ENSSSCG00000031657	2.67497e-07	-0.512768	0.065	0.365	0.00599247	nE	DN
ENSSSCG00000032016	2.7039e-07	-0.308136	0	0.25	0.00605727	nE	DN
AREG	2.7039e-07	-0.459732	0	0.25	0.00605727	nE	DN
COQ10B	2.78043e-07	-0.424527	0.215	0.587	0.00622871	nE	DN
USP7	2.80707e-07	0.788797	0.602	0.385	0.0062884	nE	UP
SH3BGRL2	2.87576e-07	0.854674	0.785	0.663	0.00644228	nE	UP
MAGOHB	2.88244e-07	-0.357912	0.118	0.462	0.00645723	nE	DN
COX7A2L	3.16795e-07	0.612482	0.656	0.404	0.00709683	nE	UP
FN3K	3.33765e-07	0.420141	0.29	0.029	0.007477	nE	UP
CLK1	3.3831e-07	-0.487053	0.495	0.817	0.00757883	nE	DN
SERTAD3	3.50728e-07	-0.513815	0.247	0.596	0.00785701	nE	DN
HDAC2	3.50926e-07	-0.37879	0.161	0.519	0.00786145	nE	DN
RPL22L1	3.52113e-07	-0.468209	0.43	0.798	0.00788804	nE	DN
GPX1	3.57663e-07	-0.547844	0.753	0.923	0.00801238	nE	DN
CGAS	3.5791e-07	-0.337773	0.065	0.365	0.00801789	nE	DN
ENSSSCG00000039815	3.78395e-07	0.413446	0.376	0.077	0.0084768	nE	UP
DNPH1	3.82058e-07	-0.331365	0.032	0.308	0.00855886	nE	DN
ENSSSCG00000014997	3.83938e-07	-0.3522	0.054	0.356	0.00860098	nE	DN
WSB1	3.86836e-07	-0.453097	0.333	0.712	0.0086659	nE	DN
KRT80	3.91687e-07	-0.323791	0.022	0.288	0.00877457	nE	DN
MAP7D1	3.96714e-07	-0.419094	0.118	0.452	0.00888718	nE	DN
NFIL3	4.00891e-07	-0.514719	0.538	0.817	0.00898075	nE	DN
TPI1	4.02469e-07	-0.476453	0.398	0.721	0.00901612	nE	DN
GPR160	4.03896e-07	0.483074	0.301	0.038	0.00904808	nE	UP
TOB1	4.03968e-07	-0.41543	0.269	0.673	0.0090497	nE	DN
ENY2	4.04448e-07	-0.450651	0.43	0.788	0.00906043	nE	DN
NR4A2	4.30417e-07	-0.413672	0.118	0.452	0.0096422	nE	DN
CREG1	4.39023e-07	0.593587	0.516	0.202	0.00983498	nE	UP
FUNDC1	4.52192e-07	-0.437741	0.323	0.702	0.01013	nE	DN
NLRC5	4.7784e-07	-0.371667	0.032	0.317	0.0107046	nE	DN
GM2A	4.86158e-07	-0.396824	0.14	0.481	0.0108909	nE	DN
CAT	4.89243e-07	0.637064	0.495	0.192	0.01096	nE	UP
NKD1	4.91224e-07	-0.347322	0	0.24	0.0110044	nE	DN
CPPED1	5.15165e-07	-0.428197	0.204	0.558	0.0115407	nE	DN
[truncated: 6,103 more rows]
