# Supplementary material for: Revisiting the Transcriptome Landscape of Pig Embryo Implantation Site at Single-Cell Resolution
Source: Front Cell Dev Biol. 2022 May 4;10:796358. doi: 10.3389/fcell.2022.796358 (PMC9114439; doi:10.3389/fcell.2022.796358)
Supplement: Supplementary file 2 [file Table3.XLSX]

## Sheet: Table-S3-crosstalk
Supplementary Table 3. Global intercellular crosstalk revealed by the CellChat software.
source_cell	target_cell	ligand	receptor	probability	pval	interaction_name	interaction_name_2	pathway_name	annotation	evidence
M	Bp	TGFB1	TGFbR1_R2	0.00185853	0	TGFB1_TGFBR1_TGFBR2	TGFB1 - (TGFBR1+TGFBR2)	TGFb	Secreted Signaling	KEGG: hsa04350
VE	Bp	TGFB1	TGFbR1_R2	0.00187844	0.01	TGFB1_TGFBR1_TGFBR2	TGFB1 - (TGFBR1+TGFBR2)	TGFb	Secreted Signaling	KEGG: hsa04350
VEp	Bp	TGFB1	TGFbR1_R2	0.00206126	0.04	TGFB1_TGFBR1_TGFBR2	TGFB1 - (TGFBR1+TGFBR2)	TGFb	Secreted Signaling	KEGG: hsa04350
Bp	M	TGFB1	TGFbR1_R2	0.00210015	0	TGFB1_TGFBR1_TGFBR2	TGFB1 - (TGFBR1+TGFBR2)	TGFb	Secreted Signaling	KEGG: hsa04350
M	M	TGFB1	TGFbR1_R2	0.00480815	0	TGFB1_TGFBR1_TGFBR2	TGFB1 - (TGFBR1+TGFBR2)	TGFb	Secreted Signaling	KEGG: hsa04350
Mp	M	TGFB1	TGFbR1_R2	0.0042527	0	TGFB1_TGFBR1_TGFBR2	TGFB1 - (TGFBR1+TGFBR2)	TGFb	Secreted Signaling	KEGG: hsa04350
NK	M	TGFB1	TGFbR1_R2	0.00192964	0	TGFB1_TGFBR1_TGFBR2	TGFB1 - (TGFBR1+TGFBR2)	TGFb	Secreted Signaling	KEGG: hsa04350
NKp	M	TGFB1	TGFbR1_R2	0.00285365	0	TGFB1_TGFBR1_TGFBR2	TGFB1 - (TGFBR1+TGFBR2)	TGFb	Secreted Signaling	KEGG: hsa04350
f-PC	M	TGFB1	TGFbR1_R2	0.00216053	0	TGFB1_TGFBR1_TGFBR2	TGFB1 - (TGFBR1+TGFBR2)	TGFb	Secreted Signaling	KEGG: hsa04350
VE	M	TGFB1	TGFbR1_R2	0.00485845	0	TGFB1_TGFBR1_TGFBR2	TGFB1 - (TGFBR1+TGFBR2)	TGFb	Secreted Signaling	KEGG: hsa04350
VEp	M	TGFB1	TGFbR1_R2	0.00533085	0	TGFB1_TGFBR1_TGFBR2	TGFB1 - (TGFBR1+TGFBR2)	TGFb	Secreted Signaling	KEGG: hsa04350
Bp	Mp	TGFB1	TGFbR1_R2	0.00192438	0.01	TGFB1_TGFBR1_TGFBR2	TGFB1 - (TGFBR1+TGFBR2)	TGFb	Secreted Signaling	KEGG: hsa04350
M	Mp	TGFB1	TGFbR1_R2	0.00440732	0	TGFB1_TGFBR1_TGFBR2	TGFB1 - (TGFBR1+TGFBR2)	TGFb	Secreted Signaling	KEGG: hsa04350
Mp	Mp	TGFB1	TGFbR1_R2	0.00389787	0	TGFB1_TGFBR1_TGFBR2	TGFB1 - (TGFBR1+TGFBR2)	TGFb	Secreted Signaling	KEGG: hsa04350
NK	Mp	TGFB1	TGFbR1_R2	0.0017681	0.01	TGFB1_TGFBR1_TGFBR2	TGFB1 - (TGFBR1+TGFBR2)	TGFb	Secreted Signaling	KEGG: hsa04350
NKp	Mp	TGFB1	TGFbR1_R2	0.00261505	0	TGFB1_TGFBR1_TGFBR2	TGFB1 - (TGFBR1+TGFBR2)	TGFb	Secreted Signaling	KEGG: hsa04350
f-PC	Mp	TGFB1	TGFbR1_R2	0.00197982	0	TGFB1_TGFBR1_TGFBR2	TGFB1 - (TGFBR1+TGFBR2)	TGFb	Secreted Signaling	KEGG: hsa04350
VE	Mp	TGFB1	TGFbR1_R2	0.0044536	0	TGFB1_TGFBR1_TGFBR2	TGFB1 - (TGFBR1+TGFBR2)	TGFb	Secreted Signaling	KEGG: hsa04350
VEp	Mp	TGFB1	TGFbR1_R2	0.00488669	0	TGFB1_TGFBR1_TGFBR2	TGFB1 - (TGFBR1+TGFBR2)	TGFb	Secreted Signaling	KEGG: hsa04350
M	NK	TGFB1	TGFbR1_R2	0.00165779	0	TGFB1_TGFBR1_TGFBR2	TGFB1 - (TGFBR1+TGFBR2)	TGFb	Secreted Signaling	KEGG: hsa04350
VE	NK	TGFB1	TGFbR1_R2	0.00167558	0	TGFB1_TGFBR1_TGFBR2	TGFB1 - (TGFBR1+TGFBR2)	TGFb	Secreted Signaling	KEGG: hsa04350
M	NKp	TGFB1	TGFbR1_R2	0.00238967	0	TGFB1_TGFBR1_TGFBR2	TGFB1 - (TGFBR1+TGFBR2)	TGFb	Secreted Signaling	KEGG: hsa04350
Mp	NKp	TGFB1	TGFbR1_R2	0.0021127	0	TGFB1_TGFBR1_TGFBR2	TGFB1 - (TGFBR1+TGFBR2)	TGFb	Secreted Signaling	KEGG: hsa04350
VE	NKp	TGFB1	TGFbR1_R2	0.00241517	0	TGFB1_TGFBR1_TGFBR2	TGFB1 - (TGFBR1+TGFBR2)	TGFb	Secreted Signaling	KEGG: hsa04350
VEp	NKp	TGFB1	TGFbR1_R2	0.00265019	0	TGFB1_TGFBR1_TGFBR2	TGFB1 - (TGFBR1+TGFBR2)	TGFb	Secreted Signaling	KEGG: hsa04350
Bp	m-PC	TGFB1	TGFbR1_R2	0.00262482	0	TGFB1_TGFBR1_TGFBR2	TGFB1 - (TGFBR1+TGFBR2)	TGFb	Secreted Signaling	KEGG: hsa04350
M	m-PC	TGFB1	TGFbR1_R2	0.00600503	0	TGFB1_TGFBR1_TGFBR2	TGFB1 - (TGFBR1+TGFBR2)	TGFb	Secreted Signaling	KEGG: hsa04350
Mp	m-PC	TGFB1	TGFbR1_R2	0.00531214	0	TGFB1_TGFBR1_TGFBR2	TGFB1 - (TGFBR1+TGFBR2)	TGFb	Secreted Signaling	KEGG: hsa04350
NK	m-PC	TGFB1	TGFbR1_R2	0.00241183	0	TGFB1_TGFBR1_TGFBR2	TGFB1 - (TGFBR1+TGFBR2)	TGFb	Secreted Signaling	KEGG: hsa04350
NKp	m-PC	TGFB1	TGFbR1_R2	0.00356591	0	TGFB1_TGFBR1_TGFBR2	TGFB1 - (TGFBR1+TGFBR2)	TGFb	Secreted Signaling	KEGG: hsa04350
f-PC	m-PC	TGFB1	TGFbR1_R2	0.00270001	0	TGFB1_TGFBR1_TGFBR2	TGFB1 - (TGFBR1+TGFBR2)	TGFb	Secreted Signaling	KEGG: hsa04350
VE	m-PC	TGFB1	TGFbR1_R2	0.00606741	0	TGFB1_TGFBR1_TGFBR2	TGFB1 - (TGFBR1+TGFBR2)	TGFb	Secreted Signaling	KEGG: hsa04350
VEp	m-PC	TGFB1	TGFbR1_R2	0.00665719	0	TGFB1_TGFBR1_TGFBR2	TGFB1 - (TGFBR1+TGFBR2)	TGFb	Secreted Signaling	KEGG: hsa04350
M	S	TGFB1	TGFbR1_R2	0.00235402	0	TGFB1_TGFBR1_TGFBR2	TGFB1 - (TGFBR1+TGFBR2)	TGFb	Secreted Signaling	KEGG: hsa04350
Mp	S	TGFB1	TGFbR1_R2	0.00208164	0	TGFB1_TGFBR1_TGFBR2	TGFB1 - (TGFBR1+TGFBR2)	TGFb	Secreted Signaling	KEGG: hsa04350
VE	S	TGFB1	TGFbR1_R2	0.00237889	0	TGFB1_TGFBR1_TGFBR2	TGFB1 - (TGFBR1+TGFBR2)	TGFb	Secreted Signaling	KEGG: hsa04350
VEp	S	TGFB1	TGFbR1_R2	0.00261028	0.01	TGFB1_TGFBR1_TGFBR2	TGFB1 - (TGFBR1+TGFBR2)	TGFb	Secreted Signaling	KEGG: hsa04350
Bp	f-PC	TGFB1	TGFbR1_R2	0.0024857	0	TGFB1_TGFBR1_TGFBR2	TGFB1 - (TGFBR1+TGFBR2)	TGFb	Secreted Signaling	KEGG: hsa04350
M	f-PC	TGFB1	TGFbR1_R2	0.0056844	0	TGFB1_TGFBR1_TGFBR2	TGFB1 - (TGFBR1+TGFBR2)	TGFb	Secreted Signaling	KEGG: hsa04350
Mp	f-PC	TGFB1	TGFbR1_R2	0.00502896	0	TGFB1_TGFBR1_TGFBR2	TGFB1 - (TGFBR1+TGFBR2)	TGFb	Secreted Signaling	KEGG: hsa04350
NK	f-PC	TGFB1	TGFbR1_R2	0.00228406	0	TGFB1_TGFBR1_TGFBR2	TGFB1 - (TGFBR1+TGFBR2)	TGFb	Secreted Signaling	KEGG: hsa04350
NKp	f-PC	TGFB1	TGFbR1_R2	0.00337656	0	TGFB1_TGFBR1_TGFBR2	TGFB1 - (TGFBR1+TGFBR2)	TGFb	Secreted Signaling	KEGG: hsa04350
f-PC	f-PC	TGFB1	TGFbR1_R2	0.00255674	0	TGFB1_TGFBR1_TGFBR2	TGFB1 - (TGFBR1+TGFBR2)	TGFb	Secreted Signaling	KEGG: hsa04350
VE	f-PC	TGFB1	TGFbR1_R2	0.0057432	0	TGFB1_TGFBR1_TGFBR2	TGFB1 - (TGFBR1+TGFBR2)	TGFb	Secreted Signaling	KEGG: hsa04350
VEp	f-PC	TGFB1	TGFbR1_R2	0.00630137	0	TGFB1_TGFBR1_TGFBR2	TGFB1 - (TGFBR1+TGFBR2)	TGFb	Secreted Signaling	KEGG: hsa04350
Bp	TEp	TGFB1	TGFbR1_R2	0.00174343	0.03	TGFB1_TGFBR1_TGFBR2	TGFB1 - (TGFBR1+TGFBR2)	TGFb	Secreted Signaling	KEGG: hsa04350
M	TEp	TGFB1	TGFbR1_R2	0.00399508	0	TGFB1_TGFBR1_TGFBR2	TGFB1 - (TGFBR1+TGFBR2)	TGFb	Secreted Signaling	KEGG: hsa04350
Mp	TEp	TGFB1	TGFbR1_R2	0.00353286	0	TGFB1_TGFBR1_TGFBR2	TGFB1 - (TGFBR1+TGFBR2)	TGFb	Secreted Signaling	KEGG: hsa04350
NK	TEp	TGFB1	TGFbR1_R2	0.00160178	0	TGFB1_TGFBR1_TGFBR2	TGFB1 - (TGFBR1+TGFBR2)	TGFb	Secreted Signaling	KEGG: hsa04350
NKp	TEp	TGFB1	TGFbR1_R2	0.00236948	0	TGFB1_TGFBR1_TGFBR2	TGFB1 - (TGFBR1+TGFBR2)	TGFb	Secreted Signaling	KEGG: hsa04350
f-PC	TEp	TGFB1	TGFbR1_R2	0.00179379	0	TGFB1_TGFBR1_TGFBR2	TGFB1 - (TGFBR1+TGFBR2)	TGFb	Secreted Signaling	KEGG: hsa04350
VE	TEp	TGFB1	TGFbR1_R2	0.00403726	0	TGFB1_TGFBR1_TGFBR2	TGFB1 - (TGFBR1+TGFBR2)	TGFb	Secreted Signaling	KEGG: hsa04350
VEp	TEp	TGFB1	TGFbR1_R2	0.00442995	0	TGFB1_TGFBR1_TGFBR2	TGFB1 - (TGFBR1+TGFBR2)	TGFb	Secreted Signaling	KEGG: hsa04350
B	VE	TGFB1	TGFbR1_R2	0.00192469	0	TGFB1_TGFBR1_TGFBR2	TGFB1 - (TGFBR1+TGFBR2)	TGFb	Secreted Signaling	KEGG: hsa04350
Bp	VE	TGFB1	TGFbR1_R2	0.00488771	0	TGFB1_TGFBR1_TGFBR2	TGFB1 - (TGFBR1+TGFBR2)	TGFb	Secreted Signaling	KEGG: hsa04350
M	VE	TGFB1	TGFbR1_R2	0.0111303	0	TGFB1_TGFBR1_TGFBR2	TGFB1 - (TGFBR1+TGFBR2)	TGFb	Secreted Signaling	KEGG: hsa04350
Mp	VE	TGFB1	TGFbR1_R2	0.00985589	0	TGFB1_TGFBR1_TGFBR2	TGFB1 - (TGFBR1+TGFBR2)	TGFb	Secreted Signaling	KEGG: hsa04350
NK	VE	TGFB1	TGFbR1_R2	0.00449247	0	TGFB1_TGFBR1_TGFBR2	TGFB1 - (TGFBR1+TGFBR2)	TGFb	Secreted Signaling	KEGG: hsa04350
NKp	VE	TGFB1	TGFbR1_R2	0.00663228	0	TGFB1_TGFBR1_TGFBR2	TGFB1 - (TGFBR1+TGFBR2)	TGFb	Secreted Signaling	KEGG: hsa04350
m-PC	VE	TGFB1	TGFbR1_R2	0.00253671	0	TGFB1_TGFBR1_TGFBR2	TGFB1 - (TGFBR1+TGFBR2)	TGFb	Secreted Signaling	KEGG: hsa04350
S	VE	TGFB1	TGFbR1_R2	0.00264645	0	TGFB1_TGFBR1_TGFBR2	TGFB1 - (TGFBR1+TGFBR2)	TGFb	Secreted Signaling	KEGG: hsa04350
f-PC	VE	TGFB1	TGFbR1_R2	0.00502425	0	TGFB1_TGFBR1_TGFBR2	TGFB1 - (TGFBR1+TGFBR2)	TGFb	Secreted Signaling	KEGG: hsa04350
VE	VE	TGFB1	TGFbR1_R2	0.0112405	0	TGFB1_TGFBR1_TGFBR2	TGFB1 - (TGFBR1+TGFBR2)	TGFb	Secreted Signaling	KEGG: hsa04350
VEp	VE	TGFB1	TGFbR1_R2	0.0123312	0	TGFB1_TGFBR1_TGFBR2	TGFB1 - (TGFBR1+TGFBR2)	TGFb	Secreted Signaling	KEGG: hsa04350
B	VEp	TGFB1	TGFbR1_R2	0.0020791	0	TGFB1_TGFBR1_TGFBR2	TGFB1 - (TGFBR1+TGFBR2)	TGFb	Secreted Signaling	KEGG: hsa04350
Bp	VEp	TGFB1	TGFbR1_R2	0.00527976	0	TGFB1_TGFBR1_TGFBR2	TGFB1 - (TGFBR1+TGFBR2)	TGFb	Secreted Signaling	KEGG: hsa04350
M	VEp	TGFB1	TGFbR1_R2	0.0120227	0	TGFB1_TGFBR1_TGFBR2	TGFB1 - (TGFBR1+TGFBR2)	TGFb	Secreted Signaling	KEGG: hsa04350
Mp	VEp	TGFB1	TGFbR1_R2	0.0106462	0	TGFB1_TGFBR1_TGFBR2	TGFB1 - (TGFBR1+TGFBR2)	TGFb	Secreted Signaling	KEGG: hsa04350
NK	VEp	TGFB1	TGFbR1_R2	0.00485283	0	TGFB1_TGFBR1_TGFBR2	TGFB1 - (TGFBR1+TGFBR2)	TGFb	Secreted Signaling	KEGG: hsa04350
NKp	VEp	TGFB1	TGFbR1_R2	0.00716421	0	TGFB1_TGFBR1_TGFBR2	TGFB1 - (TGFBR1+TGFBR2)	TGFb	Secreted Signaling	KEGG: hsa04350
m-PC	VEp	TGFB1	TGFbR1_R2	0.00274022	0	TGFB1_TGFBR1_TGFBR2	TGFB1 - (TGFBR1+TGFBR2)	TGFb	Secreted Signaling	KEGG: hsa04350
S	VEp	TGFB1	TGFbR1_R2	0.00285873	0	TGFB1_TGFBR1_TGFBR2	TGFB1 - (TGFBR1+TGFBR2)	TGFb	Secreted Signaling	KEGG: hsa04350
f-PC	VEp	TGFB1	TGFbR1_R2	0.00542723	0	TGFB1_TGFBR1_TGFBR2	TGFB1 - (TGFBR1+TGFBR2)	TGFb	Secreted Signaling	KEGG: hsa04350
VE	VEp	TGFB1	TGFbR1_R2	0.0121417	0	TGFB1_TGFBR1_TGFBR2	TGFB1 - (TGFBR1+TGFBR2)	TGFb	Secreted Signaling	KEGG: hsa04350
VEp	VEp	TGFB1	TGFbR1_R2	0.0133198	0	TGFB1_TGFBR1_TGFBR2	TGFB1 - (TGFBR1+TGFBR2)	TGFb	Secreted Signaling	KEGG: hsa04350
M	Bp	TGFB2	TGFbR1_R2	0.000272731	0.01	TGFB2_TGFBR1_TGFBR2	TGFB2 - (TGFBR1+TGFBR2)	TGFb	Secreted Signaling	KEGG: hsa04350
S	Bp	TGFB2	TGFbR1_R2	0.000377601	0	TGFB2_TGFBR1_TGFBR2	TGFB2 - (TGFBR1+TGFBR2)	TGFb	Secreted Signaling	KEGG: hsa04350
VE	Bp	TGFB2	TGFbR1_R2	0.000302133	0.02	TGFB2_TGFBR1_TGFBR2	TGFB2 - (TGFBR1+TGFBR2)	TGFb	Secreted Signaling	KEGG: hsa04350
M	M	TGFB2	TGFbR1_R2	0.000707996	0	TGFB2_TGFBR1_TGFBR2	TGFB2 - (TGFBR1+TGFBR2)	TGFb	Secreted Signaling	KEGG: hsa04350
Mp	M	TGFB2	TGFbR1_R2	0.000610384	0	TGFB2_TGFBR1_TGFBR2	TGFB2 - (TGFBR1+TGFBR2)	TGFb	Secreted Signaling	KEGG: hsa04350
NK	M	TGFB2	TGFbR1_R2	0.000277163	0	TGFB2_TGFBR1_TGFBR2	TGFB2 - (TGFBR1+TGFBR2)	TGFb	Secreted Signaling	KEGG: hsa04350
NKp	M	TGFB2	TGFbR1_R2	0.000408889	0	TGFB2_TGFBR1_TGFBR2	TGFB2 - (TGFBR1+TGFBR2)	TGFb	Secreted Signaling	KEGG: hsa04350
S	M	TGFB2	TGFbR1_R2	0.000979601	0	TGFB2_TGFBR1_TGFBR2	TGFB2 - (TGFBR1+TGFBR2)	TGFb	Secreted Signaling	KEGG: hsa04350
f-PC	M	TGFB2	TGFbR1_R2	0.000384999	0	TGFB2_TGFBR1_TGFBR2	TGFB2 - (TGFBR1+TGFBR2)	TGFb	Secreted Signaling	KEGG: hsa04350
VE	M	TGFB2	TGFbR1_R2	0.000784246	0	TGFB2_TGFBR1_TGFBR2	TGFB2 - (TGFBR1+TGFBR2)	TGFb	Secreted Signaling	KEGG: hsa04350
VEp	M	TGFB2	TGFbR1_R2	0.00082361	0	TGFB2_TGFBR1_TGFBR2	TGFB2 - (TGFBR1+TGFBR2)	TGFb	Secreted Signaling	KEGG: hsa04350
M	Mp	TGFB2	TGFbR1_R2	0.000648639	0	TGFB2_TGFBR1_TGFBR2	TGFB2 - (TGFBR1+TGFBR2)	TGFb	Secreted Signaling	KEGG: hsa04350
Mp	Mp	TGFB2	TGFbR1_R2	0.000559202	0	TGFB2_TGFBR1_TGFBR2	TGFB2 - (TGFBR1+TGFBR2)	TGFb	Secreted Signaling	KEGG: hsa04350
NKp	Mp	TGFB2	TGFbR1_R2	0.000374593	0	TGFB2_TGFBR1_TGFBR2	TGFB2 - (TGFBR1+TGFBR2)	TGFb	Secreted Signaling	KEGG: hsa04350
S	Mp	TGFB2	TGFbR1_R2	0.00089756	0	TGFB2_TGFBR1_TGFBR2	TGFB2 - (TGFBR1+TGFBR2)	TGFb	Secreted Signaling	KEGG: hsa04350
f-PC	Mp	TGFB2	TGFbR1_R2	0.000352708	0	TGFB2_TGFBR1_TGFBR2	TGFB2 - (TGFBR1+TGFBR2)	TGFb	Secreted Signaling	KEGG: hsa04350
VE	Mp	TGFB2	TGFbR1_R2	0.000718507	0	TGFB2_TGFBR1_TGFBR2	TGFB2 - (TGFBR1+TGFBR2)	TGFb	Secreted Signaling	KEGG: hsa04350
VEp	Mp	TGFB2	TGFbR1_R2	0.000754569	0	TGFB2_TGFBR1_TGFBR2	TGFB2 - (TGFBR1+TGFBR2)	TGFb	Secreted Signaling	KEGG: hsa04350
M	NK	TGFB2	TGFbR1_R2	0.000243216	0	TGFB2_TGFBR1_TGFBR2	TGFB2 - (TGFBR1+TGFBR2)	TGFb	Secreted Signaling	KEGG: hsa04350
S	NK	TGFB2	TGFbR1_R2	0.000336752	0	TGFB2_TGFBR1_TGFBR2	TGFB2 - (TGFBR1+TGFBR2)	TGFb	Secreted Signaling	KEGG: hsa04350
VE	NK	TGFB2	TGFbR1_R2	0.000269438	0.01	TGFB2_TGFBR1_TGFBR2	TGFB2 - (TGFBR1+TGFBR2)	TGFb	Secreted Signaling	KEGG: hsa04350
M	NKp	TGFB2	TGFbR1_R2	0.000350874	0	TGFB2_TGFBR1_TGFBR2	TGFB2 - (TGFBR1+TGFBR2)	TGFb	Secreted Signaling	KEGG: hsa04350
Mp	NKp	TGFB2	TGFbR1_R2	0.000302476	0.04	TGFB2_TGFBR1_TGFBR2	TGFB2 - (TGFBR1+TGFBR2)	TGFb	Secreted Signaling	KEGG: hsa04350
S	NKp	TGFB2	TGFbR1_R2	0.000485739	0	TGFB2_TGFBR1_TGFBR2	TGFB2 - (TGFBR1+TGFBR2)	TGFb	Secreted Signaling	KEGG: hsa04350
VE	NKp	TGFB2	TGFbR1_R2	0.000388694	0	TGFB2_TGFBR1_TGFBR2	TGFB2 - (TGFBR1+TGFBR2)	TGFb	Secreted Signaling	KEGG: hsa04350
VEp	NKp	TGFB2	TGFbR1_R2	0.000408198	0.03	TGFB2_TGFBR1_TGFBR2	TGFB2 - (TGFBR1+TGFBR2)	TGFb	Secreted Signaling	KEGG: hsa04350
Bp	m-PC	TGFB2	TGFbR1_R2	0.000375957	0.01	TGFB2_TGFBR1_TGFBR2	TGFB2 - (TGFBR1+TGFBR2)	TGFb	Secreted Signaling	KEGG: hsa04350
M	m-PC	TGFB2	TGFbR1_R2	0.000885153	0	TGFB2_TGFBR1_TGFBR2	TGFB2 - (TGFBR1+TGFBR2)	TGFb	Secreted Signaling	KEGG: hsa04350
Mp	m-PC	TGFB2	TGFbR1_R2	0.000763136	0	TGFB2_TGFBR1_TGFBR2	TGFB2 - (TGFBR1+TGFBR2)	TGFb	Secreted Signaling	KEGG: hsa04350
NK	m-PC	TGFB2	TGFbR1_R2	0.000346555	0	TGFB2_TGFBR1_TGFBR2	TGFB2 - (TGFBR1+TGFBR2)	TGFb	Secreted Signaling	KEGG: hsa04350
NKp	m-PC	TGFB2	TGFbR1_R2	0.000511244	0	TGFB2_TGFBR1_TGFBR2	TGFB2 - (TGFBR1+TGFBR2)	TGFb	Secreted Signaling	KEGG: hsa04350
S	m-PC	TGFB2	TGFbR1_R2	0.00122448	0	TGFB2_TGFBR1_TGFBR2	TGFB2 - (TGFBR1+TGFBR2)	TGFb	Secreted Signaling	KEGG: hsa04350
f-PC	m-PC	TGFB2	TGFbR1_R2	0.000481369	0	TGFB2_TGFBR1_TGFBR2	TGFB2 - (TGFBR1+TGFBR2)	TGFb	Secreted Signaling	KEGG: hsa04350
VE	m-PC	TGFB2	TGFbR1_R2	0.000980454	0	TGFB2_TGFBR1_TGFBR2	TGFB2 - (TGFBR1+TGFBR2)	TGFb	Secreted Signaling	KEGG: hsa04350
VEp	m-PC	TGFB2	TGFbR1_R2	0.00102967	0	TGFB2_TGFBR1_TGFBR2	TGFB2 - (TGFBR1+TGFBR2)	TGFb	Secreted Signaling	KEGG: hsa04350
M	S	TGFB2	TGFbR1_R2	0.000346144	0	TGFB2_TGFBR1_TGFBR2	TGFB2 - (TGFBR1+TGFBR2)	TGFb	Secreted Signaling	KEGG: hsa04350
Mp	S	TGFB2	TGFbR1_R2	0.00029841	0.04	TGFB2_TGFBR1_TGFBR2	TGFB2 - (TGFBR1+TGFBR2)	TGFb	Secreted Signaling	KEGG: hsa04350
S	S	TGFB2	TGFbR1_R2	0.00047906	0	TGFB2_TGFBR1_TGFBR2	TGFB2 - (TGFBR1+TGFBR2)	TGFb	Secreted Signaling	KEGG: hsa04350
VE	S	TGFB2	TGFbR1_R2	0.000383439	0	TGFB2_TGFBR1_TGFBR2	TGFB2 - (TGFBR1+TGFBR2)	TGFb	Secreted Signaling	KEGG: hsa04350
VEp	S	TGFB2	TGFbR1_R2	0.000402682	0.03	TGFB2_TGFBR1_TGFBR2	TGFB2 - (TGFBR1+TGFBR2)	TGFb	Secreted Signaling	KEGG: hsa04350
Bp	f-PC	TGFB2	TGFbR1_R2	0.000356117	0.01	TGFB2_TGFBR1_TGFBR2	TGFB2 - (TGFBR1+TGFBR2)	TGFb	Secreted Signaling	KEGG: hsa04350
M	f-PC	TGFB2	TGFbR1_R2	0.000838391	0	TGFB2_TGFBR1_TGFBR2	TGFB2 - (TGFBR1+TGFBR2)	TGFb	Secreted Signaling	KEGG: hsa04350
Mp	f-PC	TGFB2	TGFbR1_R2	0.000722831	0	TGFB2_TGFBR1_TGFBR2	TGFB2 - (TGFBR1+TGFBR2)	TGFb	Secreted Signaling	KEGG: hsa04350
NK	f-PC	TGFB2	TGFbR1_R2	0.000328268	0	TGFB2_TGFBR1_TGFBR2	TGFB2 - (TGFBR1+TGFBR2)	TGFb	Secreted Signaling	KEGG: hsa04350
NKp	f-PC	TGFB2	TGFbR1_R2	0.000484258	0	TGFB2_TGFBR1_TGFBR2	TGFB2 - (TGFBR1+TGFBR2)	TGFb	Secreted Signaling	KEGG: hsa04350
m-PC	f-PC	TGFB2	TGFbR1_R2	0.000334134	0.04	TGFB2_TGFBR1_TGFBR2	TGFB2 - (TGFBR1+TGFBR2)	TGFb	Secreted Signaling	KEGG: hsa04350
S	f-PC	TGFB2	TGFbR1_R2	0.00115966	0	TGFB2_TGFBR1_TGFBR2	TGFB2 - (TGFBR1+TGFBR2)	TGFb	Secreted Signaling	KEGG: hsa04350
f-PC	f-PC	TGFB2	TGFbR1_R2	0.000455957	0	TGFB2_TGFBR1_TGFBR2	TGFB2 - (TGFBR1+TGFBR2)	TGFb	Secreted Signaling	KEGG: hsa04350
VE	f-PC	TGFB2	TGFbR1_R2	0.000928641	0	TGFB2_TGFBR1_TGFBR2	TGFB2 - (TGFBR1+TGFBR2)	TGFb	Secreted Signaling	KEGG: hsa04350
VEp	f-PC	TGFB2	TGFbR1_R2	0.00097526	0	TGFB2_TGFBR1_TGFBR2	TGFB2 - (TGFBR1+TGFBR2)	TGFb	Secreted Signaling	KEGG: hsa04350
M	TEp	TGFB2	TGFbR1_R2	0.000587504	0	TGFB2_TGFBR1_TGFBR2	TGFB2 - (TGFBR1+TGFBR2)	TGFb	Secreted Signaling	KEGG: hsa04350
Mp	TEp	TGFB2	TGFbR1_R2	0.000506486	0	TGFB2_TGFBR1_TGFBR2	TGFB2 - (TGFBR1+TGFBR2)	TGFb	Secreted Signaling	KEGG: hsa04350
NKp	TEp	TGFB2	TGFbR1_R2	0.000339266	0.01	TGFB2_TGFBR1_TGFBR2	TGFB2 - (TGFBR1+TGFBR2)	TGFb	Secreted Signaling	KEGG: hsa04350
S	TEp	TGFB2	TGFbR1_R2	0.000813085	0	TGFB2_TGFBR1_TGFBR2	TGFB2 - (TGFBR1+TGFBR2)	TGFb	Secreted Signaling	KEGG: hsa04350
f-PC	TEp	TGFB2	TGFbR1_R2	0.000319448	0.01	TGFB2_TGFBR1_TGFBR2	TGFB2 - (TGFBR1+TGFBR2)	TGFb	Secreted Signaling	KEGG: hsa04350
VE	TEp	TGFB2	TGFbR1_R2	0.000650801	0	TGFB2_TGFBR1_TGFBR2	TGFB2 - (TGFBR1+TGFBR2)	TGFb	Secreted Signaling	KEGG: hsa04350
VEp	TEp	TGFB2	TGFbR1_R2	0.000683462	0	TGFB2_TGFBR1_TGFBR2	TGFB2 - (TGFBR1+TGFBR2)	TGFb	Secreted Signaling	KEGG: hsa04350
Bp	VE	TGFB2	TGFbR1_R2	0.000702	0	TGFB2_TGFBR1_TGFBR2	TGFB2 - (TGFBR1+TGFBR2)	TGFb	Secreted Signaling	KEGG: hsa04350
M	VE	TGFB2	TGFbR1_R2	0.00165163	0	TGFB2_TGFBR1_TGFBR2	TGFB2 - (TGFBR1+TGFBR2)	TGFb	Secreted Signaling	KEGG: hsa04350
Mp	VE	TGFB2	TGFbR1_R2	0.00142421	0	TGFB2_TGFBR1_TGFBR2	TGFB2 - (TGFBR1+TGFBR2)	TGFb	Secreted Signaling	KEGG: hsa04350
NK	VE	TGFB2	TGFbR1_R2	0.000647128	0	TGFB2_TGFBR1_TGFBR2	TGFB2 - (TGFBR1+TGFBR2)	TGFb	Secreted Signaling	KEGG: hsa04350
NKp	VE	TGFB2	TGFbR1_R2	0.00095445	0	TGFB2_TGFBR1_TGFBR2	TGFB2 - (TGFBR1+TGFBR2)	TGFb	Secreted Signaling	KEGG: hsa04350
m-PC	VE	TGFB2	TGFbR1_R2	0.000658676	0	TGFB2_TGFBR1_TGFBR2	TGFB2 - (TGFBR1+TGFBR2)	TGFb	Secreted Signaling	KEGG: hsa04350
S	VE	TGFB2	TGFbR1_R2	0.0022819	0	TGFB2_TGFBR1_TGFBR2	TGFB2 - (TGFBR1+TGFBR2)	TGFb	Secreted Signaling	KEGG: hsa04350
f-PC	VE	TGFB2	TGFbR1_R2	0.000898617	0	TGFB2_TGFBR1_TGFBR2	TGFB2 - (TGFBR1+TGFBR2)	TGFb	Secreted Signaling	KEGG: hsa04350
TEp	VE	TGFB2	TGFbR1_R2	0.00026626	0.03	TGFB2_TGFBR1_TGFBR2	TGFB2 - (TGFBR1+TGFBR2)	TGFb	Secreted Signaling	KEGG: hsa04350
VE	VE	TGFB2	TGFbR1_R2	0.00182911	0	TGFB2_TGFBR1_TGFBR2	TGFB2 - (TGFBR1+TGFBR2)	TGFb	Secreted Signaling	KEGG: hsa04350
VEp	VE	TGFB2	TGFbR1_R2	0.00192099	0	TGFB2_TGFBR1_TGFBR2	TGFB2 - (TGFBR1+TGFBR2)	TGFb	Secreted Signaling	KEGG: hsa04350
Bp	VEp	TGFB2	TGFbR1_R2	0.000758322	0	TGFB2_TGFBR1_TGFBR2	TGFB2 - (TGFBR1+TGFBR2)	TGFb	Secreted Signaling	KEGG: hsa04350
M	VEp	TGFB2	TGFbR1_R2	0.00178414	0	TGFB2_TGFBR1_TGFBR2	TGFB2 - (TGFBR1+TGFBR2)	TGFb	Secreted Signaling	KEGG: hsa04350
Mp	VEp	TGFB2	TGFbR1_R2	0.00153847	0	TGFB2_TGFBR1_TGFBR2	TGFB2 - (TGFBR1+TGFBR2)	TGFb	Secreted Signaling	KEGG: hsa04350
NK	VEp	TGFB2	TGFbR1_R2	0.000699048	0	TGFB2_TGFBR1_TGFBR2	TGFB2 - (TGFBR1+TGFBR2)	TGFb	Secreted Signaling	KEGG: hsa04350
NKp	VEp	TGFB2	TGFbR1_R2	0.00103103	0	TGFB2_TGFBR1_TGFBR2	TGFB2 - (TGFBR1+TGFBR2)	TGFb	Secreted Signaling	KEGG: hsa04350
m-PC	VEp	TGFB2	TGFbR1_R2	0.000711523	0	TGFB2_TGFBR1_TGFBR2	TGFB2 - (TGFBR1+TGFBR2)	TGFb	Secreted Signaling	KEGG: hsa04350
S	VEp	TGFB2	TGFbR1_R2	0.00246495	0	TGFB2_TGFBR1_TGFBR2	TGFB2 - (TGFBR1+TGFBR2)	TGFb	Secreted Signaling	KEGG: hsa04350
f-PC	VEp	TGFB2	TGFbR1_R2	0.000970713	0	TGFB2_TGFBR1_TGFBR2	TGFB2 - (TGFBR1+TGFBR2)	TGFb	Secreted Signaling	KEGG: hsa04350
VE	VEp	TGFB2	TGFbR1_R2	0.00197585	0	TGFB2_TGFBR1_TGFBR2	TGFB2 - (TGFBR1+TGFBR2)	TGFb	Secreted Signaling	KEGG: hsa04350
VEp	VEp	TGFB2	TGFbR1_R2	0.0020751	0	TGFB2_TGFBR1_TGFBR2	TGFB2 - (TGFBR1+TGFBR2)	TGFb	Secreted Signaling	KEGG: hsa04350
m-PC	B	TGFB3	TGFbR1_R2	0.000389992	0.04	TGFB3_TGFBR1_TGFBR2	TGFB3 - (TGFBR1+TGFBR2)	TGFb	Secreted Signaling	KEGG: hsa04350
m-PC	Bp	TGFB3	TGFbR1_R2	0.00142381	0	TGFB3_TGFBR1_TGFBR2	TGFB3 - (TGFBR1+TGFBR2)	TGFb	Secreted Signaling	KEGG: hsa04350
f-PC	Bp	TGFB3	TGFbR1_R2	0.000508152	0	TGFB3_TGFBR1_TGFBR2	TGFB3 - (TGFBR1+TGFBR2)	TGFb	Secreted Signaling	KEGG: hsa04350
VE	Bp	TGFB3	TGFbR1_R2	0.000700513	0	TGFB3_TGFBR1_TGFBR2	TGFB3 - (TGFBR1+TGFBR2)	TGFb	Secreted Signaling	KEGG: hsa04350
VEp	Bp	TGFB3	TGFbR1_R2	0.000732244	0	TGFB3_TGFBR1_TGFBR2	TGFB3 - (TGFBR1+TGFBR2)	TGFb	Secreted Signaling	KEGG: hsa04350
m-PC	cE	TGFB3	TGFbR1_R2	0.000500451	0.01	TGFB3_TGFBR1_TGFBR2	TGFB3 - (TGFBR1+TGFBR2)	TGFb	Secreted Signaling	KEGG: hsa04350
M	M	TGFB3	TGFbR1_R2	0.000760045	0	TGFB3_TGFBR1_TGFBR2	TGFB3 - (TGFBR1+TGFBR2)	TGFb	Secreted Signaling	KEGG: hsa04350
Mp	M	TGFB3	TGFbR1_R2	0.00063885	0	TGFB3_TGFBR1_TGFBR2	TGFB3 - (TGFBR1+TGFBR2)	TGFb	Secreted Signaling	KEGG: hsa04350
NKp	M	TGFB3	TGFbR1_R2	0.000400582	0.01	TGFB3_TGFBR1_TGFBR2	TGFB3 - (TGFBR1+TGFBR2)	TGFb	Secreted Signaling	KEGG: hsa04350
m-PC	M	TGFB3	TGFbR1_R2	0.00368746	0	TGFB3_TGFBR1_TGFBR2	TGFB3 - (TGFBR1+TGFBR2)	TGFb	Secreted Signaling	KEGG: hsa04350
S	M	TGFB3	TGFbR1_R2	0.000439613	0	TGFB3_TGFBR1_TGFBR2	TGFB3 - (TGFBR1+TGFBR2)	TGFb	Secreted Signaling	KEGG: hsa04350
f-PC	M	TGFB3	TGFbR1_R2	0.00131831	0	TGFB3_TGFBR1_TGFBR2	TGFB3 - (TGFBR1+TGFBR2)	TGFb	Secreted Signaling	KEGG: hsa04350
TEp	M	TGFB3	TGFbR1_R2	0.000550724	0	TGFB3_TGFBR1_TGFBR2	TGFB3 - (TGFBR1+TGFBR2)	TGFb	Secreted Signaling	KEGG: hsa04350
VE	M	TGFB3	TGFbR1_R2	0.00181667	0	TGFB3_TGFBR1_TGFBR2	TGFB3 - (TGFBR1+TGFBR2)	TGFb	Secreted Signaling	KEGG: hsa04350
VEp	M	TGFB3	TGFbR1_R2	0.00189905	0	TGFB3_TGFBR1_TGFBR2	TGFB3 - (TGFBR1+TGFBR2)	TGFb	Secreted Signaling	KEGG: hsa04350
M	Mp	TGFB3	TGFbR1_R2	0.000696329	0	TGFB3_TGFBR1_TGFBR2	TGFB3 - (TGFBR1+TGFBR2)	TGFb	Secreted Signaling	KEGG: hsa04350
Mp	Mp	TGFB3	TGFbR1_R2	0.000585283	0.01	TGFB3_TGFBR1_TGFBR2	TGFB3 - (TGFBR1+TGFBR2)	TGFb	Secreted Signaling	KEGG: hsa04350
m-PC	Mp	TGFB3	TGFbR1_R2	0.00337951	0	TGFB3_TGFBR1_TGFBR2	TGFB3 - (TGFBR1+TGFBR2)	TGFb	Secreted Signaling	KEGG: hsa04350
S	Mp	TGFB3	TGFbR1_R2	0.000402754	0.02	TGFB3_TGFBR1_TGFBR2	TGFB3 - (TGFBR1+TGFBR2)	TGFb	Secreted Signaling	KEGG: hsa04350
f-PC	Mp	TGFB3	TGFbR1_R2	0.0012079	0	TGFB3_TGFBR1_TGFBR2	TGFB3 - (TGFBR1+TGFBR2)	TGFb	Secreted Signaling	KEGG: hsa04350
TEp	Mp	TGFB3	TGFbR1_R2	0.000504538	0	TGFB3_TGFBR1_TGFBR2	TGFB3 - (TGFBR1+TGFBR2)	TGFb	Secreted Signaling	KEGG: hsa04350
VE	Mp	TGFB3	TGFbR1_R2	0.00166462	0	TGFB3_TGFBR1_TGFBR2	TGFB3 - (TGFBR1+TGFBR2)	TGFb	Secreted Signaling	KEGG: hsa04350
VEp	Mp	TGFB3	TGFbR1_R2	0.00174009	0	TGFB3_TGFBR1_TGFBR2	TGFB3 - (TGFBR1+TGFBR2)	TGFb	Secreted Signaling	KEGG: hsa04350
m-PC	NK	TGFB3	TGFbR1_R2	0.00126993	0	TGFB3_TGFBR1_TGFBR2	TGFB3 - (TGFBR1+TGFBR2)	TGFb	Secreted Signaling	KEGG: hsa04350
f-PC	NK	TGFB3	TGFbR1_R2	0.000453178	0	TGFB3_TGFBR1_TGFBR2	TGFB3 - (TGFBR1+TGFBR2)	TGFb	Secreted Signaling	KEGG: hsa04350
VE	NK	TGFB3	TGFbR1_R2	0.000624745	0	TGFB3_TGFBR1_TGFBR2	TGFB3 - (TGFBR1+TGFBR2)	TGFb	Secreted Signaling	KEGG: hsa04350
VEp	NK	TGFB3	TGFbR1_R2	0.000653042	0	TGFB3_TGFBR1_TGFBR2	TGFB3 - (TGFBR1+TGFBR2)	TGFb	Secreted Signaling	KEGG: hsa04350
M	NKp	TGFB3	TGFbR1_R2	0.000376682	0.02	TGFB3_TGFBR1_TGFBR2	TGFB3 - (TGFBR1+TGFBR2)	TGFb	Secreted Signaling	KEGG: hsa04350
m-PC	NKp	TGFB3	TGFbR1_R2	0.00183104	0	TGFB3_TGFBR1_TGFBR2	TGFB3 - (TGFBR1+TGFBR2)	TGFb	Secreted Signaling	KEGG: hsa04350
f-PC	NKp	TGFB3	TGFbR1_R2	0.000653679	0	TGFB3_TGFBR1_TGFBR2	TGFB3 - (TGFBR1+TGFBR2)	TGFb	Secreted Signaling	KEGG: hsa04350
VE	NKp	TGFB3	TGFbR1_R2	0.000901072	0	TGFB3_TGFBR1_TGFBR2	TGFB3 - (TGFBR1+TGFBR2)	TGFb	Secreted Signaling	KEGG: hsa04350
VEp	NKp	TGFB3	TGFbR1_R2	0.000941896	0	TGFB3_TGFBR1_TGFBR2	TGFB3 - (TGFBR1+TGFBR2)	TGFb	Secreted Signaling	KEGG: hsa04350
M	m-PC	TGFB3	TGFbR1_R2	0.000950213	0	TGFB3_TGFBR1_TGFBR2	TGFB3 - (TGFBR1+TGFBR2)	TGFb	Secreted Signaling	KEGG: hsa04350
Mp	m-PC	TGFB3	TGFbR1_R2	0.00079872	0	TGFB3_TGFBR1_TGFBR2	TGFB3 - (TGFBR1+TGFBR2)	TGFb	Secreted Signaling	KEGG: hsa04350
NKp	m-PC	TGFB3	TGFbR1_R2	0.000500858	0	TGFB3_TGFBR1_TGFBR2	TGFB3 - (TGFBR1+TGFBR2)	TGFb	Secreted Signaling	KEGG: hsa04350
m-PC	m-PC	TGFB3	TGFbR1_R2	0.00460687	0	TGFB3_TGFBR1_TGFBR2	TGFB3 - (TGFBR1+TGFBR2)	TGFb	Secreted Signaling	KEGG: hsa04350
S	m-PC	TGFB3	TGFbR1_R2	0.000549621	0	TGFB3_TGFBR1_TGFBR2	TGFB3 - (TGFBR1+TGFBR2)	TGFb	Secreted Signaling	KEGG: hsa04350
f-PC	m-PC	TGFB3	TGFbR1_R2	0.00164788	0	TGFB3_TGFBR1_TGFBR2	TGFB3 - (TGFBR1+TGFBR2)	TGFb	Secreted Signaling	KEGG: hsa04350
TEp	m-PC	TGFB3	TGFbR1_R2	0.000688563	0	TGFB3_TGFBR1_TGFBR2	TGFB3 - (TGFBR1+TGFBR2)	TGFb	Secreted Signaling	KEGG: hsa04350
VE	m-PC	TGFB3	TGFbR1_R2	0.00227056	0	TGFB3_TGFBR1_TGFBR2	TGFB3 - (TGFBR1+TGFBR2)	TGFb	Secreted Signaling	KEGG: hsa04350
VEp	m-PC	TGFB3	TGFbR1_R2	0.00237355	0	TGFB3_TGFBR1_TGFBR2	TGFB3 - (TGFBR1+TGFBR2)	TGFb	Secreted Signaling	KEGG: hsa04350
M	S	TGFB3	TGFbR1_R2	0.000371598	0	TGFB3_TGFBR1_TGFBR2	TGFB3 - (TGFBR1+TGFBR2)	TGFb	Secreted Signaling	KEGG: hsa04350
m-PC	S	TGFB3	TGFbR1_R2	0.00180455	0	TGFB3_TGFBR1_TGFBR2	TGFB3 - (TGFBR1+TGFBR2)	TGFb	Secreted Signaling	KEGG: hsa04350
f-PC	S	TGFB3	TGFbR1_R2	0.000644697	0	TGFB3_TGFBR1_TGFBR2	TGFB3 - (TGFBR1+TGFBR2)	TGFb	Secreted Signaling	KEGG: hsa04350
VE	S	TGFB3	TGFbR1_R2	0.000888547	0	TGFB3_TGFBR1_TGFBR2	TGFB3 - (TGFBR1+TGFBR2)	TGFb	Secreted Signaling	KEGG: hsa04350
VEp	S	TGFB3	TGFbR1_R2	0.000928821	0	TGFB3_TGFBR1_TGFBR2	TGFB3 - (TGFBR1+TGFBR2)	TGFb	Secreted Signaling	KEGG: hsa04350
M	f-PC	TGFB3	TGFbR1_R2	0.000900007	0	TGFB3_TGFBR1_TGFBR2	TGFB3 - (TGFBR1+TGFBR2)	TGFb	Secreted Signaling	KEGG: hsa04350
Mp	f-PC	TGFB3	TGFbR1_R2	0.000756532	0	TGFB3_TGFBR1_TGFBR2	TGFB3 - (TGFBR1+TGFBR2)	TGFb	Secreted Signaling	KEGG: hsa04350
NKp	f-PC	TGFB3	TGFbR1_R2	0.000474421	0	TGFB3_TGFBR1_TGFBR2	TGFB3 - (TGFBR1+TGFBR2)	TGFb	Secreted Signaling	KEGG: hsa04350
m-PC	f-PC	TGFB3	TGFbR1_R2	0.00436171	0	TGFB3_TGFBR1_TGFBR2	TGFB3 - (TGFBR1+TGFBR2)	TGFb	Secreted Signaling	KEGG: hsa04350
S	f-PC	TGFB3	TGFbR1_R2	0.000520587	0	TGFB3_TGFBR1_TGFBR2	TGFB3 - (TGFBR1+TGFBR2)	TGFb	Secreted Signaling	KEGG: hsa04350
f-PC	f-PC	TGFB3	TGFbR1_R2	0.00156065	0	TGFB3_TGFBR1_TGFBR2	TGFB3 - (TGFBR1+TGFBR2)	TGFb	Secreted Signaling	KEGG: hsa04350
TEp	f-PC	TGFB3	TGFbR1_R2	0.000652206	0	TGFB3_TGFBR1_TGFBR2	TGFB3 - (TGFBR1+TGFBR2)	TGFb	Secreted Signaling	KEGG: hsa04350
VE	f-PC	TGFB3	TGFbR1_R2	0.00215023	0	TGFB3_TGFBR1_TGFBR2	TGFB3 - (TGFBR1+TGFBR2)	TGFb	Secreted Signaling	KEGG: hsa04350
VEp	f-PC	TGFB3	TGFbR1_R2	0.00224778	0	TGFB3_TGFBR1_TGFBR2	TGFB3 - (TGFBR1+TGFBR2)	TGFb	Secreted Signaling	KEGG: hsa04350
M	TEp	TGFB3	TGFbR1_R2	0.000630705	0	TGFB3_TGFBR1_TGFBR2	TGFB3 - (TGFBR1+TGFBR2)	TGFb	Secreted Signaling	KEGG: hsa04350
Mp	TEp	TGFB3	TGFbR1_R2	0.000530112	0	TGFB3_TGFBR1_TGFBR2	TGFB3 - (TGFBR1+TGFBR2)	TGFb	Secreted Signaling	KEGG: hsa04350
m-PC	TEp	TGFB3	TGFbR1_R2	0.00306265	0	TGFB3_TGFBR1_TGFBR2	TGFB3 - (TGFBR1+TGFBR2)	TGFb	Secreted Signaling	KEGG: hsa04350
S	TEp	TGFB3	TGFbR1_R2	0.000364791	0	TGFB3_TGFBR1_TGFBR2	TGFB3 - (TGFBR1+TGFBR2)	TGFb	Secreted Signaling	KEGG: hsa04350
f-PC	TEp	TGFB3	TGFbR1_R2	0.00109421	0	TGFB3_TGFBR1_TGFBR2	TGFB3 - (TGFBR1+TGFBR2)	TGFb	Secreted Signaling	KEGG: hsa04350
TEp	TEp	TGFB3	TGFbR1_R2	0.000456967	0	TGFB3_TGFBR1_TGFBR2	TGFB3 - (TGFBR1+TGFBR2)	TGFb	Secreted Signaling	KEGG: hsa04350
VE	TEp	TGFB3	TGFbR1_R2	0.00150807	0	TGFB3_TGFBR1_TGFBR2	TGFB3 - (TGFBR1+TGFBR2)	TGFb	Secreted Signaling	KEGG: hsa04350
VEp	TEp	TGFB3	TGFbR1_R2	0.00157643	0	TGFB3_TGFBR1_TGFBR2	TGFB3 - (TGFBR1+TGFBR2)	TGFb	Secreted Signaling	KEGG: hsa04350
Bp	VE	TGFB3	TGFbR1_R2	0.000627521	0	TGFB3_TGFBR1_TGFBR2	TGFB3 - (TGFBR1+TGFBR2)	TGFb	Secreted Signaling	KEGG: hsa04350
cE	VE	TGFB3	TGFbR1_R2	0.00037547	0.02	TGFB3_TGFBR1_TGFBR2	TGFB3 - (TGFBR1+TGFBR2)	TGFb	Secreted Signaling	KEGG: hsa04350
M	VE	TGFB3	TGFbR1_R2	0.00177288	0	TGFB3_TGFBR1_TGFBR2	TGFB3 - (TGFBR1+TGFBR2)	TGFb	Secreted Signaling	KEGG: hsa04350
Mp	VE	TGFB3	TGFbR1_R2	0.00149055	0	TGFB3_TGFBR1_TGFBR2	TGFB3 - (TGFBR1+TGFBR2)	TGFb	Secreted Signaling	KEGG: hsa04350
NK	VE	TGFB3	TGFbR1_R2	0.000489193	0	TGFB3_TGFBR1_TGFBR2	TGFB3 - (TGFBR1+TGFBR2)	TGFb	Secreted Signaling	KEGG: hsa04350
NKp	VE	TGFB3	TGFbR1_R2	0.000935073	0	TGFB3_TGFBR1_TGFBR2	TGFB3 - (TGFBR1+TGFBR2)	TGFb	Secreted Signaling	KEGG: hsa04350
m-PC	VE	TGFB3	TGFbR1_R2	0.00855669	0	TGFB3_TGFBR1_TGFBR2	TGFB3 - (TGFBR1+TGFBR2)	TGFb	Secreted Signaling	KEGG: hsa04350
S	VE	TGFB3	TGFbR1_R2	0.00102563	0	TGFB3_TGFBR1_TGFBR2	TGFB3 - (TGFBR1+TGFBR2)	TGFb	Secreted Signaling	KEGG: hsa04350
f-PC	VE	TGFB3	TGFbR1_R2	0.00307107	0	TGFB3_TGFBR1_TGFBR2	TGFB3 - (TGFBR1+TGFBR2)	TGFb	Secreted Signaling	KEGG: hsa04350
TEp	VE	TGFB3	TGFbR1_R2	0.00128524	0	TGFB3_TGFBR1_TGFBR2	TGFB3 - (TGFBR1+TGFBR2)	TGFb	Secreted Signaling	KEGG: hsa04350
VE	VE	TGFB3	TGFbR1_R2	0.00422838	0	TGFB3_TGFBR1_TGFBR2	TGFB3 - (TGFBR1+TGFBR2)	TGFb	Secreted Signaling	KEGG: hsa04350
VEp	VE	TGFB3	TGFbR1_R2	0.00442058	0	TGFB3_TGFBR1_TGFBR2	TGFB3 - (TGFBR1+TGFBR2)	TGFb	Secreted Signaling	KEGG: hsa04350
Bp	VEp	TGFB3	TGFbR1_R2	0.000677868	0	TGFB3_TGFBR1_TGFBR2	TGFB3 - (TGFBR1+TGFBR2)	TGFb	Secreted Signaling	KEGG: hsa04350
M	VEp	TGFB3	TGFbR1_R2	0.00191511	0	TGFB3_TGFBR1_TGFBR2	TGFB3 - (TGFBR1+TGFBR2)	TGFb	Secreted Signaling	KEGG: hsa04350
Mp	VEp	TGFB3	TGFbR1_R2	0.00161013	0	TGFB3_TGFBR1_TGFBR2	TGFB3 - (TGFBR1+TGFBR2)	TGFb	Secreted Signaling	KEGG: hsa04350
NK	VEp	TGFB3	TGFbR1_R2	0.000528443	0	TGFB3_TGFBR1_TGFBR2	TGFB3 - (TGFBR1+TGFBR2)	TGFb	Secreted Signaling	KEGG: hsa04350
NKp	VEp	TGFB3	TGFbR1_R2	0.00101009	0	TGFB3_TGFBR1_TGFBR2	TGFB3 - (TGFBR1+TGFBR2)	TGFb	Secreted Signaling	KEGG: hsa04350
m-PC	VEp	TGFB3	TGFbR1_R2	0.00924289	0	TGFB3_TGFBR1_TGFBR2	TGFB3 - (TGFBR1+TGFBR2)	TGFb	Secreted Signaling	KEGG: hsa04350
S	VEp	TGFB3	TGFbR1_R2	0.00110791	0	TGFB3_TGFBR1_TGFBR2	TGFB3 - (TGFBR1+TGFBR2)	TGFb	Secreted Signaling	KEGG: hsa04350
f-PC	VEp	TGFB3	TGFbR1_R2	0.00331743	0	TGFB3_TGFBR1_TGFBR2	TGFB3 - (TGFBR1+TGFBR2)	TGFb	Secreted Signaling	KEGG: hsa04350
TEp	VEp	TGFB3	TGFbR1_R2	0.00138836	0	TGFB3_TGFBR1_TGFBR2	TGFB3 - (TGFBR1+TGFBR2)	TGFb	Secreted Signaling	KEGG: hsa04350
VE	VEp	TGFB3	TGFbR1_R2	0.00456755	0	TGFB3_TGFBR1_TGFBR2	TGFB3 - (TGFBR1+TGFBR2)	TGFb	Secreted Signaling	KEGG: hsa04350
VEp	VEp	TGFB3	TGFbR1_R2	0.00477517	0	TGFB3_TGFBR1_TGFBR2	TGFB3 - (TGFBR1+TGFBR2)	TGFb	Secreted Signaling	KEGG: hsa04350
Bp	M	TGFB1	ACVR1B_TGFbR2	0.00042227	0	TGFB1_ACVR1B_TGFBR2	TGFB1 - (ACVR1B+TGFBR2)	TGFb	Secreted Signaling	PMID: 27449815
M	M	TGFB1	ACVR1B_TGFbR2	0.000969639	0	TGFB1_ACVR1B_TGFBR2	TGFB1 - (ACVR1B+TGFBR2)	TGFb	Secreted Signaling	PMID: 27449815
Mp	M	TGFB1	ACVR1B_TGFbR2	0.000857071	0	TGFB1_ACVR1B_TGFBR2	TGFB1 - (ACVR1B+TGFBR2)	TGFb	Secreted Signaling	PMID: 27449815
NK	M	TGFB1	ACVR1B_TGFbR2	0.00038791	0	TGFB1_ACVR1B_TGFBR2	TGFB1 - (ACVR1B+TGFBR2)	TGFb	Secreted Signaling	PMID: 27449815
NKp	M	TGFB1	ACVR1B_TGFbR2	0.000574207	0	TGFB1_ACVR1B_TGFBR2	TGFB1 - (ACVR1B+TGFBR2)	TGFb	Secreted Signaling	PMID: 27449815
f-PC	M	TGFB1	ACVR1B_TGFbR2	0.000434603	0	TGFB1_ACVR1B_TGFBR2	TGFB1 - (ACVR1B+TGFBR2)	TGFb	Secreted Signaling	PMID: 27449815
VE	M	TGFB1	ACVR1B_TGFbR2	0.000980087	0	TGFB1_ACVR1B_TGFBR2	TGFB1 - (ACVR1B+TGFBR2)	TGFb	Secreted Signaling	PMID: 27449815
VEp	M	TGFB1	ACVR1B_TGFbR2	0.00107549	0	TGFB1_ACVR1B_TGFBR2	TGFB1 - (ACVR1B+TGFBR2)	TGFb	Secreted Signaling	PMID: 27449815
M	Mp	TGFB1	ACVR1B_TGFbR2	0.000777609	0	TGFB1_ACVR1B_TGFBR2	TGFB1 - (ACVR1B+TGFBR2)	TGFb	Secreted Signaling	PMID: 27449815
Mp	Mp	TGFB1	ACVR1B_TGFbR2	0.000687311	0	TGFB1_ACVR1B_TGFBR2	TGFB1 - (ACVR1B+TGFBR2)	TGFb	Secreted Signaling	PMID: 27449815
NKp	Mp	TGFB1	ACVR1B_TGFbR2	0.000460436	0	TGFB1_ACVR1B_TGFBR2	TGFB1 - (ACVR1B+TGFBR2)	TGFb	Secreted Signaling	PMID: 27449815
VE	Mp	TGFB1	ACVR1B_TGFbR2	0.000786001	0	TGFB1_ACVR1B_TGFBR2	TGFB1 - (ACVR1B+TGFBR2)	TGFb	Secreted Signaling	PMID: 27449815
VEp	Mp	TGFB1	ACVR1B_TGFbR2	0.000862518	0	TGFB1_ACVR1B_TGFBR2	TGFB1 - (ACVR1B+TGFBR2)	TGFb	Secreted Signaling	PMID: 27449815
M	NK	TGFB1	ACVR1B_TGFbR2	0.000342426	0	TGFB1_ACVR1B_TGFBR2	TGFB1 - (ACVR1B+TGFBR2)	TGFb	Secreted Signaling	PMID: 27449815
VE	NK	TGFB1	ACVR1B_TGFbR2	0.000346134	0	TGFB1_ACVR1B_TGFBR2	TGFB1 - (ACVR1B+TGFBR2)	TGFb	Secreted Signaling	PMID: 27449815
M	NKp	TGFB1	ACVR1B_TGFbR2	0.000433093	0	TGFB1_ACVR1B_TGFBR2	TGFB1 - (ACVR1B+TGFBR2)	TGFb	Secreted Signaling	PMID: 27449815
Mp	NKp	TGFB1	ACVR1B_TGFbR2	0.000382778	0.04	TGFB1_ACVR1B_TGFBR2	TGFB1 - (ACVR1B+TGFBR2)	TGFb	Secreted Signaling	PMID: 27449815
VE	NKp	TGFB1	ACVR1B_TGFbR2	0.00043778	0	TGFB1_ACVR1B_TGFBR2	TGFB1 - (ACVR1B+TGFBR2)	TGFb	Secreted Signaling	PMID: 27449815
VEp	NKp	TGFB1	ACVR1B_TGFbR2	0.000480403	0.04	TGFB1_ACVR1B_TGFBR2	TGFB1 - (ACVR1B+TGFBR2)	TGFb	Secreted Signaling	PMID: 27449815
Bp	m-PC	TGFB1	ACVR1B_TGFbR2	0.000496135	0	TGFB1_ACVR1B_TGFBR2	TGFB1 - (ACVR1B+TGFBR2)	TGFb	Secreted Signaling	PMID: 27449815
M	m-PC	TGFB1	ACVR1B_TGFbR2	0.00113915	0	TGFB1_ACVR1B_TGFBR2	TGFB1 - (ACVR1B+TGFBR2)	TGFb	Secreted Signaling	PMID: 27449815
Mp	m-PC	TGFB1	ACVR1B_TGFbR2	0.00100692	0	TGFB1_ACVR1B_TGFBR2	TGFB1 - (ACVR1B+TGFBR2)	TGFb	Secreted Signaling	PMID: 27449815
NK	m-PC	TGFB1	ACVR1B_TGFbR2	0.000455766	0	TGFB1_ACVR1B_TGFBR2	TGFB1 - (ACVR1B+TGFBR2)	TGFb	Secreted Signaling	PMID: 27449815
NKp	m-PC	TGFB1	ACVR1B_TGFbR2	0.000674633	0	TGFB1_ACVR1B_TGFBR2	TGFB1 - (ACVR1B+TGFBR2)	TGFb	Secreted Signaling	PMID: 27449815
f-PC	m-PC	TGFB1	ACVR1B_TGFbR2	0.000510617	0	TGFB1_ACVR1B_TGFBR2	TGFB1 - (ACVR1B+TGFBR2)	TGFb	Secreted Signaling	PMID: 27449815
VE	m-PC	TGFB1	ACVR1B_TGFbR2	0.00115141	0	TGFB1_ACVR1B_TGFBR2	TGFB1 - (ACVR1B+TGFBR2)	TGFb	Secreted Signaling	PMID: 27449815
VEp	m-PC	TGFB1	ACVR1B_TGFbR2	0.00126349	0	TGFB1_ACVR1B_TGFBR2	TGFB1 - (ACVR1B+TGFBR2)	TGFb	Secreted Signaling	PMID: 27449815
Bp	S	TGFB1	ACVR1B_TGFbR2	0.000465628	0	TGFB1_ACVR1B_TGFBR2	TGFB1 - (ACVR1B+TGFBR2)	TGFb	Secreted Signaling	PMID: 27449815
M	S	TGFB1	ACVR1B_TGFbR2	0.00106866	0	TGFB1_ACVR1B_TGFBR2	TGFB1 - (ACVR1B+TGFBR2)	TGFb	Secreted Signaling	PMID: 27449815
Mp	S	TGFB1	ACVR1B_TGFbR2	0.000944703	0	TGFB1_ACVR1B_TGFBR2	TGFB1 - (ACVR1B+TGFBR2)	TGFb	Secreted Signaling	PMID: 27449815
NK	S	TGFB1	ACVR1B_TGFbR2	0.000427753	0	TGFB1_ACVR1B_TGFBR2	TGFB1 - (ACVR1B+TGFBR2)	TGFb	Secreted Signaling	PMID: 27449815
NKp	S	TGFB1	ACVR1B_TGFbR2	0.000633085	0	TGFB1_ACVR1B_TGFBR2	TGFB1 - (ACVR1B+TGFBR2)	TGFb	Secreted Signaling	PMID: 27449815
f-PC	S	TGFB1	ACVR1B_TGFbR2	0.000479191	0	TGFB1_ACVR1B_TGFBR2	TGFB1 - (ACVR1B+TGFBR2)	TGFb	Secreted Signaling	PMID: 27449815
VE	S	TGFB1	ACVR1B_TGFbR2	0.00108012	0	TGFB1_ACVR1B_TGFBR2	TGFB1 - (ACVR1B+TGFBR2)	TGFb	Secreted Signaling	PMID: 27449815
VEp	S	TGFB1	ACVR1B_TGFbR2	0.00118525	0	TGFB1_ACVR1B_TGFBR2	TGFB1 - (ACVR1B+TGFBR2)	TGFb	Secreted Signaling	PMID: 27449815
Bp	f-PC	TGFB1	ACVR1B_TGFbR2	0.000531527	0	TGFB1_ACVR1B_TGFBR2	TGFB1 - (ACVR1B+TGFBR2)	TGFb	Secreted Signaling	PMID: 27449815
M	f-PC	TGFB1	ACVR1B_TGFbR2	0.00122016	0	TGFB1_ACVR1B_TGFBR2	TGFB1 - (ACVR1B+TGFBR2)	TGFb	Secreted Signaling	PMID: 27449815
Mp	f-PC	TGFB1	ACVR1B_TGFbR2	0.00107858	0	TGFB1_ACVR1B_TGFBR2	TGFB1 - (ACVR1B+TGFBR2)	TGFb	Secreted Signaling	PMID: 27449815
NK	f-PC	TGFB1	ACVR1B_TGFbR2	0.000488285	0	TGFB1_ACVR1B_TGFBR2	TGFB1 - (ACVR1B+TGFBR2)	TGFb	Secreted Signaling	PMID: 27449815
NKp	f-PC	TGFB1	ACVR1B_TGFbR2	0.000722722	0	TGFB1_ACVR1B_TGFBR2	TGFB1 - (ACVR1B+TGFBR2)	TGFb	Secreted Signaling	PMID: 27449815
f-PC	f-PC	TGFB1	ACVR1B_TGFbR2	0.000547027	0	TGFB1_ACVR1B_TGFBR2	TGFB1 - (ACVR1B+TGFBR2)	TGFb	Secreted Signaling	PMID: 27449815
VE	f-PC	TGFB1	ACVR1B_TGFbR2	0.00123327	0	TGFB1_ACVR1B_TGFBR2	TGFB1 - (ACVR1B+TGFBR2)	TGFb	Secreted Signaling	PMID: 27449815
VEp	f-PC	TGFB1	ACVR1B_TGFbR2	0.00135331	0	TGFB1_ACVR1B_TGFBR2	TGFB1 - (ACVR1B+TGFBR2)	TGFb	Secreted Signaling	PMID: 27449815
Bp	TEp	TGFB1	ACVR1B_TGFbR2	0.000502943	0	TGFB1_ACVR1B_TGFBR2	TGFB1 - (ACVR1B+TGFBR2)	TGFb	Secreted Signaling	PMID: 27449815
M	TEp	TGFB1	ACVR1B_TGFbR2	0.00115481	0	TGFB1_ACVR1B_TGFBR2	TGFB1 - (ACVR1B+TGFBR2)	TGFb	Secreted Signaling	PMID: 27449815
Mp	TEp	TGFB1	ACVR1B_TGFbR2	0.00102076	0	TGFB1_ACVR1B_TGFBR2	TGFB1 - (ACVR1B+TGFBR2)	TGFb	Secreted Signaling	PMID: 27449815
NK	TEp	TGFB1	ACVR1B_TGFbR2	0.00046202	0	TGFB1_ACVR1B_TGFBR2	TGFB1 - (ACVR1B+TGFBR2)	TGFb	Secreted Signaling	PMID: 27449815
NKp	TEp	TGFB1	ACVR1B_TGFbR2	0.000683896	0	TGFB1_ACVR1B_TGFBR2	TGFB1 - (ACVR1B+TGFBR2)	TGFb	Secreted Signaling	PMID: 27449815
f-PC	TEp	TGFB1	ACVR1B_TGFbR2	0.000517627	0	TGFB1_ACVR1B_TGFBR2	TGFB1 - (ACVR1B+TGFBR2)	TGFb	Secreted Signaling	PMID: 27449815
VE	TEp	TGFB1	ACVR1B_TGFbR2	0.00116725	0	TGFB1_ACVR1B_TGFBR2	TGFB1 - (ACVR1B+TGFBR2)	TGFb	Secreted Signaling	PMID: 27449815
VEp	TEp	TGFB1	ACVR1B_TGFbR2	0.00128087	0	TGFB1_ACVR1B_TGFBR2	TGFB1 - (ACVR1B+TGFBR2)	TGFb	Secreted Signaling	PMID: 27449815
B	VE	TGFB1	ACVR1B_TGFbR2	0.000414538	0	TGFB1_ACVR1B_TGFBR2	TGFB1 - (ACVR1B+TGFBR2)	TGFb	Secreted Signaling	PMID: 27449815
Bp	VE	TGFB1	ACVR1B_TGFbR2	0.00105593	0	TGFB1_ACVR1B_TGFBR2	TGFB1 - (ACVR1B+TGFBR2)	TGFb	Secreted Signaling	PMID: 27449815
M	VE	TGFB1	ACVR1B_TGFbR2	0.00242172	0	TGFB1_ACVR1B_TGFBR2	TGFB1 - (ACVR1B+TGFBR2)	TGFb	Secreted Signaling	PMID: 27449815
Mp	VE	TGFB1	ACVR1B_TGFbR2	0.00214114	0	TGFB1_ACVR1B_TGFBR2	TGFB1 - (ACVR1B+TGFBR2)	TGFb	Secreted Signaling	PMID: 27449815
NK	VE	TGFB1	ACVR1B_TGFbR2	0.000970083	0	TGFB1_ACVR1B_TGFBR2	TGFB1 - (ACVR1B+TGFBR2)	TGFb	Secreted Signaling	PMID: 27449815
NKp	VE	TGFB1	ACVR1B_TGFbR2	0.00143542	0	TGFB1_ACVR1B_TGFBR2	TGFB1 - (ACVR1B+TGFBR2)	TGFb	Secreted Signaling	PMID: 27449815
m-PC	VE	TGFB1	ACVR1B_TGFbR2	0.000546762	0	TGFB1_ACVR1B_TGFBR2	TGFB1 - (ACVR1B+TGFBR2)	TGFb	Secreted Signaling	PMID: 27449815
S	VE	TGFB1	ACVR1B_TGFbR2	0.000571385	0	TGFB1_ACVR1B_TGFBR2	TGFB1 - (ACVR1B+TGFBR2)	TGFb	Secreted Signaling	PMID: 27449815
f-PC	VE	TGFB1	ACVR1B_TGFbR2	0.00108657	0	TGFB1_ACVR1B_TGFBR2	TGFB1 - (ACVR1B+TGFBR2)	TGFb	Secreted Signaling	PMID: 27449815
VE	VE	TGFB1	ACVR1B_TGFbR2	0.0024475	0	TGFB1_ACVR1B_TGFBR2	TGFB1 - (ACVR1B+TGFBR2)	TGFb	Secreted Signaling	PMID: 27449815
VEp	VE	TGFB1	ACVR1B_TGFbR2	0.00268564	0	TGFB1_ACVR1B_TGFBR2	TGFB1 - (ACVR1B+TGFBR2)	TGFb	Secreted Signaling	PMID: 27449815
B	VEp	TGFB1	ACVR1B_TGFbR2	0.000418489	0.04	TGFB1_ACVR1B_TGFBR2	TGFB1 - (ACVR1B+TGFBR2)	TGFb	Secreted Signaling	PMID: 27449815
Bp	VEp	TGFB1	ACVR1B_TGFbR2	0.00106605	0	TGFB1_ACVR1B_TGFBR2	TGFB1 - (ACVR1B+TGFBR2)	TGFb	Secreted Signaling	PMID: 27449815
M	VEp	TGFB1	ACVR1B_TGFbR2	0.00244523	0	TGFB1_ACVR1B_TGFBR2	TGFB1 - (ACVR1B+TGFBR2)	TGFb	Secreted Signaling	PMID: 27449815
Mp	VEp	TGFB1	ACVR1B_TGFbR2	0.00216187	0	TGFB1_ACVR1B_TGFBR2	TGFB1 - (ACVR1B+TGFBR2)	TGFb	Secreted Signaling	PMID: 27449815
NK	VEp	TGFB1	ACVR1B_TGFbR2	0.000979374	0	TGFB1_ACVR1B_TGFBR2	TGFB1 - (ACVR1B+TGFBR2)	TGFb	Secreted Signaling	PMID: 27449815
NKp	VEp	TGFB1	ACVR1B_TGFbR2	0.00144922	0	TGFB1_ACVR1B_TGFBR2	TGFB1 - (ACVR1B+TGFBR2)	TGFb	Secreted Signaling	PMID: 27449815
m-PC	VEp	TGFB1	ACVR1B_TGFbR2	0.000551981	0.01	TGFB1_ACVR1B_TGFBR2	TGFB1 - (ACVR1B+TGFBR2)	TGFb	Secreted Signaling	PMID: 27449815
S	VEp	TGFB1	ACVR1B_TGFbR2	0.000576856	0.01	TGFB1_ACVR1B_TGFBR2	TGFB1 - (ACVR1B+TGFBR2)	TGFb	Secreted Signaling	PMID: 27449815
f-PC	VEp	TGFB1	ACVR1B_TGFbR2	0.001097	0	TGFB1_ACVR1B_TGFBR2	TGFB1 - (ACVR1B+TGFBR2)	TGFb	Secreted Signaling	PMID: 27449815
VE	VEp	TGFB1	ACVR1B_TGFbR2	0.0024713	0	TGFB1_ACVR1B_TGFBR2	TGFB1 - (ACVR1B+TGFBR2)	TGFb	Secreted Signaling	PMID: 27449815
VEp	VEp	TGFB1	ACVR1B_TGFbR2	0.00271176	0	TGFB1_ACVR1B_TGFBR2	TGFB1 - (ACVR1B+TGFBR2)	TGFb	Secreted Signaling	PMID: 27449815
S	Bp	TGFB2	ACVR1B_TGFbR2	6.85193e-05	0.02	TGFB2_ACVR1B_TGFBR2	TGFB2 - (ACVR1B+TGFBR2)	TGFb	Secreted Signaling	PMID: 27449815
M	M	TGFB2	ACVR1B_TGFbR2	0.000142169	0	TGFB2_ACVR1B_TGFBR2	TGFB2 - (ACVR1B+TGFBR2)	TGFb	Secreted Signaling	PMID: 27449815
Mp	M	TGFB2	ACVR1B_TGFbR2	0.000122554	0	TGFB2_ACVR1B_TGFBR2	TGFB2 - (ACVR1B+TGFBR2)	TGFb	Secreted Signaling	PMID: 27449815
NK	M	TGFB2	ACVR1B_TGFbR2	5.56293e-05	0	TGFB2_ACVR1B_TGFBR2	TGFB2 - (ACVR1B+TGFBR2)	TGFb	Secreted Signaling	PMID: 27449815
NKp	M	TGFB2	ACVR1B_TGFbR2	8.20791e-05	0	TGFB2_ACVR1B_TGFBR2	TGFB2 - (ACVR1B+TGFBR2)	TGFb	Secreted Signaling	PMID: 27449815
S	M	TGFB2	ACVR1B_TGFbR2	0.000196867	0	TGFB2_ACVR1B_TGFBR2	TGFB2 - (ACVR1B+TGFBR2)	TGFb	Secreted Signaling	PMID: 27449815
f-PC	M	TGFB2	ACVR1B_TGFbR2	7.72867e-05	0	TGFB2_ACVR1B_TGFBR2	TGFB2 - (ACVR1B+TGFBR2)	TGFb	Secreted Signaling	PMID: 27449815
VE	M	TGFB2	ACVR1B_TGFbR2	0.000157499	0	TGFB2_ACVR1B_TGFBR2	TGFB2 - (ACVR1B+TGFBR2)	TGFb	Secreted Signaling	PMID: 27449815
VEp	M	TGFB2	ACVR1B_TGFbR2	0.000165401	0	TGFB2_ACVR1B_TGFBR2	TGFB2 - (ACVR1B+TGFBR2)	TGFb	Secreted Signaling	PMID: 27449815
M	Mp	TGFB2	ACVR1B_TGFbR2	0.000113988	0	TGFB2_ACVR1B_TGFBR2	TGFB2 - (ACVR1B+TGFBR2)	TGFb	Secreted Signaling	PMID: 27449815
Mp	Mp	TGFB2	ACVR1B_TGFbR2	9.82605e-05	0	TGFB2_ACVR1B_TGFBR2	TGFB2 - (ACVR1B+TGFBR2)	TGFb	Secreted Signaling	PMID: 27449815
S	Mp	TGFB2	ACVR1B_TGFbR2	0.00015785	0	TGFB2_ACVR1B_TGFBR2	TGFB2 - (ACVR1B+TGFBR2)	TGFb	Secreted Signaling	PMID: 27449815
f-PC	Mp	TGFB2	ACVR1B_TGFbR2	6.19657e-05	0.03	TGFB2_ACVR1B_TGFBR2	TGFB2 - (ACVR1B+TGFBR2)	TGFb	Secreted Signaling	PMID: 27449815
VE	Mp	TGFB2	ACVR1B_TGFbR2	0.00012628	0	TGFB2_ACVR1B_TGFBR2	TGFB2 - (ACVR1B+TGFBR2)	TGFb	Secreted Signaling	PMID: 27449815
VEp	Mp	TGFB2	ACVR1B_TGFbR2	0.000132615	0.01	TGFB2_ACVR1B_TGFBR2	TGFB2 - (ACVR1B+TGFBR2)	TGFb	Secreted Signaling	PMID: 27449815
M	NK	TGFB2	ACVR1B_TGFbR2	5.017e-05	0	TGFB2_ACVR1B_TGFBR2	TGFB2 - (ACVR1B+TGFBR2)	TGFb	Secreted Signaling	PMID: 27449815
S	NK	TGFB2	ACVR1B_TGFbR2	6.9482e-05	0	TGFB2_ACVR1B_TGFBR2	TGFB2 - (ACVR1B+TGFBR2)	TGFb	Secreted Signaling	PMID: 27449815
VE	NK	TGFB2	ACVR1B_TGFbR2	5.55811e-05	0.04	TGFB2_ACVR1B_TGFBR2	TGFB2 - (ACVR1B+TGFBR2)	TGFb	Secreted Signaling	PMID: 27449815
M	NKp	TGFB2	ACVR1B_TGFbR2	6.34607e-05	0	TGFB2_ACVR1B_TGFBR2	TGFB2 - (ACVR1B+TGFBR2)	TGFb	Secreted Signaling	PMID: 27449815
S	NKp	TGFB2	ACVR1B_TGFbR2	8.78868e-05	0	TGFB2_ACVR1B_TGFBR2	TGFB2 - (ACVR1B+TGFBR2)	TGFb	Secreted Signaling	PMID: 27449815
VE	NKp	TGFB2	ACVR1B_TGFbR2	7.0305e-05	0.01	TGFB2_ACVR1B_TGFBR2	TGFB2 - (ACVR1B+TGFBR2)	TGFb	Secreted Signaling	PMID: 27449815
M	m-PC	TGFB2	ACVR1B_TGFbR2	0.000167044	0	TGFB2_ACVR1B_TGFBR2	TGFB2 - (ACVR1B+TGFBR2)	TGFb	Secreted Signaling	PMID: 27449815
Mp	m-PC	TGFB2	ACVR1B_TGFbR2	0.000143998	0	TGFB2_ACVR1B_TGFBR2	TGFB2 - (ACVR1B+TGFBR2)	TGFb	Secreted Signaling	PMID: 27449815
NK	m-PC	TGFB2	ACVR1B_TGFbR2	6.53636e-05	0.02	TGFB2_ACVR1B_TGFBR2	TGFB2 - (ACVR1B+TGFBR2)	TGFb	Secreted Signaling	PMID: 27449815
NKp	m-PC	TGFB2	ACVR1B_TGFbR2	9.64414e-05	0	TGFB2_ACVR1B_TGFBR2	TGFB2 - (ACVR1B+TGFBR2)	TGFb	Secreted Signaling	PMID: 27449815
S	m-PC	TGFB2	ACVR1B_TGFbR2	0.000231307	0	TGFB2_ACVR1B_TGFBR2	TGFB2 - (ACVR1B+TGFBR2)	TGFb	Secreted Signaling	PMID: 27449815
f-PC	m-PC	TGFB2	ACVR1B_TGFbR2	9.08103e-05	0	TGFB2_ACVR1B_TGFBR2	TGFB2 - (ACVR1B+TGFBR2)	TGFb	Secreted Signaling	PMID: 27449815
VE	m-PC	TGFB2	ACVR1B_TGFbR2	0.000185056	0	TGFB2_ACVR1B_TGFBR2	TGFB2 - (ACVR1B+TGFBR2)	TGFb	Secreted Signaling	PMID: 27449815
VEp	m-PC	TGFB2	ACVR1B_TGFbR2	0.000194341	0	TGFB2_ACVR1B_TGFBR2	TGFB2 - (ACVR1B+TGFBR2)	TGFb	Secreted Signaling	PMID: 27449815
M	S	TGFB2	ACVR1B_TGFbR2	0.000156801	0	TGFB2_ACVR1B_TGFBR2	TGFB2 - (ACVR1B+TGFBR2)	TGFb	Secreted Signaling	PMID: 27449815
Mp	S	TGFB2	ACVR1B_TGFbR2	0.00013517	0	TGFB2_ACVR1B_TGFBR2	TGFB2 - (ACVR1B+TGFBR2)	TGFb	Secreted Signaling	PMID: 27449815
NK	S	TGFB2	ACVR1B_TGFbR2	6.13594e-05	0	TGFB2_ACVR1B_TGFBR2	TGFB2 - (ACVR1B+TGFBR2)	TGFb	Secreted Signaling	PMID: 27449815
NKp	S	TGFB2	ACVR1B_TGFbR2	9.05317e-05	0	TGFB2_ACVR1B_TGFBR2	TGFB2 - (ACVR1B+TGFBR2)	TGFb	Secreted Signaling	PMID: 27449815
S	S	TGFB2	ACVR1B_TGFbR2	0.000217099	0	TGFB2_ACVR1B_TGFBR2	TGFB2 - (ACVR1B+TGFBR2)	TGFb	Secreted Signaling	PMID: 27449815
f-PC	S	TGFB2	ACVR1B_TGFbR2	8.52452e-05	0	TGFB2_ACVR1B_TGFBR2	TGFB2 - (ACVR1B+TGFBR2)	TGFb	Secreted Signaling	PMID: 27449815
VE	S	TGFB2	ACVR1B_TGFbR2	0.000173705	0	TGFB2_ACVR1B_TGFBR2	TGFB2 - (ACVR1B+TGFBR2)	TGFb	Secreted Signaling	PMID: 27449815
VEp	S	TGFB2	ACVR1B_TGFbR2	0.000182421	0	TGFB2_ACVR1B_TGFBR2	TGFB2 - (ACVR1B+TGFBR2)	TGFb	Secreted Signaling	PMID: 27449815
Bp	f-PC	TGFB2	ACVR1B_TGFbR2	7.59788e-05	0.02	TGFB2_ACVR1B_TGFBR2	TGFB2 - (ACVR1B+TGFBR2)	TGFb	Secreted Signaling	PMID: 27449815
M	f-PC	TGFB2	ACVR1B_TGFbR2	0.000178976	0	TGFB2_ACVR1B_TGFBR2	TGFB2 - (ACVR1B+TGFBR2)	TGFb	Secreted Signaling	PMID: 27449815
Mp	f-PC	TGFB2	ACVR1B_TGFbR2	0.000154285	0	TGFB2_ACVR1B_TGFBR2	TGFB2 - (ACVR1B+TGFBR2)	TGFb	Secreted Signaling	PMID: 27449815
NK	f-PC	TGFB2	ACVR1B_TGFbR2	7.00347e-05	0	TGFB2_ACVR1B_TGFBR2	TGFB2 - (ACVR1B+TGFBR2)	TGFb	Secreted Signaling	PMID: 27449815
NKp	f-PC	TGFB2	ACVR1B_TGFbR2	0.000103332	0	TGFB2_ACVR1B_TGFBR2	TGFB2 - (ACVR1B+TGFBR2)	TGFb	Secreted Signaling	PMID: 27449815
S	f-PC	TGFB2	ACVR1B_TGFbR2	0.000247815	0	TGFB2_ACVR1B_TGFBR2	TGFB2 - (ACVR1B+TGFBR2)	TGFb	Secreted Signaling	PMID: 27449815
f-PC	f-PC	TGFB2	ACVR1B_TGFbR2	9.72987e-05	0	TGFB2_ACVR1B_TGFBR2	TGFB2 - (ACVR1B+TGFBR2)	TGFb	Secreted Signaling	PMID: 27449815
VE	f-PC	TGFB2	ACVR1B_TGFbR2	0.000198273	0	TGFB2_ACVR1B_TGFBR2	TGFB2 - (ACVR1B+TGFBR2)	TGFb	Secreted Signaling	PMID: 27449815
VEp	f-PC	TGFB2	ACVR1B_TGFbR2	0.000208221	0	TGFB2_ACVR1B_TGFBR2	TGFB2 - (ACVR1B+TGFBR2)	TGFb	Secreted Signaling	PMID: 27449815
Bp	TEp	TGFB2	ACVR1B_TGFbR2	7.18833e-05	0.04	TGFB2_ACVR1B_TGFBR2	TGFB2 - (ACVR1B+TGFBR2)	TGFb	Secreted Signaling	PMID: 27449815
M	TEp	TGFB2	ACVR1B_TGFbR2	0.000169334	0	TGFB2_ACVR1B_TGFBR2	TGFB2 - (ACVR1B+TGFBR2)	TGFb	Secreted Signaling	PMID: 27449815
Mp	TEp	TGFB2	ACVR1B_TGFbR2	0.000145972	0	TGFB2_ACVR1B_TGFBR2	TGFB2 - (ACVR1B+TGFBR2)	TGFb	Secreted Signaling	PMID: 27449815
NK	TEp	TGFB2	ACVR1B_TGFbR2	6.62595e-05	0	TGFB2_ACVR1B_TGFBR2	TGFB2 - (ACVR1B+TGFBR2)	TGFb	Secreted Signaling	PMID: 27449815
NKp	TEp	TGFB2	ACVR1B_TGFbR2	9.77633e-05	0	TGFB2_ACVR1B_TGFBR2	TGFB2 - (ACVR1B+TGFBR2)	TGFb	Secreted Signaling	PMID: 27449815
S	TEp	TGFB2	ACVR1B_TGFbR2	0.00023448	0	TGFB2_ACVR1B_TGFBR2	TGFB2 - (ACVR1B+TGFBR2)	TGFb	Secreted Signaling	PMID: 27449815
f-PC	TEp	TGFB2	ACVR1B_TGFbR2	9.20551e-05	0	TGFB2_ACVR1B_TGFBR2	TGFB2 - (ACVR1B+TGFBR2)	TGFb	Secreted Signaling	PMID: 27449815
VE	TEp	TGFB2	ACVR1B_TGFbR2	0.000187593	0	TGFB2_ACVR1B_TGFBR2	TGFB2 - (ACVR1B+TGFBR2)	TGFb	Secreted Signaling	PMID: 27449815
VEp	TEp	TGFB2	ACVR1B_TGFbR2	0.000197005	0	TGFB2_ACVR1B_TGFBR2	TGFB2 - (ACVR1B+TGFBR2)	TGFb	Secreted Signaling	PMID: 27449815
Bp	VE	TGFB2	ACVR1B_TGFbR2	0.000151021	0	TGFB2_ACVR1B_TGFBR2	TGFB2 - (ACVR1B+TGFBR2)	TGFb	Secreted Signaling	PMID: 27449815
M	VE	TGFB2	ACVR1B_TGFbR2	0.000355697	0	TGFB2_ACVR1B_TGFBR2	TGFB2 - (ACVR1B+TGFBR2)	TGFb	Secreted Signaling	PMID: 27449815
Mp	VE	TGFB2	ACVR1B_TGFbR2	0.000306636	0	TGFB2_ACVR1B_TGFBR2	TGFB2 - (ACVR1B+TGFBR2)	TGFb	Secreted Signaling	PMID: 27449815
NK	VE	TGFB2	ACVR1B_TGFbR2	0.000139208	0	TGFB2_ACVR1B_TGFBR2	TGFB2 - (ACVR1B+TGFBR2)	TGFb	Secreted Signaling	PMID: 27449815
NKp	VE	TGFB2	ACVR1B_TGFbR2	0.000205385	0	TGFB2_ACVR1B_TGFBR2	TGFB2 - (ACVR1B+TGFBR2)	TGFb	Secreted Signaling	PMID: 27449815
m-PC	VE	TGFB2	ACVR1B_TGFbR2	0.000141697	0	TGFB2_ACVR1B_TGFBR2	TGFB2 - (ACVR1B+TGFBR2)	TGFb	Secreted Signaling	PMID: 27449815
S	VE	TGFB2	ACVR1B_TGFbR2	0.000492385	0	TGFB2_ACVR1B_TGFBR2	TGFB2 - (ACVR1B+TGFBR2)	TGFb	Secreted Signaling	PMID: 27449815
f-PC	VE	TGFB2	ACVR1B_TGFbR2	0.000193389	0	TGFB2_ACVR1B_TGFBR2	TGFB2 - (ACVR1B+TGFBR2)	TGFb	Secreted Signaling	PMID: 27449815
VE	VE	TGFB2	ACVR1B_TGFbR2	0.000394033	0	TGFB2_ACVR1B_TGFBR2	TGFB2 - (ACVR1B+TGFBR2)	TGFb	Secreted Signaling	PMID: 27449815
VEp	VE	TGFB2	ACVR1B_TGFbR2	0.000413805	0	TGFB2_ACVR1B_TGFBR2	TGFB2 - (ACVR1B+TGFBR2)	TGFb	Secreted Signaling	PMID: 27449815
Bp	VEp	TGFB2	ACVR1B_TGFbR2	0.000152458	0	TGFB2_ACVR1B_TGFBR2	TGFB2 - (ACVR1B+TGFBR2)	TGFb	Secreted Signaling	PMID: 27449815
M	VEp	TGFB2	ACVR1B_TGFbR2	0.000359087	0	TGFB2_ACVR1B_TGFBR2	TGFB2 - (ACVR1B+TGFBR2)	TGFb	Secreted Signaling	PMID: 27449815
Mp	VEp	TGFB2	ACVR1B_TGFbR2	0.000309557	0	TGFB2_ACVR1B_TGFBR2	TGFB2 - (ACVR1B+TGFBR2)	TGFb	Secreted Signaling	PMID: 27449815
NK	VEp	TGFB2	ACVR1B_TGFbR2	0.000140532	0	TGFB2_ACVR1B_TGFBR2	TGFB2 - (ACVR1B+TGFBR2)	TGFb	Secreted Signaling	PMID: 27449815
NKp	VEp	TGFB2	ACVR1B_TGFbR2	0.000207339	0	TGFB2_ACVR1B_TGFBR2	TGFB2 - (ACVR1B+TGFBR2)	TGFb	Secreted Signaling	PMID: 27449815
m-PC	VEp	TGFB2	ACVR1B_TGFbR2	0.000143045	0	TGFB2_ACVR1B_TGFBR2	TGFB2 - (ACVR1B+TGFBR2)	TGFb	Secreted Signaling	PMID: 27449815
S	VEp	TGFB2	ACVR1B_TGFbR2	0.000497094	0	TGFB2_ACVR1B_TGFBR2	TGFB2 - (ACVR1B+TGFBR2)	TGFb	Secreted Signaling	PMID: 27449815
f-PC	VEp	TGFB2	ACVR1B_TGFbR2	0.00019523	0	TGFB2_ACVR1B_TGFBR2	TGFB2 - (ACVR1B+TGFBR2)	TGFb	Secreted Signaling	PMID: 27449815
VE	VEp	TGFB2	ACVR1B_TGFbR2	0.00039779	0	TGFB2_ACVR1B_TGFBR2	TGFB2 - (ACVR1B+TGFBR2)	TGFb	Secreted Signaling	PMID: 27449815
VEp	VEp	TGFB2	ACVR1B_TGFbR2	0.000417751	0	TGFB2_ACVR1B_TGFBR2	TGFB2 - (ACVR1B+TGFBR2)	TGFb	Secreted Signaling	PMID: 27449815
m-PC	Bp	TGFB3	ACVR1B_TGFbR2	0.000258567	0	TGFB3_ACVR1B_TGFBR2	TGFB3 - (ACVR1B+TGFBR2)	TGFb	Secreted Signaling	PMID: 27449815
f-PC	Bp	TGFB3	ACVR1B_TGFbR2	9.22079e-05	0.04	TGFB3_ACVR1B_TGFBR2	TGFB3 - (ACVR1B+TGFBR2)	TGFb	Secreted Signaling	PMID: 27449815
VE	Bp	TGFB3	ACVR1B_TGFbR2	0.000127135	0	TGFB3_ACVR1B_TGFBR2	TGFB3 - (ACVR1B+TGFBR2)	TGFb	Secreted Signaling	PMID: 27449815
VEp	Bp	TGFB3	ACVR1B_TGFbR2	0.000132892	0	TGFB3_ACVR1B_TGFBR2	TGFB3 - (ACVR1B+TGFBR2)	TGFb	Secreted Signaling	PMID: 27449815
m-PC	cE	TGFB3	ACVR1B_TGFbR2	0.000210237	0	TGFB3_ACVR1B_TGFBR2	TGFB3 - (ACVR1B+TGFBR2)	TGFb	Secreted Signaling	PMID: 27449815
VE	cE	TGFB3	ACVR1B_TGFbR2	0.000103369	0	TGFB3_ACVR1B_TGFBR2	TGFB3 - (ACVR1B+TGFBR2)	TGFb	Secreted Signaling	PMID: 27449815
VEp	cE	TGFB3	ACVR1B_TGFbR2	0.000108048	0.01	TGFB3_ACVR1B_TGFBR2	TGFB3 - (ACVR1B+TGFBR2)	TGFb	Secreted Signaling	PMID: 27449815
M	M	TGFB3	ACVR1B_TGFbR2	0.000152629	0	TGFB3_ACVR1B_TGFBR2	TGFB3 - (ACVR1B+TGFBR2)	TGFb	Secreted Signaling	PMID: 27449815
Mp	M	TGFB3	ACVR1B_TGFbR2	0.000128273	0	TGFB3_ACVR1B_TGFBR2	TGFB3 - (ACVR1B+TGFBR2)	TGFb	Secreted Signaling	PMID: 27449815
NKp	M	TGFB3	ACVR1B_TGFbR2	8.04109e-05	0.04	TGFB3_ACVR1B_TGFBR2	TGFB3 - (ACVR1B+TGFBR2)	TGFb	Secreted Signaling	PMID: 27449815
m-PC	M	TGFB3	ACVR1B_TGFbR2	0.000742635	0	TGFB3_ACVR1B_TGFBR2	TGFB3 - (ACVR1B+TGFBR2)	TGFb	Secreted Signaling	PMID: 27449815
S	M	TGFB3	ACVR1B_TGFbR2	8.82724e-05	0	TGFB3_ACVR1B_TGFBR2	TGFB3 - (ACVR1B+TGFBR2)	TGFb	Secreted Signaling	PMID: 27449815
f-PC	M	TGFB3	ACVR1B_TGFbR2	0.000264929	0	TGFB3_ACVR1B_TGFBR2	TGFB3 - (ACVR1B+TGFBR2)	TGFb	Secreted Signaling	PMID: 27449815
TEp	M	TGFB3	ACVR1B_TGFbR2	0.000110564	0	TGFB3_ACVR1B_TGFBR2	TGFB3 - (ACVR1B+TGFBR2)	TGFb	Secreted Signaling	PMID: 27449815
VE	M	TGFB3	ACVR1B_TGFbR2	0.000365253	0	TGFB3_ACVR1B_TGFBR2	TGFB3 - (ACVR1B+TGFBR2)	TGFb	Secreted Signaling	PMID: 27449815
VEp	M	TGFB3	ACVR1B_TGFbR2	0.000381793	0	TGFB3_ACVR1B_TGFBR2	TGFB3 - (ACVR1B+TGFBR2)	TGFb	Secreted Signaling	PMID: 27449815
M	Mp	TGFB3	ACVR1B_TGFbR2	0.000122375	0	TGFB3_ACVR1B_TGFBR2	TGFB3 - (ACVR1B+TGFBR2)	TGFb	Secreted Signaling	PMID: 27449815
Mp	Mp	TGFB3	ACVR1B_TGFbR2	0.000102846	0.02	TGFB3_ACVR1B_TGFBR2	TGFB3 - (ACVR1B+TGFBR2)	TGFb	Secreted Signaling	PMID: 27449815
m-PC	Mp	TGFB3	ACVR1B_TGFbR2	0.00059552	0	TGFB3_ACVR1B_TGFBR2	TGFB3 - (ACVR1B+TGFBR2)	TGFb	Secreted Signaling	PMID: 27449815
f-PC	Mp	TGFB3	ACVR1B_TGFbR2	0.000212423	0	TGFB3_ACVR1B_TGFBR2	TGFB3 - (ACVR1B+TGFBR2)	TGFb	Secreted Signaling	PMID: 27449815
TEp	Mp	TGFB3	ACVR1B_TGFbR2	8.86466e-05	0.03	TGFB3_ACVR1B_TGFBR2	TGFB3 - (ACVR1B+TGFBR2)	TGFb	Secreted Signaling	PMID: 27449815
VE	Mp	TGFB3	ACVR1B_TGFbR2	0.00029287	0	TGFB3_ACVR1B_TGFBR2	TGFB3 - (ACVR1B+TGFBR2)	TGFb	Secreted Signaling	PMID: 27449815
VEp	Mp	TGFB3	ACVR1B_TGFbR2	0.000306132	0	TGFB3_ACVR1B_TGFBR2	TGFB3 - (ACVR1B+TGFBR2)	TGFb	Secreted Signaling	PMID: 27449815
m-PC	NK	TGFB3	ACVR1B_TGFbR2	0.0002622	0	TGFB3_ACVR1B_TGFBR2	TGFB3 - (ACVR1B+TGFBR2)	TGFb	Secreted Signaling	PMID: 27449815
f-PC	NK	TGFB3	ACVR1B_TGFbR2	9.35034e-05	0	TGFB3_ACVR1B_TGFBR2	TGFB3 - (ACVR1B+TGFBR2)	TGFb	Secreted Signaling	PMID: 27449815
VE	NK	TGFB3	ACVR1B_TGFbR2	0.000128922	0	TGFB3_ACVR1B_TGFBR2	TGFB3 - (ACVR1B+TGFBR2)	TGFb	Secreted Signaling	PMID: 27449815
VEp	NK	TGFB3	ACVR1B_TGFbR2	0.000134759	0	TGFB3_ACVR1B_TGFBR2	TGFB3 - (ACVR1B+TGFBR2)	TGFb	Secreted Signaling	PMID: 27449815
m-PC	NKp	TGFB3	ACVR1B_TGFbR2	0.000331636	0	TGFB3_ACVR1B_TGFBR2	TGFB3 - (ACVR1B+TGFBR2)	TGFb	Secreted Signaling	PMID: 27449815
f-PC	NKp	TGFB3	ACVR1B_TGFbR2	0.000118271	0	TGFB3_ACVR1B_TGFBR2	TGFB3 - (ACVR1B+TGFBR2)	TGFb	Secreted Signaling	PMID: 27449815
VE	NKp	TGFB3	ACVR1B_TGFbR2	0.00016307	0	TGFB3_ACVR1B_TGFBR2	TGFB3 - (ACVR1B+TGFBR2)	TGFb	Secreted Signaling	PMID: 27449815
VEp	NKp	TGFB3	ACVR1B_TGFbR2	0.000170453	0	TGFB3_ACVR1B_TGFBR2	TGFB3 - (ACVR1B+TGFBR2)	TGFb	Secreted Signaling	PMID: 27449815
M	m-PC	TGFB3	ACVR1B_TGFbR2	0.000179334	0	TGFB3_ACVR1B_TGFBR2	TGFB3 - (ACVR1B+TGFBR2)	TGFb	Secreted Signaling	PMID: 27449815
Mp	m-PC	TGFB3	ACVR1B_TGFbR2	0.000150718	0	TGFB3_ACVR1B_TGFBR2	TGFB3 - (ACVR1B+TGFBR2)	TGFb	Secreted Signaling	PMID: 27449815
m-PC	m-PC	TGFB3	ACVR1B_TGFbR2	0.000872495	0	TGFB3_ACVR1B_TGFBR2	TGFB3 - (ACVR1B+TGFBR2)	TGFb	Secreted Signaling	PMID: 27449815
S	m-PC	TGFB3	ACVR1B_TGFbR2	0.000103717	0.01	TGFB3_ACVR1B_TGFBR2	TGFB3 - (ACVR1B+TGFBR2)	TGFb	Secreted Signaling	PMID: 27449815
f-PC	m-PC	TGFB3	ACVR1B_TGFbR2	0.000311276	0	TGFB3_ACVR1B_TGFBR2	TGFB3 - (ACVR1B+TGFBR2)	TGFb	Secreted Signaling	PMID: 27449815
TEp	m-PC	TGFB3	ACVR1B_TGFbR2	0.00012991	0	TGFB3_ACVR1B_TGFBR2	TGFB3 - (ACVR1B+TGFBR2)	TGFb	Secreted Signaling	PMID: 27449815
VE	m-PC	TGFB3	ACVR1B_TGFbR2	0.000429144	0	TGFB3_ACVR1B_TGFBR2	TGFB3 - (ACVR1B+TGFBR2)	TGFb	Secreted Signaling	PMID: 27449815
VEp	m-PC	TGFB3	ACVR1B_TGFbR2	0.000448579	0	TGFB3_ACVR1B_TGFBR2	TGFB3 - (ACVR1B+TGFBR2)	TGFb	Secreted Signaling	PMID: 27449815
M	S	TGFB3	ACVR1B_TGFbR2	0.000168336	0	TGFB3_ACVR1B_TGFBR2	TGFB3 - (ACVR1B+TGFBR2)	TGFb	Secreted Signaling	PMID: 27449815
Mp	S	TGFB3	ACVR1B_TGFbR2	0.000141477	0	TGFB3_ACVR1B_TGFBR2	TGFB3 - (ACVR1B+TGFBR2)	TGFb	Secreted Signaling	PMID: 27449815
NKp	S	TGFB3	ACVR1B_TGFbR2	8.86919e-05	0	TGFB3_ACVR1B_TGFBR2	TGFB3 - (ACVR1B+TGFBR2)	TGFb	Secreted Signaling	PMID: 27449815
m-PC	S	TGFB3	ACVR1B_TGFbR2	0.000818663	0	TGFB3_ACVR1B_TGFBR2	TGFB3 - (ACVR1B+TGFBR2)	TGFb	Secreted Signaling	PMID: 27449815
S	S	TGFB3	ACVR1B_TGFbR2	9.7358e-05	0	TGFB3_ACVR1B_TGFBR2	TGFB3 - (ACVR1B+TGFBR2)	TGFb	Secreted Signaling	PMID: 27449815
f-PC	S	TGFB3	ACVR1B_TGFbR2	0.000292157	0	TGFB3_ACVR1B_TGFBR2	TGFB3 - (ACVR1B+TGFBR2)	TGFb	Secreted Signaling	PMID: 27449815
TEp	S	TGFB3	ACVR1B_TGFbR2	0.000121948	0	TGFB3_ACVR1B_TGFBR2	TGFB3 - (ACVR1B+TGFBR2)	TGFb	Secreted Signaling	PMID: 27449815
VE	S	TGFB3	ACVR1B_TGFbR2	0.00040276	0	TGFB3_ACVR1B_TGFBR2	TGFB3 - (ACVR1B+TGFBR2)	TGFb	Secreted Signaling	PMID: 27449815
VEp	S	TGFB3	ACVR1B_TGFbR2	0.000421003	0	TGFB3_ACVR1B_TGFBR2	TGFB3 - (ACVR1B+TGFBR2)	TGFb	Secreted Signaling	PMID: 27449815
M	f-PC	TGFB3	ACVR1B_TGFbR2	0.000192143	0	TGFB3_ACVR1B_TGFBR2	TGFB3 - (ACVR1B+TGFBR2)	TGFb	Secreted Signaling	PMID: 27449815
Mp	f-PC	TGFB3	ACVR1B_TGFbR2	0.000161484	0	TGFB3_ACVR1B_TGFBR2	TGFB3 - (ACVR1B+TGFBR2)	TGFb	Secreted Signaling	PMID: 27449815
NKp	f-PC	TGFB3	ACVR1B_TGFbR2	0.000101232	0	TGFB3_ACVR1B_TGFBR2	TGFB3 - (ACVR1B+TGFBR2)	TGFb	Secreted Signaling	PMID: 27449815
m-PC	f-PC	TGFB3	ACVR1B_TGFbR2	0.000934633	0	TGFB3_ACVR1B_TGFBR2	TGFB3 - (ACVR1B+TGFBR2)	TGFb	Secreted Signaling	PMID: 27449815
S	f-PC	TGFB3	ACVR1B_TGFbR2	0.000111126	0	TGFB3_ACVR1B_TGFBR2	TGFB3 - (ACVR1B+TGFBR2)	TGFb	Secreted Signaling	PMID: 27449815
f-PC	f-PC	TGFB3	ACVR1B_TGFbR2	0.000333493	0	TGFB3_ACVR1B_TGFBR2	TGFB3 - (ACVR1B+TGFBR2)	TGFb	Secreted Signaling	PMID: 27449815
TEp	f-PC	TGFB3	ACVR1B_TGFbR2	0.000139191	0	TGFB3_ACVR1B_TGFBR2	TGFB3 - (ACVR1B+TGFBR2)	TGFb	Secreted Signaling	PMID: 27449815
VE	f-PC	TGFB3	ACVR1B_TGFbR2	0.000459759	0	TGFB3_ACVR1B_TGFBR2	TGFB3 - (ACVR1B+TGFBR2)	TGFb	Secreted Signaling	PMID: 27449815
VEp	f-PC	TGFB3	ACVR1B_TGFbR2	0.000480582	0	TGFB3_ACVR1B_TGFBR2	TGFB3 - (ACVR1B+TGFBR2)	TGFb	Secreted Signaling	PMID: 27449815
M	TEp	TGFB3	ACVR1B_TGFbR2	0.000181793	0	TGFB3_ACVR1B_TGFBR2	TGFB3 - (ACVR1B+TGFBR2)	TGFb	Secreted Signaling	PMID: 27449815
Mp	TEp	TGFB3	ACVR1B_TGFbR2	0.000152784	0	TGFB3_ACVR1B_TGFBR2	TGFB3 - (ACVR1B+TGFBR2)	TGFb	Secreted Signaling	PMID: 27449815
NKp	TEp	TGFB3	ACVR1B_TGFbR2	9.57764e-05	0	TGFB3_ACVR1B_TGFBR2	TGFB3 - (ACVR1B+TGFBR2)	TGFb	Secreted Signaling	PMID: 27449815
m-PC	TEp	TGFB3	ACVR1B_TGFbR2	0.000884482	0	TGFB3_ACVR1B_TGFBR2	TGFB3 - (ACVR1B+TGFBR2)	TGFb	Secreted Signaling	PMID: 27449815
S	TEp	TGFB3	ACVR1B_TGFbR2	0.000105139	0	TGFB3_ACVR1B_TGFBR2	TGFB3 - (ACVR1B+TGFBR2)	TGFb	Secreted Signaling	PMID: 27449815
f-PC	TEp	TGFB3	ACVR1B_TGFbR2	0.000315546	0	TGFB3_ACVR1B_TGFBR2	TGFB3 - (ACVR1B+TGFBR2)	TGFb	Secreted Signaling	PMID: 27449815
TEp	TEp	TGFB3	ACVR1B_TGFbR2	0.000131691	0	TGFB3_ACVR1B_TGFBR2	TGFB3 - (ACVR1B+TGFBR2)	TGFb	Secreted Signaling	PMID: 27449815
VE	TEp	TGFB3	ACVR1B_TGFbR2	0.000435033	0	TGFB3_ACVR1B_TGFBR2	TGFB3 - (ACVR1B+TGFBR2)	TGFb	Secreted Signaling	PMID: 27449815
VEp	TEp	TGFB3	ACVR1B_TGFbR2	0.000454734	0	TGFB3_ACVR1B_TGFBR2	TGFB3 - (ACVR1B+TGFBR2)	TGFb	Secreted Signaling	PMID: 27449815
Bp	VE	TGFB3	ACVR1B_TGFbR2	0.000134989	0	TGFB3_ACVR1B_TGFBR2	TGFB3 - (ACVR1B+TGFBR2)	TGFb	Secreted Signaling	PMID: 27449815
cE	VE	TGFB3	ACVR1B_TGFbR2	8.07468e-05	0.02	TGFB3_ACVR1B_TGFBR2	TGFB3 - (ACVR1B+TGFBR2)	TGFb	Secreted Signaling	PMID: 27449815
M	VE	TGFB3	ACVR1B_TGFbR2	0.000381858	0	TGFB3_ACVR1B_TGFBR2	TGFB3 - (ACVR1B+TGFBR2)	TGFb	Secreted Signaling	PMID: 27449815
Mp	VE	TGFB3	ACVR1B_TGFbR2	0.000320942	0	TGFB3_ACVR1B_TGFBR2	TGFB3 - (ACVR1B+TGFBR2)	TGFb	Secreted Signaling	PMID: 27449815
NK	VE	TGFB3	ACVR1B_TGFbR2	0.000105217	0	TGFB3_ACVR1B_TGFBR2	TGFB3 - (ACVR1B+TGFBR2)	TGFb	Secreted Signaling	PMID: 27449815
NKp	VE	TGFB3	ACVR1B_TGFbR2	0.000201211	0	TGFB3_ACVR1B_TGFBR2	TGFB3 - (ACVR1B+TGFBR2)	TGFb	Secreted Signaling	PMID: 27449815
m-PC	VE	TGFB3	ACVR1B_TGFbR2	0.00185579	0	TGFB3_ACVR1B_TGFBR2	TGFB3 - (ACVR1B+TGFBR2)	TGFb	Secreted Signaling	PMID: 27449815
S	VE	TGFB3	ACVR1B_TGFbR2	0.000220856	0	TGFB3_ACVR1B_TGFBR2	TGFB3 - (ACVR1B+TGFBR2)	TGFb	Secreted Signaling	PMID: 27449815
f-PC	VE	TGFB3	ACVR1B_TGFbR2	0.000662624	0	TGFB3_ACVR1B_TGFBR2	TGFB3 - (ACVR1B+TGFBR2)	TGFb	Secreted Signaling	PMID: 27449815
TEp	VE	TGFB3	ACVR1B_TGFbR2	0.000276648	0	TGFB3_ACVR1B_TGFBR2	TGFB3 - (ACVR1B+TGFBR2)	TGFb	Secreted Signaling	PMID: 27449815
VE	VE	TGFB3	ACVR1B_TGFbR2	0.00091337	0	TGFB3_ACVR1B_TGFBR2	TGFB3 - (ACVR1B+TGFBR2)	TGFb	Secreted Signaling	PMID: 27449815
VEp	VE	TGFB3	ACVR1B_TGFbR2	0.000954755	0	TGFB3_ACVR1B_TGFBR2	TGFB3 - (ACVR1B+TGFBR2)	TGFb	Secreted Signaling	PMID: 27449815
Bp	VEp	TGFB3	ACVR1B_TGFbR2	0.000136273	0	TGFB3_ACVR1B_TGFBR2	TGFB3 - (ACVR1B+TGFBR2)	TGFb	Secreted Signaling	PMID: 27449815
M	VEp	TGFB3	ACVR1B_TGFbR2	0.000385499	0	TGFB3_ACVR1B_TGFBR2	TGFB3 - (ACVR1B+TGFBR2)	TGFb	Secreted Signaling	PMID: 27449815
Mp	VEp	TGFB3	ACVR1B_TGFbR2	0.000324	0	TGFB3_ACVR1B_TGFBR2	TGFB3 - (ACVR1B+TGFBR2)	TGFb	Secreted Signaling	PMID: 27449815
NK	VEp	TGFB3	ACVR1B_TGFbR2	0.000106217	0.02	TGFB3_ACVR1B_TGFBR2	TGFB3 - (ACVR1B+TGFBR2)	TGFb	Secreted Signaling	PMID: 27449815
NKp	VEp	TGFB3	ACVR1B_TGFbR2	0.000203126	0	TGFB3_ACVR1B_TGFBR2	TGFB3 - (ACVR1B+TGFBR2)	TGFb	Secreted Signaling	PMID: 27449815
m-PC	VEp	TGFB3	ACVR1B_TGFbR2	0.0018737	0	TGFB3_ACVR1B_TGFBR2	TGFB3 - (ACVR1B+TGFBR2)	TGFb	Secreted Signaling	PMID: 27449815
S	VEp	TGFB3	ACVR1B_TGFbR2	0.00022296	0	TGFB3_ACVR1B_TGFBR2	TGFB3 - (ACVR1B+TGFBR2)	TGFb	Secreted Signaling	PMID: 27449815
f-PC	VEp	TGFB3	ACVR1B_TGFbR2	0.000668961	0	TGFB3_ACVR1B_TGFBR2	TGFB3 - (ACVR1B+TGFBR2)	TGFb	Secreted Signaling	PMID: 27449815
TEp	VEp	TGFB3	ACVR1B_TGFbR2	0.000279282	0	TGFB3_ACVR1B_TGFBR2	TGFB3 - (ACVR1B+TGFBR2)	TGFb	Secreted Signaling	PMID: 27449815
VE	VEp	TGFB3	ACVR1B_TGFbR2	0.000922122	0	TGFB3_ACVR1B_TGFBR2	TGFB3 - (ACVR1B+TGFBR2)	TGFb	Secreted Signaling	PMID: 27449815
VEp	VEp	TGFB3	ACVR1B_TGFbR2	0.000963902	0	TGFB3_ACVR1B_TGFBR2	TGFB3 - (ACVR1B+TGFBR2)	TGFb	Secreted Signaling	PMID: 27449815
M	Bp	TGFB1	ACVR1_TGFbR	0.000474048	0.03	TGFB1_ACVR1_TGFBR1	TGFB1 - (ACVR1+TGFBR1)	TGFb	Secreted Signaling	PMID: 29376829
VE	Bp	TGFB1	ACVR1_TGFbR	0.000503381	0.02	TGFB1_ACVR1_TGFBR1	TGFB1 - (ACVR1+TGFBR1)	TGFb	Secreted Signaling	PMID: 29376829
Bp	M	TGFB1	ACVR1_TGFbR	0.00068534	0	TGFB1_ACVR1_TGFBR1	TGFB1 - (ACVR1+TGFBR1)	TGFb	Secreted Signaling	PMID: 29376829
M	M	TGFB1	ACVR1_TGFbR	0.00168562	0	TGFB1_ACVR1_TGFBR1	TGFB1 - (ACVR1+TGFBR1)	TGFb	Secreted Signaling	PMID: 29376829
Mp	M	TGFB1	ACVR1_TGFbR	0.00146855	0	TGFB1_ACVR1_TGFBR1	TGFB1 - (ACVR1+TGFBR1)	TGFb	Secreted Signaling	PMID: 29376829
NK	M	TGFB1	ACVR1_TGFbR	0.000619206	0	TGFB1_ACVR1_TGFBR1	TGFB1 - (ACVR1+TGFBR1)	TGFb	Secreted Signaling	PMID: 29376829
NKp	M	TGFB1	ACVR1_TGFbR	0.000939159	0	TGFB1_ACVR1_TGFBR1	TGFB1 - (ACVR1+TGFBR1)	TGFb	Secreted Signaling	PMID: 29376829
S	M	TGFB1	ACVR1_TGFbR	0.000600681	0	TGFB1_ACVR1_TGFBR1	TGFB1 - (ACVR1+TGFBR1)	TGFb	Secreted Signaling	PMID: 29376829
f-PC	M	TGFB1	ACVR1_TGFbR	0.000833069	0	TGFB1_ACVR1_TGFBR1	TGFB1 - (ACVR1+TGFBR1)	TGFb	Secreted Signaling	PMID: 29376829
VE	M	TGFB1	ACVR1_TGFbR	0.00178979	0	TGFB1_ACVR1_TGFBR1	TGFB1 - (ACVR1+TGFBR1)	TGFb	Secreted Signaling	PMID: 29376829
VEp	M	TGFB1	ACVR1_TGFbR	0.00182429	0	TGFB1_ACVR1_TGFBR1	TGFB1 - (ACVR1+TGFBR1)	TGFb	Secreted Signaling	PMID: 29376829
Bp	Mp	TGFB1	ACVR1_TGFbR	0.000637442	0	TGFB1_ACVR1_TGFBR1	TGFB1 - (ACVR1+TGFBR1)	TGFb	Secreted Signaling	PMID: 29376829
M	Mp	TGFB1	ACVR1_TGFbR	0.00156792	0	TGFB1_ACVR1_TGFBR1	TGFB1 - (ACVR1+TGFBR1)	TGFb	Secreted Signaling	PMID: 29376829
Mp	Mp	TGFB1	ACVR1_TGFbR	0.00136599	0	TGFB1_ACVR1_TGFBR1	TGFB1 - (ACVR1+TGFBR1)	TGFb	Secreted Signaling	PMID: 29376829
NK	Mp	TGFB1	ACVR1_TGFbR	0.000575927	0.01	TGFB1_ACVR1_TGFBR1	TGFB1 - (ACVR1+TGFBR1)	TGFb	Secreted Signaling	PMID: 29376829
NKp	Mp	TGFB1	ACVR1_TGFbR	0.000873537	0	TGFB1_ACVR1_TGFBR1	TGFB1 - (ACVR1+TGFBR1)	TGFb	Secreted Signaling	PMID: 29376829
S	Mp	TGFB1	ACVR1_TGFbR	0.000558696	0.01	TGFB1_ACVR1_TGFBR1	TGFB1 - (ACVR1+TGFBR1)	TGFb	Secreted Signaling	PMID: 29376829
f-PC	Mp	TGFB1	ACVR1_TGFbR	0.000774854	0	TGFB1_ACVR1_TGFBR1	TGFB1 - (ACVR1+TGFBR1)	TGFb	Secreted Signaling	PMID: 29376829
VE	Mp	TGFB1	ACVR1_TGFbR	0.00166483	0	TGFB1_ACVR1_TGFBR1	TGFB1 - (ACVR1+TGFBR1)	TGFb	Secreted Signaling	PMID: 29376829
VEp	Mp	TGFB1	ACVR1_TGFbR	0.00169693	0	TGFB1_ACVR1_TGFBR1	TGFB1 - (ACVR1+TGFBR1)	TGFb	Secreted Signaling	PMID: 29376829
M	NK	TGFB1	ACVR1_TGFbR	0.000474075	0	TGFB1_ACVR1_TGFBR1	TGFB1 - (ACVR1+TGFBR1)	TGFb	Secreted Signaling	PMID: 29376829
VE	NK	TGFB1	ACVR1_TGFbR	0.00050341	0	TGFB1_ACVR1_TGFBR1	TGFB1 - (ACVR1+TGFBR1)	TGFb	Secreted Signaling	PMID: 29376829
M	NKp	TGFB1	ACVR1_TGFbR	0.000621778	0	TGFB1_ACVR1_TGFBR1	TGFB1 - (ACVR1+TGFBR1)	TGFb	Secreted Signaling	PMID: 29376829
Mp	NKp	TGFB1	ACVR1_TGFbR	0.000541633	0.01	TGFB1_ACVR1_TGFBR1	TGFB1 - (ACVR1+TGFBR1)	TGFb	Secreted Signaling	PMID: 29376829
VE	NKp	TGFB1	ACVR1_TGFbR	0.000660246	0	TGFB1_ACVR1_TGFBR1	TGFB1 - (ACVR1+TGFBR1)	TGFb	Secreted Signaling	PMID: 29376829
VEp	NKp	TGFB1	ACVR1_TGFbR	0.00067299	0.02	TGFB1_ACVR1_TGFBR1	TGFB1 - (ACVR1+TGFBR1)	TGFb	Secreted Signaling	PMID: 29376829
Bp	m-PC	TGFB1	ACVR1_TGFbR	0.000585411	0.01	TGFB1_ACVR1_TGFBR1	TGFB1 - (ACVR1+TGFBR1)	TGFb	Secreted Signaling	PMID: 29376829
M	m-PC	TGFB1	ACVR1_TGFbR	0.00144005	0	TGFB1_ACVR1_TGFBR1	TGFB1 - (ACVR1+TGFBR1)	TGFb	Secreted Signaling	PMID: 29376829
Mp	m-PC	TGFB1	ACVR1_TGFbR	0.00125457	0	TGFB1_ACVR1_TGFBR1	TGFB1 - (ACVR1+TGFBR1)	TGFb	Secreted Signaling	PMID: 29376829
NK	m-PC	TGFB1	ACVR1_TGFbR	0.000528914	0.01	TGFB1_ACVR1_TGFBR1	TGFB1 - (ACVR1+TGFBR1)	TGFb	Secreted Signaling	PMID: 29376829
NKp	m-PC	TGFB1	ACVR1_TGFbR	0.00080225	0	TGFB1_ACVR1_TGFBR1	TGFB1 - (ACVR1+TGFBR1)	TGFb	Secreted Signaling	PMID: 29376829
S	m-PC	TGFB1	ACVR1_TGFbR	0.000513089	0.02	TGFB1_ACVR1_TGFBR1	TGFB1 - (ACVR1+TGFBR1)	TGFb	Secreted Signaling	PMID: 29376829
f-PC	m-PC	TGFB1	ACVR1_TGFbR	0.000711615	0	TGFB1_ACVR1_TGFBR1	TGFB1 - (ACVR1+TGFBR1)	TGFb	Secreted Signaling	PMID: 29376829
VE	m-PC	TGFB1	ACVR1_TGFbR	0.00152907	0	TGFB1_ACVR1_TGFBR1	TGFB1 - (ACVR1+TGFBR1)	TGFb	Secreted Signaling	PMID: 29376829
VEp	m-PC	TGFB1	ACVR1_TGFbR	0.00155855	0	TGFB1_ACVR1_TGFBR1	TGFB1 - (ACVR1+TGFBR1)	TGFb	Secreted Signaling	PMID: 29376829
M	S	TGFB1	ACVR1_TGFbR	0.00102681	0	TGFB1_ACVR1_TGFBR1	TGFB1 - (ACVR1+TGFBR1)	TGFb	Secreted Signaling	PMID: 29376829
Mp	S	TGFB1	ACVR1_TGFbR	0.000894501	0	TGFB1_ACVR1_TGFBR1	TGFB1 - (ACVR1+TGFBR1)	TGFb	Secreted Signaling	PMID: 29376829
NK	S	TGFB1	ACVR1_TGFbR	0.000377036	0	TGFB1_ACVR1_TGFBR1	TGFB1 - (ACVR1+TGFBR1)	TGFb	Secreted Signaling	PMID: 29376829
NKp	S	TGFB1	ACVR1_TGFbR	0.000571928	0	TGFB1_ACVR1_TGFBR1	TGFB1 - (ACVR1+TGFBR1)	TGFb	Secreted Signaling	PMID: 29376829
f-PC	S	TGFB1	ACVR1_TGFbR	0.0005073	0	TGFB1_ACVR1_TGFBR1	TGFB1 - (ACVR1+TGFBR1)	TGFb	Secreted Signaling	PMID: 29376829
VE	S	TGFB1	ACVR1_TGFbR	0.00109031	0	TGFB1_ACVR1_TGFBR1	TGFB1 - (ACVR1+TGFBR1)	TGFb	Secreted Signaling	PMID: 29376829
VEp	S	TGFB1	ACVR1_TGFbR	0.00111134	0	TGFB1_ACVR1_TGFBR1	TGFB1 - (ACVR1+TGFBR1)	TGFb	Secreted Signaling	PMID: 29376829
Bp	f-PC	TGFB1	ACVR1_TGFbR	0.000748622	0	TGFB1_ACVR1_TGFBR1	TGFB1 - (ACVR1+TGFBR1)	TGFb	Secreted Signaling	PMID: 29376829
M	f-PC	TGFB1	ACVR1_TGFbR	0.00184109	0	TGFB1_ACVR1_TGFBR1	TGFB1 - (ACVR1+TGFBR1)	TGFb	Secreted Signaling	PMID: 29376829
Mp	f-PC	TGFB1	ACVR1_TGFbR	0.00160404	0	TGFB1_ACVR1_TGFBR1	TGFB1 - (ACVR1+TGFBR1)	TGFb	Secreted Signaling	PMID: 29376829
NK	f-PC	TGFB1	ACVR1_TGFbR	0.000676386	0	TGFB1_ACVR1_TGFBR1	TGFB1 - (ACVR1+TGFBR1)	TGFb	Secreted Signaling	PMID: 29376829
NKp	f-PC	TGFB1	ACVR1_TGFbR	0.00102585	0	TGFB1_ACVR1_TGFBR1	TGFB1 - (ACVR1+TGFBR1)	TGFb	Secreted Signaling	PMID: 29376829
S	f-PC	TGFB1	ACVR1_TGFbR	0.000656151	0	TGFB1_ACVR1_TGFBR1	TGFB1 - (ACVR1+TGFBR1)	TGFb	Secreted Signaling	PMID: 29376829
f-PC	f-PC	TGFB1	ACVR1_TGFbR	0.000909979	0	TGFB1_ACVR1_TGFBR1	TGFB1 - (ACVR1+TGFBR1)	TGFb	Secreted Signaling	PMID: 29376829
VE	f-PC	TGFB1	ACVR1_TGFbR	0.00195485	0	TGFB1_ACVR1_TGFBR1	TGFB1 - (ACVR1+TGFBR1)	TGFb	Secreted Signaling	PMID: 29376829
VEp	f-PC	TGFB1	ACVR1_TGFbR	0.00199253	0	TGFB1_ACVR1_TGFBR1	TGFB1 - (ACVR1+TGFBR1)	TGFb	Secreted Signaling	PMID: 29376829
Bp	TEp	TGFB1	ACVR1_TGFbR	0.000733845	0	TGFB1_ACVR1_TGFBR1	TGFB1 - (ACVR1+TGFBR1)	TGFb	Secreted Signaling	PMID: 29376829
M	TEp	TGFB1	ACVR1_TGFbR	0.00180479	0	TGFB1_ACVR1_TGFBR1	TGFB1 - (ACVR1+TGFBR1)	TGFb	Secreted Signaling	PMID: 29376829
Mp	TEp	TGFB1	ACVR1_TGFbR	0.0015724	0	TGFB1_ACVR1_TGFBR1	TGFB1 - (ACVR1+TGFBR1)	TGFb	Secreted Signaling	PMID: 29376829
NK	TEp	TGFB1	ACVR1_TGFbR	0.000663033	0	TGFB1_ACVR1_TGFBR1	TGFB1 - (ACVR1+TGFBR1)	TGFb	Secreted Signaling	PMID: 29376829
NKp	TEp	TGFB1	ACVR1_TGFbR	0.00100561	0	TGFB1_ACVR1_TGFBR1	TGFB1 - (ACVR1+TGFBR1)	TGFb	Secreted Signaling	PMID: 29376829
S	TEp	TGFB1	ACVR1_TGFbR	0.000643198	0	TGFB1_ACVR1_TGFBR1	TGFB1 - (ACVR1+TGFBR1)	TGFb	Secreted Signaling	PMID: 29376829
f-PC	TEp	TGFB1	ACVR1_TGFbR	0.000892019	0	TGFB1_ACVR1_TGFBR1	TGFB1 - (ACVR1+TGFBR1)	TGFb	Secreted Signaling	PMID: 29376829
VE	TEp	TGFB1	ACVR1_TGFbR	0.00191631	0	TGFB1_ACVR1_TGFBR1	TGFB1 - (ACVR1+TGFBR1)	TGFb	Secreted Signaling	PMID: 29376829
VEp	TEp	TGFB1	ACVR1_TGFbR	0.00195325	0	TGFB1_ACVR1_TGFBR1	TGFB1 - (ACVR1+TGFBR1)	TGFb	Secreted Signaling	PMID: 29376829
B	VE	TGFB1	ACVR1_TGFbR	0.000583967	0	TGFB1_ACVR1_TGFBR1	TGFB1 - (ACVR1+TGFBR1)	TGFb	Secreted Signaling	PMID: 29376829
Bp	VE	TGFB1	ACVR1_TGFbR	0.00154363	0	TGFB1_ACVR1_TGFBR1	TGFB1 - (ACVR1+TGFBR1)	TGFb	Secreted Signaling	PMID: 29376829
M	VE	TGFB1	ACVR1_TGFbR	0.00379187	0	TGFB1_ACVR1_TGFBR1	TGFB1 - (ACVR1+TGFBR1)	TGFb	Secreted Signaling	PMID: 29376829
Mp	VE	TGFB1	ACVR1_TGFbR	0.00330446	0	TGFB1_ACVR1_TGFBR1	TGFB1 - (ACVR1+TGFBR1)	TGFb	Secreted Signaling	PMID: 29376829
NK	VE	TGFB1	ACVR1_TGFbR	0.00139479	0	TGFB1_ACVR1_TGFBR1	TGFB1 - (ACVR1+TGFBR1)	TGFb	Secreted Signaling	PMID: 29376829
NKp	VE	TGFB1	ACVR1_TGFbR	0.00211465	0	TGFB1_ACVR1_TGFBR1	TGFB1 - (ACVR1+TGFBR1)	TGFb	Secreted Signaling	PMID: 29376829
m-PC	VE	TGFB1	ACVR1_TGFbR	0.00081781	0	TGFB1_ACVR1_TGFBR1	TGFB1 - (ACVR1+TGFBR1)	TGFb	Secreted Signaling	PMID: 29376829
S	VE	TGFB1	ACVR1_TGFbR	0.00135309	0	TGFB1_ACVR1_TGFBR1	TGFB1 - (ACVR1+TGFBR1)	TGFb	Secreted Signaling	PMID: 29376829
f-PC	VE	TGFB1	ACVR1_TGFbR	0.00187602	0	TGFB1_ACVR1_TGFBR1	TGFB1 - (ACVR1+TGFBR1)	TGFb	Secreted Signaling	PMID: 29376829
VE	VE	TGFB1	ACVR1_TGFbR	0.00402568	0	TGFB1_ACVR1_TGFBR1	TGFB1 - (ACVR1+TGFBR1)	TGFb	Secreted Signaling	PMID: 29376829
VEp	VE	TGFB1	ACVR1_TGFbR	0.00410311	0	TGFB1_ACVR1_TGFBR1	TGFB1 - (ACVR1+TGFBR1)	TGFb	Secreted Signaling	PMID: 29376829
B	VEp	TGFB1	ACVR1_TGFbR	0.000646319	0.01	TGFB1_ACVR1_TGFBR1	TGFB1 - (ACVR1+TGFBR1)	TGFb	Secreted Signaling	PMID: 29376829
Bp	VEp	TGFB1	ACVR1_TGFbR	0.00170828	0	TGFB1_ACVR1_TGFBR1	TGFB1 - (ACVR1+TGFBR1)	TGFb	Secreted Signaling	PMID: 29376829
M	VEp	TGFB1	ACVR1_TGFbR	0.0041953	0	TGFB1_ACVR1_TGFBR1	TGFB1 - (ACVR1+TGFBR1)	TGFb	Secreted Signaling	PMID: 29376829
Mp	VEp	TGFB1	ACVR1_TGFbR	0.00365623	0	TGFB1_ACVR1_TGFBR1	TGFB1 - (ACVR1+TGFBR1)	TGFb	Secreted Signaling	PMID: 29376829
NK	VEp	TGFB1	ACVR1_TGFbR	0.00154358	0	TGFB1_ACVR1_TGFBR1	TGFB1 - (ACVR1+TGFBR1)	TGFb	Secreted Signaling	PMID: 29376829
NKp	VEp	TGFB1	ACVR1_TGFbR	0.00234006	0	TGFB1_ACVR1_TGFBR1	TGFB1 - (ACVR1+TGFBR1)	TGFb	Secreted Signaling	PMID: 29376829
m-PC	VEp	TGFB1	ACVR1_TGFbR	0.000905107	0	TGFB1_ACVR1_TGFBR1	TGFB1 - (ACVR1+TGFBR1)	TGFb	Secreted Signaling	PMID: 29376829
S	VEp	TGFB1	ACVR1_TGFbR	0.00149744	0	TGFB1_ACVR1_TGFBR1	TGFB1 - (ACVR1+TGFBR1)	TGFb	Secreted Signaling	PMID: 29376829
f-PC	VEp	TGFB1	ACVR1_TGFbR	0.00207605	0	TGFB1_ACVR1_TGFBR1	TGFB1 - (ACVR1+TGFBR1)	TGFb	Secreted Signaling	PMID: 29376829
VE	VEp	TGFB1	ACVR1_TGFbR	0.00445387	0	TGFB1_ACVR1_TGFBR1	TGFB1 - (ACVR1+TGFBR1)	TGFb	Secreted Signaling	PMID: 29376829
VEp	VEp	TGFB1	ACVR1_TGFbR	0.00453951	0	TGFB1_ACVR1_TGFBR1	TGFB1 - (ACVR1+TGFBR1)	TGFb	Secreted Signaling	PMID: 29376829
S	Bp	TGFB2	ACVR1_TGFbR	0.00014544	0	TGFB2_ACVR1_TGFBR1	TGFB2 - (ACVR1+TGFBR1)	TGFb	Secreted Signaling	PMID: 29376829
VE	Bp	TGFB2	ACVR1_TGFbR	8.08361e-05	0.04	TGFB2_ACVR1_TGFBR1	TGFB2 - (ACVR1+TGFBR1)	TGFb	Secreted Signaling	PMID: 29376829
S	cE	TGFB2	ACVR1_TGFbR	7.28102e-05	0.04	TGFB2_ACVR1_TGFBR1	TGFB2 - (ACVR1+TGFBR1)	TGFb	Secreted Signaling	PMID: 29376829
Bp	M	TGFB2	ACVR1_TGFbR	9.79633e-05	0.02	TGFB2_ACVR1_TGFBR1	TGFB2 - (ACVR1+TGFBR1)	TGFb	Secreted Signaling	PMID: 29376829
M	M	TGFB2	ACVR1_TGFbR	0.000247236	0	TGFB2_ACVR1_TGFBR1	TGFB2 - (ACVR1+TGFBR1)	TGFb	Secreted Signaling	PMID: 29376829
Mp	M	TGFB2	ACVR1_TGFbR	0.000210058	0	TGFB2_ACVR1_TGFBR1	TGFB2 - (ACVR1+TGFBR1)	TGFb	Secreted Signaling	PMID: 29376829
NK	M	TGFB2	ACVR1_TGFbR	8.88108e-05	0	TGFB2_ACVR1_TGFBR1	TGFB2 - (ACVR1+TGFBR1)	TGFb	Secreted Signaling	PMID: 29376829
NKp	M	TGFB2	ACVR1_TGFbR	0.000134274	0	TGFB2_ACVR1_TGFBR1	TGFB2 - (ACVR1+TGFBR1)	TGFb	Secreted Signaling	PMID: 29376829
S	M	TGFB2	ACVR1_TGFbR	0.000517589	0	TGFB2_ACVR1_TGFBR1	TGFB2 - (ACVR1+TGFBR1)	TGFb	Secreted Signaling	PMID: 29376829
f-PC	M	TGFB2	ACVR1_TGFbR	0.000148173	0	TGFB2_ACVR1_TGFBR1	TGFB2 - (ACVR1+TGFBR1)	TGFb	Secreted Signaling	PMID: 29376829
VE	M	TGFB2	ACVR1_TGFbR	0.000287726	0	TGFB2_ACVR1_TGFBR1	TGFB2 - (ACVR1+TGFBR1)	TGFb	Secreted Signaling	PMID: 29376829
VEp	M	TGFB2	ACVR1_TGFbR	0.000280669	0	TGFB2_ACVR1_TGFBR1	TGFB2 - (ACVR1+TGFBR1)	TGFb	Secreted Signaling	PMID: 29376829
Bp	Mp	TGFB2	ACVR1_TGFbR	9.11129e-05	0.04	TGFB2_ACVR1_TGFBR1	TGFB2 - (ACVR1+TGFBR1)	TGFb	Secreted Signaling	PMID: 29376829
M	Mp	TGFB2	ACVR1_TGFbR	0.00022995	0	TGFB2_ACVR1_TGFBR1	TGFB2 - (ACVR1+TGFBR1)	TGFb	Secreted Signaling	PMID: 29376829
Mp	Mp	TGFB2	ACVR1_TGFbR	0.00019537	0	TGFB2_ACVR1_TGFBR1	TGFB2 - (ACVR1+TGFBR1)	TGFb	Secreted Signaling	PMID: 29376829
NK	Mp	TGFB2	ACVR1_TGFbR	8.26004e-05	0.02	TGFB2_ACVR1_TGFBR1	TGFB2 - (ACVR1+TGFBR1)	TGFb	Secreted Signaling	PMID: 29376829
NKp	Mp	TGFB2	ACVR1_TGFbR	0.000124885	0	TGFB2_ACVR1_TGFBR1	TGFB2 - (ACVR1+TGFBR1)	TGFb	Secreted Signaling	PMID: 29376829
S	Mp	TGFB2	ACVR1_TGFbR	0.000481409	0	TGFB2_ACVR1_TGFBR1	TGFB2 - (ACVR1+TGFBR1)	TGFb	Secreted Signaling	PMID: 29376829
f-PC	Mp	TGFB2	ACVR1_TGFbR	0.000137812	0	TGFB2_ACVR1_TGFBR1	TGFB2 - (ACVR1+TGFBR1)	TGFb	Secreted Signaling	PMID: 29376829
VE	Mp	TGFB2	ACVR1_TGFbR	0.00026761	0	TGFB2_ACVR1_TGFBR1	TGFB2 - (ACVR1+TGFBR1)	TGFb	Secreted Signaling	PMID: 29376829
VEp	Mp	TGFB2	ACVR1_TGFbR	0.000261046	0	TGFB2_ACVR1_TGFBR1	TGFB2 - (ACVR1+TGFBR1)	TGFb	Secreted Signaling	PMID: 29376829
M	NK	TGFB2	ACVR1_TGFbR	6.94624e-05	0	TGFB2_ACVR1_TGFBR1	TGFB2 - (ACVR1+TGFBR1)	TGFb	Secreted Signaling	PMID: 29376829
S	NK	TGFB2	ACVR1_TGFbR	0.000145448	0	TGFB2_ACVR1_TGFBR1	TGFB2 - (ACVR1+TGFBR1)	TGFb	Secreted Signaling	PMID: 29376829
VE	NK	TGFB2	ACVR1_TGFbR	8.08407e-05	0.01	TGFB2_ACVR1_TGFBR1	TGFB2 - (ACVR1+TGFBR1)	TGFb	Secreted Signaling	PMID: 29376829
M	NKp	TGFB2	ACVR1_TGFbR	9.11155e-05	0	TGFB2_ACVR1_TGFBR1	TGFB2 - (ACVR1+TGFBR1)	TGFb	Secreted Signaling	PMID: 29376829
S	NKp	TGFB2	ACVR1_TGFbR	0.000190783	0	TGFB2_ACVR1_TGFBR1	TGFB2 - (ACVR1+TGFBR1)	TGFb	Secreted Signaling	PMID: 29376829
VE	NKp	TGFB2	ACVR1_TGFbR	0.00010604	0	TGFB2_ACVR1_TGFBR1	TGFB2 - (ACVR1+TGFBR1)	TGFb	Secreted Signaling	PMID: 29376829
M	m-PC	TGFB2	ACVR1_TGFbR	0.000211173	0	TGFB2_ACVR1_TGFBR1	TGFB2 - (ACVR1+TGFBR1)	TGFb	Secreted Signaling	PMID: 29376829
Mp	m-PC	TGFB2	ACVR1_TGFbR	0.000179417	0	TGFB2_ACVR1_TGFBR1	TGFB2 - (ACVR1+TGFBR1)	TGFb	Secreted Signaling	PMID: 29376829
NKp	m-PC	TGFB2	ACVR1_TGFbR	0.000114686	0	TGFB2_ACVR1_TGFBR1	TGFB2 - (ACVR1+TGFBR1)	TGFb	Secreted Signaling	PMID: 29376829
S	m-PC	TGFB2	ACVR1_TGFbR	0.000442108	0	TGFB2_ACVR1_TGFBR1	TGFB2 - (ACVR1+TGFBR1)	TGFb	Secreted Signaling	PMID: 29376829
f-PC	m-PC	TGFB2	ACVR1_TGFbR	0.000126558	0	TGFB2_ACVR1_TGFBR1	TGFB2 - (ACVR1+TGFBR1)	TGFb	Secreted Signaling	PMID: 29376829
VE	m-PC	TGFB2	ACVR1_TGFbR	0.000245759	0	TGFB2_ACVR1_TGFBR1	TGFB2 - (ACVR1+TGFBR1)	TGFb	Secreted Signaling	PMID: 29376829
VEp	m-PC	TGFB2	ACVR1_TGFbR	0.00023973	0	TGFB2_ACVR1_TGFBR1	TGFB2 - (ACVR1+TGFBR1)	TGFb	Secreted Signaling	PMID: 29376829
M	S	TGFB2	ACVR1_TGFbR	0.00015052	0	TGFB2_ACVR1_TGFBR1	TGFB2 - (ACVR1+TGFBR1)	TGFb	Secreted Signaling	PMID: 29376829
Mp	S	TGFB2	ACVR1_TGFbR	0.000127884	0	TGFB2_ACVR1_TGFBR1	TGFB2 - (ACVR1+TGFBR1)	TGFb	Secreted Signaling	PMID: 29376829
NKp	S	TGFB2	ACVR1_TGFbR	8.1744e-05	0.04	TGFB2_ACVR1_TGFBR1	TGFB2 - (ACVR1+TGFBR1)	TGFb	Secreted Signaling	PMID: 29376829
S	S	TGFB2	ACVR1_TGFbR	0.000315148	0	TGFB2_ACVR1_TGFBR1	TGFB2 - (ACVR1+TGFBR1)	TGFb	Secreted Signaling	PMID: 29376829
f-PC	S	TGFB2	ACVR1_TGFbR	9.0206e-05	0	TGFB2_ACVR1_TGFBR1	TGFB2 - (ACVR1+TGFBR1)	TGFb	Secreted Signaling	PMID: 29376829
VE	S	TGFB2	ACVR1_TGFbR	0.000175174	0	TGFB2_ACVR1_TGFBR1	TGFB2 - (ACVR1+TGFBR1)	TGFb	Secreted Signaling	PMID: 29376829
VEp	S	TGFB2	ACVR1_TGFbR	0.000170877	0	TGFB2_ACVR1_TGFBR1	TGFB2 - (ACVR1+TGFBR1)	TGFb	Secreted Signaling	PMID: 29376829
Bp	f-PC	TGFB2	ACVR1_TGFbR	0.000107015	0	TGFB2_ACVR1_TGFBR1	TGFB2 - (ACVR1+TGFBR1)	TGFb	Secreted Signaling	PMID: 29376829
M	f-PC	TGFB2	ACVR1_TGFbR	0.000270076	0	TGFB2_ACVR1_TGFBR1	TGFB2 - (ACVR1+TGFBR1)	TGFb	Secreted Signaling	PMID: 29376829
Mp	f-PC	TGFB2	ACVR1_TGFbR	0.000229464	0	TGFB2_ACVR1_TGFBR1	TGFB2 - (ACVR1+TGFBR1)	TGFb	Secreted Signaling	PMID: 29376829
NK	f-PC	TGFB2	ACVR1_TGFbR	9.70167e-05	0	TGFB2_ACVR1_TGFBR1	TGFB2 - (ACVR1+TGFBR1)	TGFb	Secreted Signaling	PMID: 29376829
NKp	f-PC	TGFB2	ACVR1_TGFbR	0.00014668	0	TGFB2_ACVR1_TGFBR1	TGFB2 - (ACVR1+TGFBR1)	TGFb	Secreted Signaling	PMID: 29376829
m-PC	f-PC	TGFB2	ACVR1_TGFbR	0.000102723	0.02	TGFB2_ACVR1_TGFBR1	TGFB2 - (ACVR1+TGFBR1)	TGFb	Secreted Signaling	PMID: 29376829
S	f-PC	TGFB2	ACVR1_TGFbR	0.00056539	0	TGFB2_ACVR1_TGFBR1	TGFB2 - (ACVR1+TGFBR1)	TGFb	Secreted Signaling	PMID: 29376829
f-PC	f-PC	TGFB2	ACVR1_TGFbR	0.000161862	0	TGFB2_ACVR1_TGFBR1	TGFB2 - (ACVR1+TGFBR1)	TGFb	Secreted Signaling	PMID: 29376829
VE	f-PC	TGFB2	ACVR1_TGFbR	0.000314306	0	TGFB2_ACVR1_TGFBR1	TGFB2 - (ACVR1+TGFBR1)	TGFb	Secreted Signaling	PMID: 29376829
VEp	f-PC	TGFB2	ACVR1_TGFbR	0.000306596	0	TGFB2_ACVR1_TGFBR1	TGFB2 - (ACVR1+TGFBR1)	TGFb	Secreted Signaling	PMID: 29376829
Bp	TEp	TGFB2	ACVR1_TGFbR	0.000104901	0.01	TGFB2_ACVR1_TGFBR1	TGFB2 - (ACVR1+TGFBR1)	TGFb	Secreted Signaling	PMID: 29376829
M	TEp	TGFB2	ACVR1_TGFbR	0.000264742	0	TGFB2_ACVR1_TGFBR1	TGFB2 - (ACVR1+TGFBR1)	TGFb	Secreted Signaling	PMID: 29376829
Mp	TEp	TGFB2	ACVR1_TGFbR	0.000224932	0	TGFB2_ACVR1_TGFBR1	TGFB2 - (ACVR1+TGFBR1)	TGFb	Secreted Signaling	PMID: 29376829
NK	TEp	TGFB2	ACVR1_TGFbR	9.51004e-05	0	TGFB2_ACVR1_TGFBR1	TGFB2 - (ACVR1+TGFBR1)	TGFb	Secreted Signaling	PMID: 29376829
NKp	TEp	TGFB2	ACVR1_TGFbR	0.000143782	0	TGFB2_ACVR1_TGFBR1	TGFB2 - (ACVR1+TGFBR1)	TGFb	Secreted Signaling	PMID: 29376829
m-PC	TEp	TGFB2	ACVR1_TGFbR	0.000100694	0.02	TGFB2_ACVR1_TGFBR1	TGFB2 - (ACVR1+TGFBR1)	TGFb	Secreted Signaling	PMID: 29376829
S	TEp	TGFB2	ACVR1_TGFbR	0.000554227	0	TGFB2_ACVR1_TGFBR1	TGFB2 - (ACVR1+TGFBR1)	TGFb	Secreted Signaling	PMID: 29376829
f-PC	TEp	TGFB2	ACVR1_TGFbR	0.000158665	0	TGFB2_ACVR1_TGFBR1	TGFB2 - (ACVR1+TGFBR1)	TGFb	Secreted Signaling	PMID: 29376829
VE	TEp	TGFB2	ACVR1_TGFbR	0.000308099	0	TGFB2_ACVR1_TGFBR1	TGFB2 - (ACVR1+TGFBR1)	TGFb	Secreted Signaling	PMID: 29376829
VEp	TEp	TGFB2	ACVR1_TGFbR	0.000300542	0	TGFB2_ACVR1_TGFBR1	TGFB2 - (ACVR1+TGFBR1)	TGFb	Secreted Signaling	PMID: 29376829
B	VE	TGFB2	ACVR1_TGFbR	8.34657e-05	0	TGFB2_ACVR1_TGFBR1	TGFB2 - (ACVR1+TGFBR1)	TGFb	Secreted Signaling	PMID: 29376829
Bp	VE	TGFB2	ACVR1_TGFbR	0.000220811	0	TGFB2_ACVR1_TGFBR1	TGFB2 - (ACVR1+TGFBR1)	TGFb	Secreted Signaling	PMID: 29376829
M	VE	TGFB2	ACVR1_TGFbR	0.00055717	0	TGFB2_ACVR1_TGFBR1	TGFB2 - (ACVR1+TGFBR1)	TGFb	Secreted Signaling	PMID: 29376829
Mp	VE	TGFB2	ACVR1_TGFbR	0.000473407	0	TGFB2_ACVR1_TGFBR1	TGFB2 - (ACVR1+TGFBR1)	TGFb	Secreted Signaling	PMID: 29376829
NK	VE	TGFB2	ACVR1_TGFbR	0.000200184	0	TGFB2_ACVR1_TGFBR1	TGFB2 - (ACVR1+TGFBR1)	TGFb	Secreted Signaling	PMID: 29376829
NKp	VE	TGFB2	ACVR1_TGFbR	0.000302642	0	TGFB2_ACVR1_TGFBR1	TGFB2 - (ACVR1+TGFBR1)	TGFb	Secreted Signaling	PMID: 29376829
m-PC	VE	TGFB2	ACVR1_TGFbR	0.000211957	0	TGFB2_ACVR1_TGFBR1	TGFB2 - (ACVR1+TGFBR1)	TGFb	Secreted Signaling	PMID: 29376829
S	VE	TGFB2	ACVR1_TGFbR	0.00116604	0	TGFB2_ACVR1_TGFBR1	TGFB2 - (ACVR1+TGFBR1)	TGFb	Secreted Signaling	PMID: 29376829
f-PC	VE	TGFB2	ACVR1_TGFbR	0.000333963	0	TGFB2_ACVR1_TGFBR1	TGFB2 - (ACVR1+TGFBR1)	TGFb	Secreted Signaling	PMID: 29376829
TEp	VE	TGFB2	ACVR1_TGFbR	8.16376e-05	0.01	TGFB2_ACVR1_TGFBR1	TGFB2 - (ACVR1+TGFBR1)	TGFb	Secreted Signaling	PMID: 29376829
VE	VE	TGFB2	ACVR1_TGFbR	0.000648386	0	TGFB2_ACVR1_TGFBR1	TGFB2 - (ACVR1+TGFBR1)	TGFb	Secreted Signaling	PMID: 29376829
VEp	VE	TGFB2	ACVR1_TGFbR	0.000632488	0	TGFB2_ACVR1_TGFBR1	TGFB2 - (ACVR1+TGFBR1)	TGFb	Secreted Signaling	PMID: 29376829
B	VEp	TGFB2	ACVR1_TGFbR	9.23825e-05	0.04	TGFB2_ACVR1_TGFBR1	TGFB2 - (ACVR1+TGFBR1)	TGFb	Secreted Signaling	PMID: 29376829
Bp	VEp	TGFB2	ACVR1_TGFbR	0.000244397	0	TGFB2_ACVR1_TGFBR1	TGFB2 - (ACVR1+TGFBR1)	TGFb	Secreted Signaling	PMID: 29376829
M	VEp	TGFB2	ACVR1_TGFbR	0.000616663	0	TGFB2_ACVR1_TGFBR1	TGFB2 - (ACVR1+TGFBR1)	TGFb	Secreted Signaling	PMID: 29376829
Mp	VEp	TGFB2	ACVR1_TGFbR	0.000523961	0	TGFB2_ACVR1_TGFBR1	TGFB2 - (ACVR1+TGFBR1)	TGFb	Secreted Signaling	PMID: 29376829
NK	VEp	TGFB2	ACVR1_TGFbR	0.000221567	0	TGFB2_ACVR1_TGFBR1	TGFB2 - (ACVR1+TGFBR1)	TGFb	Secreted Signaling	PMID: 29376829
NKp	VEp	TGFB2	ACVR1_TGFbR	0.000334966	0	TGFB2_ACVR1_TGFBR1	TGFB2 - (ACVR1+TGFBR1)	TGFb	Secreted Signaling	PMID: 29376829
m-PC	VEp	TGFB2	ACVR1_TGFbR	0.000234598	0	TGFB2_ACVR1_TGFBR1	TGFB2 - (ACVR1+TGFBR1)	TGFb	Secreted Signaling	PMID: 29376829
S	VEp	TGFB2	ACVR1_TGFbR	0.00129046	0	TGFB2_ACVR1_TGFBR1	TGFB2 - (ACVR1+TGFBR1)	TGFb	Secreted Signaling	PMID: 29376829
f-PC	VEp	TGFB2	ACVR1_TGFbR	0.000369631	0	TGFB2_ACVR1_TGFBR1	TGFB2 - (ACVR1+TGFBR1)	TGFb	Secreted Signaling	PMID: 29376829
TEp	VEp	TGFB2	ACVR1_TGFbR	9.03592e-05	0.04	TGFB2_ACVR1_TGFBR1	TGFB2 - (ACVR1+TGFBR1)	TGFb	Secreted Signaling	PMID: 29376829
VE	VEp	TGFB2	ACVR1_TGFbR	0.000717612	0	TGFB2_ACVR1_TGFBR1	TGFB2 - (ACVR1+TGFBR1)	TGFb	Secreted Signaling	PMID: 29376829
VEp	VEp	TGFB2	ACVR1_TGFbR	0.000700018	0	TGFB2_ACVR1_TGFBR1	TGFB2 - (ACVR1+TGFBR1)	TGFb	Secreted Signaling	PMID: 29376829
m-PC	Bp	TGFB3	ACVR1_TGFbR	0.000346622	0	TGFB3_ACVR1_TGFBR1	TGFB3 - (ACVR1+TGFBR1)	TGFb	Secreted Signaling	PMID: 29376829
f-PC	Bp	TGFB3	ACVR1_TGFbR	0.000142708	0	TGFB3_ACVR1_TGFBR1	TGFB3 - (ACVR1+TGFBR1)	TGFb	Secreted Signaling	PMID: 29376829
VE	Bp	TGFB3	ACVR1_TGFbR	0.000187498	0	TGFB3_ACVR1_TGFBR1	TGFB3 - (ACVR1+TGFBR1)	TGFb	Secreted Signaling	PMID: 29376829
VEp	Bp	TGFB3	ACVR1_TGFbR	0.000182047	0	TGFB3_ACVR1_TGFBR1	TGFB3 - (ACVR1+TGFBR1)	TGFb	Secreted Signaling	PMID: 29376829
m-PC	cE	TGFB3	ACVR1_TGFbR	0.000173544	0	TGFB3_ACVR1_TGFBR1	TGFB3 - (ACVR1+TGFBR1)	TGFb	Secreted Signaling	PMID: 29376829
M	M	TGFB3	ACVR1_TGFbR	0.000265425	0	TGFB3_ACVR1_TGFBR1	TGFB3 - (ACVR1+TGFBR1)	TGFb	Secreted Signaling	PMID: 29376829
Mp	M	TGFB3	ACVR1_TGFbR	0.00021986	0	TGFB3_ACVR1_TGFBR1	TGFB3 - (ACVR1+TGFBR1)	TGFb	Secreted Signaling	PMID: 29376829
NKp	M	TGFB3	ACVR1_TGFbR	0.000131545	0	TGFB3_ACVR1_TGFBR1	TGFB3 - (ACVR1+TGFBR1)	TGFb	Secreted Signaling	PMID: 29376829
m-PC	M	TGFB3	ACVR1_TGFbR	0.00123292	0	TGFB3_ACVR1_TGFBR1	TGFB3 - (ACVR1+TGFBR1)	TGFb	Secreted Signaling	PMID: 29376829
S	M	TGFB3	ACVR1_TGFbR	0.000232096	0	TGFB3_ACVR1_TGFBR1	TGFB3 - (ACVR1+TGFBR1)	TGFb	Secreted Signaling	PMID: 29376829
f-PC	M	TGFB3	ACVR1_TGFbR	0.000507872	0	TGFB3_ACVR1_TGFBR1	TGFB3 - (ACVR1+TGFBR1)	TGFb	Secreted Signaling	PMID: 29376829
TEp	M	TGFB3	ACVR1_TGFbR	0.000175013	0	TGFB3_ACVR1_TGFBR1	TGFB3 - (ACVR1+TGFBR1)	TGFb	Secreted Signaling	PMID: 29376829
VE	M	TGFB3	ACVR1_TGFbR	0.000667196	0	TGFB3_ACVR1_TGFBR1	TGFB3 - (ACVR1+TGFBR1)	TGFb	Secreted Signaling	PMID: 29376829
VEp	M	TGFB3	ACVR1_TGFbR	0.000647805	0	TGFB3_ACVR1_TGFBR1	TGFB3 - (ACVR1+TGFBR1)	TGFb	Secreted Signaling	PMID: 29376829
M	Mp	TGFB3	ACVR1_TGFbR	0.000246867	0	TGFB3_ACVR1_TGFBR1	TGFB3 - (ACVR1+TGFBR1)	TGFb	Secreted Signaling	PMID: 29376829
Mp	Mp	TGFB3	ACVR1_TGFbR	0.000204487	0.01	TGFB3_ACVR1_TGFBR1	TGFB3 - (ACVR1+TGFBR1)	TGFb	Secreted Signaling	PMID: 29376829
NKp	Mp	TGFB3	ACVR1_TGFbR	0.000122346	0.04	TGFB3_ACVR1_TGFBR1	TGFB3 - (ACVR1+TGFBR1)	TGFb	Secreted Signaling	PMID: 29376829
m-PC	Mp	TGFB3	ACVR1_TGFbR	0.0011468	0	TGFB3_ACVR1_TGFBR1	TGFB3 - (ACVR1+TGFBR1)	TGFb	Secreted Signaling	PMID: 29376829
S	Mp	TGFB3	ACVR1_TGFbR	0.000215868	0	TGFB3_ACVR1_TGFBR1	TGFB3 - (ACVR1+TGFBR1)	TGFb	Secreted Signaling	PMID: 29376829
f-PC	Mp	TGFB3	ACVR1_TGFbR	0.000472371	0	TGFB3_ACVR1_TGFBR1	TGFB3 - (ACVR1+TGFBR1)	TGFb	Secreted Signaling	PMID: 29376829
TEp	Mp	TGFB3	ACVR1_TGFbR	0.000162776	0	TGFB3_ACVR1_TGFBR1	TGFB3 - (ACVR1+TGFBR1)	TGFb	Secreted Signaling	PMID: 29376829
VE	Mp	TGFB3	ACVR1_TGFbR	0.000620565	0	TGFB3_ACVR1_TGFBR1	TGFB3 - (ACVR1+TGFBR1)	TGFb	Secreted Signaling	PMID: 29376829
VEp	Mp	TGFB3	ACVR1_TGFbR	0.000602529	0	TGFB3_ACVR1_TGFBR1	TGFB3 - (ACVR1+TGFBR1)	TGFb	Secreted Signaling	PMID: 29376829
m-PC	NK	TGFB3	ACVR1_TGFbR	0.000346642	0	TGFB3_ACVR1_TGFBR1	TGFB3 - (ACVR1+TGFBR1)	TGFb	Secreted Signaling	PMID: 29376829
f-PC	NK	TGFB3	ACVR1_TGFbR	0.000142716	0	TGFB3_ACVR1_TGFBR1	TGFB3 - (ACVR1+TGFBR1)	TGFb	Secreted Signaling	PMID: 29376829
VE	NK	TGFB3	ACVR1_TGFbR	0.000187509	0	TGFB3_ACVR1_TGFBR1	TGFB3 - (ACVR1+TGFBR1)	TGFb	Secreted Signaling	PMID: 29376829
VEp	NK	TGFB3	ACVR1_TGFbR	0.000182057	0	TGFB3_ACVR1_TGFBR1	TGFB3 - (ACVR1+TGFBR1)	TGFb	Secreted Signaling	PMID: 29376829
m-PC	NKp	TGFB3	ACVR1_TGFbR	0.00045466	0	TGFB3_ACVR1_TGFBR1	TGFB3 - (ACVR1+TGFBR1)	TGFb	Secreted Signaling	PMID: 29376829
f-PC	NKp	TGFB3	ACVR1_TGFbR	0.0001872	0	TGFB3_ACVR1_TGFBR1	TGFB3 - (ACVR1+TGFBR1)	TGFb	Secreted Signaling	PMID: 29376829
VE	NKp	TGFB3	ACVR1_TGFbR	0.000245951	0	TGFB3_ACVR1_TGFBR1	TGFB3 - (ACVR1+TGFBR1)	TGFb	Secreted Signaling	PMID: 29376829
VEp	NKp	TGFB3	ACVR1_TGFbR	0.0002388	0	TGFB3_ACVR1_TGFBR1	TGFB3 - (ACVR1+TGFBR1)	TGFb	Secreted Signaling	PMID: 29376829
M	m-PC	TGFB3	ACVR1_TGFbR	0.000226709	0	TGFB3_ACVR1_TGFBR1	TGFB3 - (ACVR1+TGFBR1)	TGFb	Secreted Signaling	PMID: 29376829
Mp	m-PC	TGFB3	ACVR1_TGFbR	0.000187789	0	TGFB3_ACVR1_TGFBR1	TGFB3 - (ACVR1+TGFBR1)	TGFb	Secreted Signaling	PMID: 29376829
m-PC	m-PC	TGFB3	ACVR1_TGFbR	0.00105323	0	TGFB3_ACVR1_TGFBR1	TGFB3 - (ACVR1+TGFBR1)	TGFb	Secreted Signaling	PMID: 29376829
S	m-PC	TGFB3	ACVR1_TGFbR	0.000198241	0	TGFB3_ACVR1_TGFBR1	TGFB3 - (ACVR1+TGFBR1)	TGFb	Secreted Signaling	PMID: 29376829
f-PC	m-PC	TGFB3	ACVR1_TGFbR	0.000433808	0	TGFB3_ACVR1_TGFBR1	TGFB3 - (ACVR1+TGFBR1)	TGFb	Secreted Signaling	PMID: 29376829
TEp	m-PC	TGFB3	ACVR1_TGFbR	0.000149483	0	TGFB3_ACVR1_TGFBR1	TGFB3 - (ACVR1+TGFBR1)	TGFb	Secreted Signaling	PMID: 29376829
VE	m-PC	TGFB3	ACVR1_TGFbR	0.00056991	0	TGFB3_ACVR1_TGFBR1	TGFB3 - (ACVR1+TGFBR1)	TGFb	Secreted Signaling	PMID: 29376829
VEp	m-PC	TGFB3	ACVR1_TGFbR	0.000553345	0	TGFB3_ACVR1_TGFBR1	TGFB3 - (ACVR1+TGFBR1)	TGFb	Secreted Signaling	PMID: 29376829
M	S	TGFB3	ACVR1_TGFbR	0.000161595	0	TGFB3_ACVR1_TGFBR1	TGFB3 - (ACVR1+TGFBR1)	TGFb	Secreted Signaling	PMID: 29376829
Mp	S	TGFB3	ACVR1_TGFbR	0.000133852	0	TGFB3_ACVR1_TGFBR1	TGFB3 - (ACVR1+TGFBR1)	TGFb	Secreted Signaling	PMID: 29376829
m-PC	S	TGFB3	ACVR1_TGFbR	0.000750909	0	TGFB3_ACVR1_TGFBR1	TGFB3 - (ACVR1+TGFBR1)	TGFb	Secreted Signaling	PMID: 29376829
S	S	TGFB3	ACVR1_TGFbR	0.000141302	0	TGFB3_ACVR1_TGFBR1	TGFB3 - (ACVR1+TGFBR1)	TGFb	Secreted Signaling	PMID: 29376829
f-PC	S	TGFB3	ACVR1_TGFbR	0.000309231	0	TGFB3_ACVR1_TGFBR1	TGFB3 - (ACVR1+TGFBR1)	TGFb	Secreted Signaling	PMID: 29376829
TEp	S	TGFB3	ACVR1_TGFbR	0.000106547	0	TGFB3_ACVR1_TGFBR1	TGFB3 - (ACVR1+TGFBR1)	TGFb	Secreted Signaling	PMID: 29376829
VE	S	TGFB3	ACVR1_TGFbR	0.000406264	0	TGFB3_ACVR1_TGFBR1	TGFB3 - (ACVR1+TGFBR1)	TGFb	Secreted Signaling	PMID: 29376829
VEp	S	TGFB3	ACVR1_TGFbR	0.000394454	0	TGFB3_ACVR1_TGFBR1	TGFB3 - (ACVR1+TGFBR1)	TGFb	Secreted Signaling	PMID: 29376829
M	f-PC	TGFB3	ACVR1_TGFbR	0.000289944	0	TGFB3_ACVR1_TGFBR1	TGFB3 - (ACVR1+TGFBR1)	TGFb	Secreted Signaling	PMID: 29376829
Mp	f-PC	TGFB3	ACVR1_TGFbR	0.000240171	0	TGFB3_ACVR1_TGFBR1	TGFB3 - (ACVR1+TGFBR1)	TGFb	Secreted Signaling	PMID: 29376829
NKp	f-PC	TGFB3	ACVR1_TGFbR	0.000143699	0	TGFB3_ACVR1_TGFBR1	TGFB3 - (ACVR1+TGFBR1)	TGFb	Secreted Signaling	PMID: 29376829
m-PC	f-PC	TGFB3	ACVR1_TGFbR	0.0013467	0	TGFB3_ACVR1_TGFBR1	TGFB3 - (ACVR1+TGFBR1)	TGFb	Secreted Signaling	PMID: 29376829
S	f-PC	TGFB3	ACVR1_TGFbR	0.000253538	0	TGFB3_ACVR1_TGFBR1	TGFB3 - (ACVR1+TGFBR1)	TGFb	Secreted Signaling	PMID: 29376829
f-PC	f-PC	TGFB3	ACVR1_TGFbR	0.000554776	0	TGFB3_ACVR1_TGFBR1	TGFB3 - (ACVR1+TGFBR1)	TGFb	Secreted Signaling	PMID: 29376829
TEp	f-PC	TGFB3	ACVR1_TGFbR	0.000191182	0	TGFB3_ACVR1_TGFBR1	TGFB3 - (ACVR1+TGFBR1)	TGFb	Secreted Signaling	PMID: 29376829
VE	f-PC	TGFB3	ACVR1_TGFbR	0.000728804	0	TGFB3_ACVR1_TGFBR1	TGFB3 - (ACVR1+TGFBR1)	TGFb	Secreted Signaling	PMID: 29376829
VEp	f-PC	TGFB3	ACVR1_TGFbR	0.000707624	0	TGFB3_ACVR1_TGFBR1	TGFB3 - (ACVR1+TGFBR1)	TGFb	Secreted Signaling	PMID: 29376829
M	TEp	TGFB3	ACVR1_TGFbR	0.000284218	0	TGFB3_ACVR1_TGFBR1	TGFB3 - (ACVR1+TGFBR1)	TGFb	Secreted Signaling	PMID: 29376829
Mp	TEp	TGFB3	ACVR1_TGFbR	0.000235428	0	TGFB3_ACVR1_TGFBR1	TGFB3 - (ACVR1+TGFBR1)	TGFb	Secreted Signaling	PMID: 29376829
NKp	TEp	TGFB3	ACVR1_TGFbR	0.00014086	0	TGFB3_ACVR1_TGFBR1	TGFB3 - (ACVR1+TGFBR1)	TGFb	Secreted Signaling	PMID: 29376829
m-PC	TEp	TGFB3	ACVR1_TGFbR	0.00132013	0	TGFB3_ACVR1_TGFBR1	TGFB3 - (ACVR1+TGFBR1)	TGFb	Secreted Signaling	PMID: 29376829
S	TEp	TGFB3	ACVR1_TGFbR	0.000248531	0	TGFB3_ACVR1_TGFBR1	TGFB3 - (ACVR1+TGFBR1)	TGFb	Secreted Signaling	PMID: 29376829
f-PC	TEp	TGFB3	ACVR1_TGFbR	0.000543823	0	TGFB3_ACVR1_TGFBR1	TGFB3 - (ACVR1+TGFBR1)	TGFb	Secreted Signaling	PMID: 29376829
TEp	TEp	TGFB3	ACVR1_TGFbR	0.000187406	0	TGFB3_ACVR1_TGFBR1	TGFB3 - (ACVR1+TGFBR1)	TGFb	Secreted Signaling	PMID: 29376829
VE	TEp	TGFB3	ACVR1_TGFbR	0.000714417	0	TGFB3_ACVR1_TGFBR1	TGFB3 - (ACVR1+TGFBR1)	TGFb	Secreted Signaling	PMID: 29376829
VEp	TEp	TGFB3	ACVR1_TGFbR	0.000693655	0	TGFB3_ACVR1_TGFBR1	TGFB3 - (ACVR1+TGFBR1)	TGFb	Secreted Signaling	PMID: 29376829
Bp	VE	TGFB3	ACVR1_TGFbR	0.00019737	0	TGFB3_ACVR1_TGFBR1	TGFB3 - (ACVR1+TGFBR1)	TGFb	Secreted Signaling	PMID: 29376829
cE	VE	TGFB3	ACVR1_TGFbR	0.00011134	0	TGFB3_ACVR1_TGFBR1	TGFB3 - (ACVR1+TGFBR1)	TGFb	Secreted Signaling	PMID: 29376829
M	VE	TGFB3	ACVR1_TGFbR	0.000598147	0	TGFB3_ACVR1_TGFBR1	TGFB3 - (ACVR1+TGFBR1)	TGFb	Secreted Signaling	PMID: 29376829
Mp	VE	TGFB3	ACVR1_TGFbR	0.000495492	0	TGFB3_ACVR1_TGFBR1	TGFB3 - (ACVR1+TGFBR1)	TGFb	Secreted Signaling	PMID: 29376829
NK	VE	TGFB3	ACVR1_TGFbR	0.000151305	0	TGFB3_ACVR1_TGFBR1	TGFB3 - (ACVR1+TGFBR1)	TGFb	Secreted Signaling	PMID: 29376829
NKp	VE	TGFB3	ACVR1_TGFbR	0.000296492	0	TGFB3_ACVR1_TGFBR1	TGFB3 - (ACVR1+TGFBR1)	TGFb	Secreted Signaling	PMID: 29376829
m-PC	VE	TGFB3	ACVR1_TGFbR	0.00277508	0	TGFB3_ACVR1_TGFBR1	TGFB3 - (ACVR1+TGFBR1)	TGFb	Secreted Signaling	PMID: 29376829
S	VE	TGFB3	ACVR1_TGFbR	0.000523062	0	TGFB3_ACVR1_TGFBR1	TGFB3 - (ACVR1+TGFBR1)	TGFb	Secreted Signaling	PMID: 29376829
f-PC	VE	TGFB3	ACVR1_TGFbR	0.00114416	0	TGFB3_ACVR1_TGFBR1	TGFB3 - (ACVR1+TGFBR1)	TGFb	Secreted Signaling	PMID: 29376829
TEp	VE	TGFB3	ACVR1_TGFbR	0.000394445	0	TGFB3_ACVR1_TGFBR1	TGFB3 - (ACVR1+TGFBR1)	TGFb	Secreted Signaling	PMID: 29376829
VE	VE	TGFB3	ACVR1_TGFbR	0.0015028	0	TGFB3_ACVR1_TGFBR1	TGFB3 - (ACVR1+TGFBR1)	TGFb	Secreted Signaling	PMID: 29376829
VEp	VE	TGFB3	ACVR1_TGFbR	0.00145916	0	TGFB3_ACVR1_TGFBR1	TGFB3 - (ACVR1+TGFBR1)	TGFb	Secreted Signaling	PMID: 29376829
Bp	VEp	TGFB3	ACVR1_TGFbR	0.000218453	0	TGFB3_ACVR1_TGFBR1	TGFB3 - (ACVR1+TGFBR1)	TGFb	Secreted Signaling	PMID: 29376829
M	VEp	TGFB3	ACVR1_TGFbR	0.000662012	0	TGFB3_ACVR1_TGFBR1	TGFB3 - (ACVR1+TGFBR1)	TGFb	Secreted Signaling	PMID: 29376829
Mp	VEp	TGFB3	ACVR1_TGFbR	0.000548403	0	TGFB3_ACVR1_TGFBR1	TGFB3 - (ACVR1+TGFBR1)	TGFb	Secreted Signaling	PMID: 29376829
NK	VEp	TGFB3	ACVR1_TGFbR	0.000167468	0	TGFB3_ACVR1_TGFBR1	TGFB3 - (ACVR1+TGFBR1)	TGFb	Secreted Signaling	PMID: 29376829
NKp	VEp	TGFB3	ACVR1_TGFbR	0.00032816	0	TGFB3_ACVR1_TGFBR1	TGFB3 - (ACVR1+TGFBR1)	TGFb	Secreted Signaling	PMID: 29376829
m-PC	VEp	TGFB3	ACVR1_TGFbR	0.00307066	0	TGFB3_ACVR1_TGFBR1	TGFB3 - (ACVR1+TGFBR1)	TGFb	Secreted Signaling	PMID: 29376829
S	VEp	TGFB3	ACVR1_TGFbR	0.000578914	0	TGFB3_ACVR1_TGFBR1	TGFB3 - (ACVR1+TGFBR1)	TGFb	Secreted Signaling	PMID: 29376829
f-PC	VEp	TGFB3	ACVR1_TGFbR	0.00126625	0	TGFB3_ACVR1_TGFBR1	TGFB3 - (ACVR1+TGFBR1)	TGFb	Secreted Signaling	PMID: 29376829
TEp	VEp	TGFB3	ACVR1_TGFbR	0.00043657	0	TGFB3_ACVR1_TGFBR1	TGFB3 - (ACVR1+TGFBR1)	TGFb	Secreted Signaling	PMID: 29376829
VE	VEp	TGFB3	ACVR1_TGFbR	0.00166309	0	TGFB3_ACVR1_TGFBR1	TGFB3 - (ACVR1+TGFBR1)	TGFb	Secreted Signaling	PMID: 29376829
VEp	VEp	TGFB3	ACVR1_TGFbR	0.00161481	0	TGFB3_ACVR1_TGFBR1	TGFB3 - (ACVR1+TGFBR1)	TGFb	Secreted Signaling	PMID: 29376829
B	m-PC	BMP2	BMPR1A_ACVR2A	3.19079e-08	0	BMP2_BMPR1A_ACVR2A	BMP2 - (BMPR1A+ACVR2A)	BMP	Secreted Signaling	KEGG: hsa04350; PMID:26893264
Bp	m-PC	BMP2	BMPR1A_ACVR2A	6.09643e-08	0	BMP2_BMPR1A_ACVR2A	BMP2 - (BMPR1A+ACVR2A)	BMP	Secreted Signaling	KEGG: hsa04350; PMID:26893264
cE	m-PC	BMP2	BMPR1A_ACVR2A	7.51262e-07	0	BMP2_BMPR1A_ACVR2A	BMP2 - (BMPR1A+ACVR2A)	BMP	Secreted Signaling	KEGG: hsa04350; PMID:26893264
M	m-PC	BMP2	BMPR1A_ACVR2A	2.2143e-07	0	BMP2_BMPR1A_ACVR2A	BMP2 - (BMPR1A+ACVR2A)	BMP	Secreted Signaling	KEGG: hsa04350; PMID:26893264
Mp	m-PC	BMP2	BMPR1A_ACVR2A	2.55461e-07	0	BMP2_BMPR1A_ACVR2A	BMP2 - (BMPR1A+ACVR2A)	BMP	Secreted Signaling	KEGG: hsa04350; PMID:26893264
uE	m-PC	BMP2	BMPR1A_ACVR2A	3.05991e-07	0	BMP2_BMPR1A_ACVR2A	BMP2 - (BMPR1A+ACVR2A)	BMP	Secreted Signaling	KEGG: hsa04350; PMID:26893264
NK	m-PC	BMP2	BMPR1A_ACVR2A	4.85979e-08	0	BMP2_BMPR1A_ACVR2A	BMP2 - (BMPR1A+ACVR2A)	BMP	Secreted Signaling	KEGG: hsa04350; PMID:26893264
NKp	m-PC	BMP2	BMPR1A_ACVR2A	7.22702e-08	0	BMP2_BMPR1A_ACVR2A	BMP2 - (BMPR1A+ACVR2A)	BMP	Secreted Signaling	KEGG: hsa04350; PMID:26893264
m-PC	m-PC	BMP2	BMPR1A_ACVR2A	1.6752e-07	0	BMP2_BMPR1A_ACVR2A	BMP2 - (BMPR1A+ACVR2A)	BMP	Secreted Signaling	KEGG: hsa04350; PMID:26893264
S	m-PC	BMP2	BMPR1A_ACVR2A	1.34117e-06	0	BMP2_BMPR1A_ACVR2A	BMP2 - (BMPR1A+ACVR2A)	BMP	Secreted Signaling	KEGG: hsa04350; PMID:26893264
f-PC	m-PC	BMP2	BMPR1A_ACVR2A	4.17467e-07	0	BMP2_BMPR1A_ACVR2A	BMP2 - (BMPR1A+ACVR2A)	BMP	Secreted Signaling	KEGG: hsa04350; PMID:26893264
TE	m-PC	BMP2	BMPR1A_ACVR2A	6.8734e-09	0	BMP2_BMPR1A_ACVR2A	BMP2 - (BMPR1A+ACVR2A)	BMP	Secreted Signaling	KEGG: hsa04350; PMID:26893264
TEp	m-PC	BMP2	BMPR1A_ACVR2A	1.76417e-06	0	BMP2_BMPR1A_ACVR2A	BMP2 - (BMPR1A+ACVR2A)	BMP	Secreted Signaling	KEGG: hsa04350; PMID:26893264
VE	m-PC	BMP2	BMPR1A_ACVR2A	3.94087e-06	0	BMP2_BMPR1A_ACVR2A	BMP2 - (BMPR1A+ACVR2A)	BMP	Secreted Signaling	KEGG: hsa04350; PMID:26893264
VEp	m-PC	BMP2	BMPR1A_ACVR2A	2.62969e-06	0	BMP2_BMPR1A_ACVR2A	BMP2 - (BMPR1A+ACVR2A)	BMP	Secreted Signaling	KEGG: hsa04350; PMID:26893264
B	TEp	BMP2	BMPR1A_ACVR2A	8.14399e-07	0	BMP2_BMPR1A_ACVR2A	BMP2 - (BMPR1A+ACVR2A)	BMP	Secreted Signaling	KEGG: hsa04350; PMID:26893264
Bp	TEp	BMP2	BMPR1A_ACVR2A	1.55602e-06	0	BMP2_BMPR1A_ACVR2A	BMP2 - (BMPR1A+ACVR2A)	BMP	Secreted Signaling	KEGG: hsa04350; PMID:26893264
cE	TEp	BMP2	BMPR1A_ACVR2A	1.91744e-05	0	BMP2_BMPR1A_ACVR2A	BMP2 - (BMPR1A+ACVR2A)	BMP	Secreted Signaling	KEGG: hsa04350; PMID:26893264
M	TEp	BMP2	BMPR1A_ACVR2A	5.65162e-06	0	BMP2_BMPR1A_ACVR2A	BMP2 - (BMPR1A+ACVR2A)	BMP	Secreted Signaling	KEGG: hsa04350; PMID:26893264
Mp	TEp	BMP2	BMPR1A_ACVR2A	6.52019e-06	0	BMP2_BMPR1A_ACVR2A	BMP2 - (BMPR1A+ACVR2A)	BMP	Secreted Signaling	KEGG: hsa04350; PMID:26893264
uE	TEp	BMP2	BMPR1A_ACVR2A	7.80989e-06	0	BMP2_BMPR1A_ACVR2A	BMP2 - (BMPR1A+ACVR2A)	BMP	Secreted Signaling	KEGG: hsa04350; PMID:26893264
NK	TEp	BMP2	BMPR1A_ACVR2A	1.24038e-06	0	BMP2_BMPR1A_ACVR2A	BMP2 - (BMPR1A+ACVR2A)	BMP	Secreted Signaling	KEGG: hsa04350; PMID:26893264
NKp	TEp	BMP2	BMPR1A_ACVR2A	1.84458e-06	0	BMP2_BMPR1A_ACVR2A	BMP2 - (BMPR1A+ACVR2A)	BMP	Secreted Signaling	KEGG: hsa04350; PMID:26893264
m-PC	TEp	BMP2	BMPR1A_ACVR2A	4.27567e-06	0	BMP2_BMPR1A_ACVR2A	BMP2 - (BMPR1A+ACVR2A)	BMP	Secreted Signaling	KEGG: hsa04350; PMID:26893264
S	TEp	BMP2	BMPR1A_ACVR2A	3.42301e-05	0	BMP2_BMPR1A_ACVR2A	BMP2 - (BMPR1A+ACVR2A)	BMP	Secreted Signaling	KEGG: hsa04350; PMID:26893264
f-PC	TEp	BMP2	BMPR1A_ACVR2A	1.06551e-05	0	BMP2_BMPR1A_ACVR2A	BMP2 - (BMPR1A+ACVR2A)	BMP	Secreted Signaling	KEGG: hsa04350; PMID:26893264
TE	TEp	BMP2	BMPR1A_ACVR2A	1.75433e-07	0	BMP2_BMPR1A_ACVR2A	BMP2 - (BMPR1A+ACVR2A)	BMP	Secreted Signaling	KEGG: hsa04350; PMID:26893264
TEp	TEp	BMP2	BMPR1A_ACVR2A	4.50257e-05	0	BMP2_BMPR1A_ACVR2A	BMP2 - (BMPR1A+ACVR2A)	BMP	Secreted Signaling	KEGG: hsa04350; PMID:26893264
VE	TEp	BMP2	BMPR1A_ACVR2A	0.000100575	0	BMP2_BMPR1A_ACVR2A	BMP2 - (BMPR1A+ACVR2A)	BMP	Secreted Signaling	KEGG: hsa04350; PMID:26893264
VEp	TEp	BMP2	BMPR1A_ACVR2A	6.71143e-05	0	BMP2_BMPR1A_ACVR2A	BMP2 - (BMPR1A+ACVR2A)	BMP	Secreted Signaling	KEGG: hsa04350; PMID:26893264
B	m-PC	BMP2	BMPR1A_ACVR2B	1.30267e-07	0	BMP2_BMPR1A_ACVR2B	BMP2 - (BMPR1A+ACVR2B)	BMP	Secreted Signaling	KEGG: hsa04350; PMID:26893264
Bp	m-PC	BMP2	BMPR1A_ACVR2B	2.48892e-07	0	BMP2_BMPR1A_ACVR2B	BMP2 - (BMPR1A+ACVR2B)	BMP	Secreted Signaling	KEGG: hsa04350; PMID:26893264
cE	m-PC	BMP2	BMPR1A_ACVR2B	3.06708e-06	0	BMP2_BMPR1A_ACVR2B	BMP2 - (BMPR1A+ACVR2B)	BMP	Secreted Signaling	KEGG: hsa04350; PMID:26893264
M	m-PC	BMP2	BMPR1A_ACVR2B	9.04005e-07	0	BMP2_BMPR1A_ACVR2B	BMP2 - (BMPR1A+ACVR2B)	BMP	Secreted Signaling	KEGG: hsa04350; PMID:26893264
Mp	m-PC	BMP2	BMPR1A_ACVR2B	1.04294e-06	0	BMP2_BMPR1A_ACVR2B	BMP2 - (BMPR1A+ACVR2B)	BMP	Secreted Signaling	KEGG: hsa04350; PMID:26893264
uE	m-PC	BMP2	BMPR1A_ACVR2B	1.24923e-06	0	BMP2_BMPR1A_ACVR2B	BMP2 - (BMPR1A+ACVR2B)	BMP	Secreted Signaling	KEGG: hsa04350; PMID:26893264
NK	m-PC	BMP2	BMPR1A_ACVR2B	1.98405e-07	0	BMP2_BMPR1A_ACVR2B	BMP2 - (BMPR1A+ACVR2B)	BMP	Secreted Signaling	KEGG: hsa04350; PMID:26893264
NKp	m-PC	BMP2	BMPR1A_ACVR2B	2.95049e-07	0	BMP2_BMPR1A_ACVR2B	BMP2 - (BMPR1A+ACVR2B)	BMP	Secreted Signaling	KEGG: hsa04350; PMID:26893264
m-PC	m-PC	BMP2	BMPR1A_ACVR2B	6.83914e-07	0	BMP2_BMPR1A_ACVR2B	BMP2 - (BMPR1A+ACVR2B)	BMP	Secreted Signaling	KEGG: hsa04350; PMID:26893264
S	m-PC	BMP2	BMPR1A_ACVR2B	5.47541e-06	0	BMP2_BMPR1A_ACVR2B	BMP2 - (BMPR1A+ACVR2B)	BMP	Secreted Signaling	KEGG: hsa04350; PMID:26893264
f-PC	m-PC	BMP2	BMPR1A_ACVR2B	1.70434e-06	0	BMP2_BMPR1A_ACVR2B	BMP2 - (BMPR1A+ACVR2B)	BMP	Secreted Signaling	KEGG: hsa04350; PMID:26893264
TE	m-PC	BMP2	BMPR1A_ACVR2B	2.80612e-08	0	BMP2_BMPR1A_ACVR2B	BMP2 - (BMPR1A+ACVR2B)	BMP	Secreted Signaling	KEGG: hsa04350; PMID:26893264
TEp	m-PC	BMP2	BMPR1A_ACVR2B	7.20233e-06	0	BMP2_BMPR1A_ACVR2B	BMP2 - (BMPR1A+ACVR2B)	BMP	Secreted Signaling	KEGG: hsa04350; PMID:26893264
VE	m-PC	BMP2	BMPR1A_ACVR2B	1.60887e-05	0	BMP2_BMPR1A_ACVR2B	BMP2 - (BMPR1A+ACVR2B)	BMP	Secreted Signaling	KEGG: hsa04350; PMID:26893264
VEp	m-PC	BMP2	BMPR1A_ACVR2B	1.07358e-05	0	BMP2_BMPR1A_ACVR2B	BMP2 - (BMPR1A+ACVR2B)	BMP	Secreted Signaling	KEGG: hsa04350; PMID:26893264
B	TEp	BMP2	BMPR1A_ACVR2B	8.7307e-07	0	BMP2_BMPR1A_ACVR2B	BMP2 - (BMPR1A+ACVR2B)	BMP	Secreted Signaling	KEGG: hsa04350; PMID:26893264
Bp	TEp	BMP2	BMPR1A_ACVR2B	1.66811e-06	0	BMP2_BMPR1A_ACVR2B	BMP2 - (BMPR1A+ACVR2B)	BMP	Secreted Signaling	KEGG: hsa04350; PMID:26893264
cE	TEp	BMP2	BMPR1A_ACVR2B	2.05558e-05	0	BMP2_BMPR1A_ACVR2B	BMP2 - (BMPR1A+ACVR2B)	BMP	Secreted Signaling	KEGG: hsa04350; PMID:26893264
M	TEp	BMP2	BMPR1A_ACVR2B	6.05877e-06	0	BMP2_BMPR1A_ACVR2B	BMP2 - (BMPR1A+ACVR2B)	BMP	Secreted Signaling	KEGG: hsa04350; PMID:26893264
Mp	TEp	BMP2	BMPR1A_ACVR2B	6.98991e-06	0	BMP2_BMPR1A_ACVR2B	BMP2 - (BMPR1A+ACVR2B)	BMP	Secreted Signaling	KEGG: hsa04350; PMID:26893264
uE	TEp	BMP2	BMPR1A_ACVR2B	8.37252e-06	0	BMP2_BMPR1A_ACVR2B	BMP2 - (BMPR1A+ACVR2B)	BMP	Secreted Signaling	KEGG: hsa04350; PMID:26893264
NK	TEp	BMP2	BMPR1A_ACVR2B	1.32974e-06	0	BMP2_BMPR1A_ACVR2B	BMP2 - (BMPR1A+ACVR2B)	BMP	Secreted Signaling	KEGG: hsa04350; PMID:26893264
NKp	TEp	BMP2	BMPR1A_ACVR2B	1.97747e-06	0	BMP2_BMPR1A_ACVR2B	BMP2 - (BMPR1A+ACVR2B)	BMP	Secreted Signaling	KEGG: hsa04350; PMID:26893264
m-PC	TEp	BMP2	BMPR1A_ACVR2B	4.5837e-06	0	BMP2_BMPR1A_ACVR2B	BMP2 - (BMPR1A+ACVR2B)	BMP	Secreted Signaling	KEGG: hsa04350; PMID:26893264
S	TEp	BMP2	BMPR1A_ACVR2B	3.6696e-05	0	BMP2_BMPR1A_ACVR2B	BMP2 - (BMPR1A+ACVR2B)	BMP	Secreted Signaling	KEGG: hsa04350; PMID:26893264
f-PC	TEp	BMP2	BMPR1A_ACVR2B	1.14227e-05	0	BMP2_BMPR1A_ACVR2B	BMP2 - (BMPR1A+ACVR2B)	BMP	Secreted Signaling	KEGG: hsa04350; PMID:26893264
TE	TEp	BMP2	BMPR1A_ACVR2B	1.88071e-07	0	BMP2_BMPR1A_ACVR2B	BMP2 - (BMPR1A+ACVR2B)	BMP	Secreted Signaling	KEGG: hsa04350; PMID:26893264
TEp	TEp	BMP2	BMPR1A_ACVR2B	4.82693e-05	0	BMP2_BMPR1A_ACVR2B	BMP2 - (BMPR1A+ACVR2B)	BMP	Secreted Signaling	KEGG: hsa04350; PMID:26893264
VE	TEp	BMP2	BMPR1A_ACVR2B	0.00010782	0	BMP2_BMPR1A_ACVR2B	BMP2 - (BMPR1A+ACVR2B)	BMP	Secreted Signaling	KEGG: hsa04350; PMID:26893264
VEp	TEp	BMP2	BMPR1A_ACVR2B	7.1949e-05	0	BMP2_BMPR1A_ACVR2B	BMP2 - (BMPR1A+ACVR2B)	BMP	Secreted Signaling	KEGG: hsa04350; PMID:26893264
B	m-PC	BMP2	BMPR1A_BMPR2	3.63575e-08	0	BMP2_BMPR1A_BMPR2	BMP2 - (BMPR1A+BMPR2)	BMP	Secreted Signaling	KEGG: hsa04350; PMID:26893264
Bp	m-PC	BMP2	BMPR1A_BMPR2	6.94658e-08	0	BMP2_BMPR1A_BMPR2	BMP2 - (BMPR1A+BMPR2)	BMP	Secreted Signaling	KEGG: hsa04350; PMID:26893264
cE	m-PC	BMP2	BMPR1A_BMPR2	8.56026e-07	0	BMP2_BMPR1A_BMPR2	BMP2 - (BMPR1A+BMPR2)	BMP	Secreted Signaling	KEGG: hsa04350; PMID:26893264
M	m-PC	BMP2	BMPR1A_BMPR2	2.52309e-07	0	BMP2_BMPR1A_BMPR2	BMP2 - (BMPR1A+BMPR2)	BMP	Secreted Signaling	KEGG: hsa04350; PMID:26893264
Mp	m-PC	BMP2	BMPR1A_BMPR2	2.91085e-07	0	BMP2_BMPR1A_BMPR2	BMP2 - (BMPR1A+BMPR2)	BMP	Secreted Signaling	KEGG: hsa04350; PMID:26893264
uE	m-PC	BMP2	BMPR1A_BMPR2	3.48662e-07	0	BMP2_BMPR1A_BMPR2	BMP2 - (BMPR1A+BMPR2)	BMP	Secreted Signaling	KEGG: hsa04350; PMID:26893264
NK	m-PC	BMP2	BMPR1A_BMPR2	5.53749e-08	0	BMP2_BMPR1A_BMPR2	BMP2 - (BMPR1A+BMPR2)	BMP	Secreted Signaling	KEGG: hsa04350; PMID:26893264
NKp	m-PC	BMP2	BMPR1A_BMPR2	8.23483e-08	0	BMP2_BMPR1A_BMPR2	BMP2 - (BMPR1A+BMPR2)	BMP	Secreted Signaling	KEGG: hsa04350; PMID:26893264
m-PC	m-PC	BMP2	BMPR1A_BMPR2	1.90881e-07	0	BMP2_BMPR1A_BMPR2	BMP2 - (BMPR1A+BMPR2)	BMP	Secreted Signaling	KEGG: hsa04350; PMID:26893264
S	m-PC	BMP2	BMPR1A_BMPR2	1.5282e-06	0	BMP2_BMPR1A_BMPR2	BMP2 - (BMPR1A+BMPR2)	BMP	Secreted Signaling	KEGG: hsa04350; PMID:26893264
f-PC	m-PC	BMP2	BMPR1A_BMPR2	4.75683e-07	0	BMP2_BMPR1A_BMPR2	BMP2 - (BMPR1A+BMPR2)	BMP	Secreted Signaling	KEGG: hsa04350; PMID:26893264
TE	m-PC	BMP2	BMPR1A_BMPR2	7.8319e-09	0	BMP2_BMPR1A_BMPR2	BMP2 - (BMPR1A+BMPR2)	BMP	Secreted Signaling	KEGG: hsa04350; PMID:26893264
TEp	m-PC	BMP2	BMPR1A_BMPR2	2.01019e-06	0	BMP2_BMPR1A_BMPR2	BMP2 - (BMPR1A+BMPR2)	BMP	Secreted Signaling	KEGG: hsa04350; PMID:26893264
VE	m-PC	BMP2	BMPR1A_BMPR2	4.49043e-06	0	BMP2_BMPR1A_BMPR2	BMP2 - (BMPR1A+BMPR2)	BMP	Secreted Signaling	KEGG: hsa04350; PMID:26893264
VEp	m-PC	BMP2	BMPR1A_BMPR2	2.9964e-06	0	BMP2_BMPR1A_BMPR2	BMP2 - (BMPR1A+BMPR2)	BMP	Secreted Signaling	KEGG: hsa04350; PMID:26893264
B	TEp	BMP2	BMPR1A_BMPR2	6.60621e-07	0	BMP2_BMPR1A_BMPR2	BMP2 - (BMPR1A+BMPR2)	BMP	Secreted Signaling	KEGG: hsa04350; PMID:26893264
Bp	TEp	BMP2	BMPR1A_BMPR2	1.2622e-06	0	BMP2_BMPR1A_BMPR2	BMP2 - (BMPR1A+BMPR2)	BMP	Secreted Signaling	KEGG: hsa04350; PMID:26893264
cE	TEp	BMP2	BMPR1A_BMPR2	1.55539e-05	0	BMP2_BMPR1A_BMPR2	BMP2 - (BMPR1A+BMPR2)	BMP	Secreted Signaling	KEGG: hsa04350; PMID:26893264
M	TEp	BMP2	BMPR1A_BMPR2	4.58446e-06	0	BMP2_BMPR1A_BMPR2	BMP2 - (BMPR1A+BMPR2)	BMP	Secreted Signaling	KEGG: hsa04350; PMID:26893264
Mp	TEp	BMP2	BMPR1A_BMPR2	5.28903e-06	0	BMP2_BMPR1A_BMPR2	BMP2 - (BMPR1A+BMPR2)	BMP	Secreted Signaling	KEGG: hsa04350; PMID:26893264
uE	TEp	BMP2	BMPR1A_BMPR2	6.3352e-06	0	BMP2_BMPR1A_BMPR2	BMP2 - (BMPR1A+BMPR2)	BMP	Secreted Signaling	KEGG: hsa04350; PMID:26893264
NK	TEp	BMP2	BMPR1A_BMPR2	1.00617e-06	0	BMP2_BMPR1A_BMPR2	BMP2 - (BMPR1A+BMPR2)	BMP	Secreted Signaling	KEGG: hsa04350; PMID:26893264
NKp	TEp	BMP2	BMPR1A_BMPR2	1.49628e-06	0	BMP2_BMPR1A_BMPR2	BMP2 - (BMPR1A+BMPR2)	BMP	Secreted Signaling	KEGG: hsa04350; PMID:26893264
m-PC	TEp	BMP2	BMPR1A_BMPR2	3.46832e-06	0	BMP2_BMPR1A_BMPR2	BMP2 - (BMPR1A+BMPR2)	BMP	Secreted Signaling	KEGG: hsa04350; PMID:26893264
S	TEp	BMP2	BMPR1A_BMPR2	2.77668e-05	0	BMP2_BMPR1A_BMPR2	BMP2 - (BMPR1A+BMPR2)	BMP	Secreted Signaling	KEGG: hsa04350; PMID:26893264
f-PC	TEp	BMP2	BMPR1A_BMPR2	8.64316e-06	0	BMP2_BMPR1A_BMPR2	BMP2 - (BMPR1A+BMPR2)	BMP	Secreted Signaling	KEGG: hsa04350; PMID:26893264
TE	TEp	BMP2	BMPR1A_BMPR2	1.42307e-07	0	BMP2_BMPR1A_BMPR2	BMP2 - (BMPR1A+BMPR2)	BMP	Secreted Signaling	KEGG: hsa04350; PMID:26893264
TEp	TEp	BMP2	BMPR1A_BMPR2	3.65241e-05	0	BMP2_BMPR1A_BMPR2	BMP2 - (BMPR1A+BMPR2)	BMP	Secreted Signaling	KEGG: hsa04350; PMID:26893264
VE	TEp	BMP2	BMPR1A_BMPR2	8.15854e-05	0	BMP2_BMPR1A_BMPR2	BMP2 - (BMPR1A+BMPR2)	BMP	Secreted Signaling	KEGG: hsa04350; PMID:26893264
VEp	TEp	BMP2	BMPR1A_BMPR2	5.44422e-05	0	BMP2_BMPR1A_BMPR2	BMP2 - (BMPR1A+BMPR2)	BMP	Secreted Signaling	KEGG: hsa04350; PMID:26893264
VE	B	BMP2	BMPR1B_ACVR2A	1.75464e-06	0	BMP2_BMPR1B_ACVR2A	BMP2 - (BMPR1B+ACVR2A)	BMP	Secreted Signaling	KEGG: hsa04350; PMID:26893264
S	Bp	BMP2	BMPR1B_ACVR2A	1.17494e-06	0.01	BMP2_BMPR1B_ACVR2A	BMP2 - (BMPR1B+ACVR2A)	BMP	Secreted Signaling	KEGG: hsa04350; PMID:26893264
TEp	Bp	BMP2	BMPR1B_ACVR2A	1.54551e-06	0.01	BMP2_BMPR1B_ACVR2A	BMP2 - (BMPR1B+ACVR2A)	BMP	Secreted Signaling	KEGG: hsa04350; PMID:26893264
VE	Bp	BMP2	BMPR1B_ACVR2A	3.45243e-06	0	BMP2_BMPR1B_ACVR2A	BMP2 - (BMPR1B+ACVR2A)	BMP	Secreted Signaling	KEGG: hsa04350; PMID:26893264
VEp	Bp	BMP2	BMPR1B_ACVR2A	2.30376e-06	0.03	BMP2_BMPR1B_ACVR2A	BMP2 - (BMPR1B+ACVR2A)	BMP	Secreted Signaling	KEGG: hsa04350; PMID:26893264
cE	cE	BMP2	BMPR1B_ACVR2A	3.71835e-06	0	BMP2_BMPR1B_ACVR2A	BMP2 - (BMPR1B+ACVR2A)	BMP	Secreted Signaling	KEGG: hsa04350; PMID:26893264
M	cE	BMP2	BMPR1B_ACVR2A	1.09596e-06	0	BMP2_BMPR1B_ACVR2A	BMP2 - (BMPR1B+ACVR2A)	BMP	Secreted Signaling	KEGG: hsa04350; PMID:26893264
S	cE	BMP2	BMPR1B_ACVR2A	6.63806e-06	0	BMP2_BMPR1B_ACVR2A	BMP2 - (BMPR1B+ACVR2A)	BMP	Secreted Signaling	KEGG: hsa04350; PMID:26893264
f-PC	cE	BMP2	BMPR1B_ACVR2A	2.06624e-06	0.01	BMP2_BMPR1B_ACVR2A	BMP2 - (BMPR1B+ACVR2A)	BMP	Secreted Signaling	KEGG: hsa04350; PMID:26893264
TEp	cE	BMP2	BMPR1B_ACVR2A	8.73168e-06	0	BMP2_BMPR1B_ACVR2A	BMP2 - (BMPR1B+ACVR2A)	BMP	Secreted Signaling	KEGG: hsa04350; PMID:26893264
VE	cE	BMP2	BMPR1B_ACVR2A	1.9505e-05	0	BMP2_BMPR1B_ACVR2A	BMP2 - (BMPR1B+ACVR2A)	BMP	Secreted Signaling	KEGG: hsa04350; PMID:26893264
VEp	cE	BMP2	BMPR1B_ACVR2A	1.30155e-05	0	BMP2_BMPR1B_ACVR2A	BMP2 - (BMPR1B+ACVR2A)	BMP	Secreted Signaling	KEGG: hsa04350; PMID:26893264
cE	M	BMP2	BMPR1B_ACVR2A	2.49496e-06	0	BMP2_BMPR1B_ACVR2A	BMP2 - (BMPR1B+ACVR2A)	BMP	Secreted Signaling	KEGG: hsa04350; PMID:26893264
M	M	BMP2	BMPR1B_ACVR2A	7.35374e-07	0.01	BMP2_BMPR1B_ACVR2A	BMP2 - (BMPR1B+ACVR2A)	BMP	Secreted Signaling	KEGG: hsa04350; PMID:26893264
S	M	BMP2	BMPR1B_ACVR2A	4.45405e-06	0	BMP2_BMPR1B_ACVR2A	BMP2 - (BMPR1B+ACVR2A)	BMP	Secreted Signaling	KEGG: hsa04350; PMID:26893264
f-PC	M	BMP2	BMPR1B_ACVR2A	1.38642e-06	0	BMP2_BMPR1B_ACVR2A	BMP2 - (BMPR1B+ACVR2A)	BMP	Secreted Signaling	KEGG: hsa04350; PMID:26893264
TEp	M	BMP2	BMPR1B_ACVR2A	5.85884e-06	0	BMP2_BMPR1B_ACVR2A	BMP2 - (BMPR1B+ACVR2A)	BMP	Secreted Signaling	KEGG: hsa04350; PMID:26893264
VE	M	BMP2	BMPR1B_ACVR2A	1.30876e-05	0	BMP2_BMPR1B_ACVR2A	BMP2 - (BMPR1B+ACVR2A)	BMP	Secreted Signaling	KEGG: hsa04350; PMID:26893264
VEp	M	BMP2	BMPR1B_ACVR2A	8.73321e-06	0	BMP2_BMPR1B_ACVR2A	BMP2 - (BMPR1B+ACVR2A)	BMP	Secreted Signaling	KEGG: hsa04350; PMID:26893264
cE	Mp	BMP2	BMPR1B_ACVR2A	1.94402e-06	0	BMP2_BMPR1B_ACVR2A	BMP2 - (BMPR1B+ACVR2A)	BMP	Secreted Signaling	KEGG: hsa04350; PMID:26893264
S	Mp	BMP2	BMPR1B_ACVR2A	3.47049e-06	0	BMP2_BMPR1B_ACVR2A	BMP2 - (BMPR1B+ACVR2A)	BMP	Secreted Signaling	KEGG: hsa04350; PMID:26893264
TEp	Mp	BMP2	BMPR1B_ACVR2A	4.56508e-06	0	BMP2_BMPR1B_ACVR2A	BMP2 - (BMPR1B+ACVR2A)	BMP	Secreted Signaling	KEGG: hsa04350; PMID:26893264
VE	Mp	BMP2	BMPR1B_ACVR2A	1.01976e-05	0	BMP2_BMPR1B_ACVR2A	BMP2 - (BMPR1B+ACVR2A)	BMP	Secreted Signaling	KEGG: hsa04350; PMID:26893264
VEp	Mp	BMP2	BMPR1B_ACVR2A	6.80473e-06	0	BMP2_BMPR1B_ACVR2A	BMP2 - (BMPR1B+ACVR2A)	BMP	Secreted Signaling	KEGG: hsa04350; PMID:26893264
cE	uE	BMP2	BMPR1B_ACVR2A	2.34268e-06	0	BMP2_BMPR1B_ACVR2A	BMP2 - (BMPR1B+ACVR2A)	BMP	Secreted Signaling	KEGG: hsa04350; PMID:26893264
S	uE	BMP2	BMPR1B_ACVR2A	4.1822e-06	0	BMP2_BMPR1B_ACVR2A	BMP2 - (BMPR1B+ACVR2A)	BMP	Secreted Signaling	KEGG: hsa04350; PMID:26893264
TEp	uE	BMP2	BMPR1B_ACVR2A	5.50126e-06	0	BMP2_BMPR1B_ACVR2A	BMP2 - (BMPR1B+ACVR2A)	BMP	Secreted Signaling	KEGG: hsa04350; PMID:26893264
VE	uE	BMP2	BMPR1B_ACVR2A	1.22889e-05	0	BMP2_BMPR1B_ACVR2A	BMP2 - (BMPR1B+ACVR2A)	BMP	Secreted Signaling	KEGG: hsa04350; PMID:26893264
VEp	uE	BMP2	BMPR1B_ACVR2A	8.20021e-06	0	BMP2_BMPR1B_ACVR2A	BMP2 - (BMPR1B+ACVR2A)	BMP	Secreted Signaling	KEGG: hsa04350; PMID:26893264
S	NK	BMP2	BMPR1B_ACVR2A	8.63363e-07	0	BMP2_BMPR1B_ACVR2A	BMP2 - (BMPR1B+ACVR2A)	BMP	Secreted Signaling	KEGG: hsa04350; PMID:26893264
TEp	NK	BMP2	BMPR1B_ACVR2A	1.13567e-06	0.01	BMP2_BMPR1B_ACVR2A	BMP2 - (BMPR1B+ACVR2A)	BMP	Secreted Signaling	KEGG: hsa04350; PMID:26893264
VE	NK	BMP2	BMPR1B_ACVR2A	2.5369e-06	0	BMP2_BMPR1B_ACVR2A	BMP2 - (BMPR1B+ACVR2A)	BMP	Secreted Signaling	KEGG: hsa04350; PMID:26893264
S	NKp	BMP2	BMPR1B_ACVR2A	1.22759e-06	0	BMP2_BMPR1B_ACVR2A	BMP2 - (BMPR1B+ACVR2A)	BMP	Secreted Signaling	KEGG: hsa04350; PMID:26893264
TEp	NKp	BMP2	BMPR1B_ACVR2A	1.61477e-06	0.01	BMP2_BMPR1B_ACVR2A	BMP2 - (BMPR1B+ACVR2A)	BMP	Secreted Signaling	KEGG: hsa04350; PMID:26893264
VE	NKp	BMP2	BMPR1B_ACVR2A	3.60713e-06	0	BMP2_BMPR1B_ACVR2A	BMP2 - (BMPR1B+ACVR2A)	BMP	Secreted Signaling	KEGG: hsa04350; PMID:26893264
VEp	NKp	BMP2	BMPR1B_ACVR2A	2.40698e-06	0.01	BMP2_BMPR1B_ACVR2A	BMP2 - (BMPR1B+ACVR2A)	BMP	Secreted Signaling	KEGG: hsa04350; PMID:26893264
cE	m-PC	BMP2	BMPR1B_ACVR2A	2.83919e-06	0	BMP2_BMPR1B_ACVR2A	BMP2 - (BMPR1B+ACVR2A)	BMP	Secreted Signaling	KEGG: hsa04350; PMID:26893264
S	m-PC	BMP2	BMPR1B_ACVR2A	5.06858e-06	0	BMP2_BMPR1B_ACVR2A	BMP2 - (BMPR1B+ACVR2A)	BMP	Secreted Signaling	KEGG: hsa04350; PMID:26893264
f-PC	m-PC	BMP2	BMPR1B_ACVR2A	1.5777e-06	0.01	BMP2_BMPR1B_ACVR2A	BMP2 - (BMPR1B+ACVR2A)	BMP	Secreted Signaling	KEGG: hsa04350; PMID:26893264
TEp	m-PC	BMP2	BMPR1B_ACVR2A	6.66719e-06	0	BMP2_BMPR1B_ACVR2A	BMP2 - (BMPR1B+ACVR2A)	BMP	Secreted Signaling	KEGG: hsa04350; PMID:26893264
VE	m-PC	BMP2	BMPR1B_ACVR2A	1.48933e-05	0	BMP2_BMPR1B_ACVR2A	BMP2 - (BMPR1B+ACVR2A)	BMP	Secreted Signaling	KEGG: hsa04350; PMID:26893264
VEp	m-PC	BMP2	BMPR1B_ACVR2A	9.93814e-06	0	BMP2_BMPR1B_ACVR2A	BMP2 - (BMPR1B+ACVR2A)	BMP	Secreted Signaling	KEGG: hsa04350; PMID:26893264
cE	S	BMP2	BMPR1B_ACVR2A	1.47271e-05	0	BMP2_BMPR1B_ACVR2A	BMP2 - (BMPR1B+ACVR2A)	BMP	Secreted Signaling	KEGG: hsa04350; PMID:26893264
M	S	BMP2	BMPR1B_ACVR2A	4.34078e-06	0	BMP2_BMPR1B_ACVR2A	BMP2 - (BMPR1B+ACVR2A)	BMP	Secreted Signaling	KEGG: hsa04350; PMID:26893264
Mp	S	BMP2	BMPR1B_ACVR2A	5.00789e-06	0	BMP2_BMPR1B_ACVR2A	BMP2 - (BMPR1B+ACVR2A)	BMP	Secreted Signaling	KEGG: hsa04350; PMID:26893264
uE	S	BMP2	BMPR1B_ACVR2A	5.99846e-06	0	BMP2_BMPR1B_ACVR2A	BMP2 - (BMPR1B+ACVR2A)	BMP	Secreted Signaling	KEGG: hsa04350; PMID:26893264
NK	S	BMP2	BMPR1B_ACVR2A	9.52686e-07	0	BMP2_BMPR1B_ACVR2A	BMP2 - (BMPR1B+ACVR2A)	BMP	Secreted Signaling	KEGG: hsa04350; PMID:26893264
NKp	S	BMP2	BMPR1B_ACVR2A	1.41674e-06	0	BMP2_BMPR1B_ACVR2A	BMP2 - (BMPR1B+ACVR2A)	BMP	Secreted Signaling	KEGG: hsa04350; PMID:26893264
m-PC	S	BMP2	BMPR1B_ACVR2A	3.28397e-06	0	BMP2_BMPR1B_ACVR2A	BMP2 - (BMPR1B+ACVR2A)	BMP	Secreted Signaling	KEGG: hsa04350; PMID:26893264
S	S	BMP2	BMPR1B_ACVR2A	2.62909e-05	0	BMP2_BMPR1B_ACVR2A	BMP2 - (BMPR1B+ACVR2A)	BMP	Secreted Signaling	KEGG: hsa04350; PMID:26893264
f-PC	S	BMP2	BMPR1B_ACVR2A	8.18374e-06	0	BMP2_BMPR1B_ACVR2A	BMP2 - (BMPR1B+ACVR2A)	BMP	Secreted Signaling	KEGG: hsa04350; PMID:26893264
TEp	S	BMP2	BMPR1B_ACVR2A	3.45827e-05	0	BMP2_BMPR1B_ACVR2A	BMP2 - (BMPR1B+ACVR2A)	BMP	Secreted Signaling	KEGG: hsa04350; PMID:26893264
VE	S	BMP2	BMPR1B_ACVR2A	7.72491e-05	0	BMP2_BMPR1B_ACVR2A	BMP2 - (BMPR1B+ACVR2A)	BMP	Secreted Signaling	KEGG: hsa04350; PMID:26893264
VEp	S	BMP2	BMPR1B_ACVR2A	5.15485e-05	0	BMP2_BMPR1B_ACVR2A	BMP2 - (BMPR1B+ACVR2A)	BMP	Secreted Signaling	KEGG: hsa04350; PMID:26893264
cE	f-PC	BMP2	BMPR1B_ACVR2A	3.4182e-06	0	BMP2_BMPR1B_ACVR2A	BMP2 - (BMPR1B+ACVR2A)	BMP	Secreted Signaling	KEGG: hsa04350; PMID:26893264
M	f-PC	BMP2	BMPR1B_ACVR2A	1.0075e-06	0.01	BMP2_BMPR1B_ACVR2A	BMP2 - (BMPR1B+ACVR2A)	BMP	Secreted Signaling	KEGG: hsa04350; PMID:26893264
S	f-PC	BMP2	BMPR1B_ACVR2A	6.10224e-06	0	BMP2_BMPR1B_ACVR2A	BMP2 - (BMPR1B+ACVR2A)	BMP	Secreted Signaling	KEGG: hsa04350; PMID:26893264
f-PC	f-PC	BMP2	BMPR1B_ACVR2A	1.89945e-06	0.01	BMP2_BMPR1B_ACVR2A	BMP2 - (BMPR1B+ACVR2A)	BMP	Secreted Signaling	KEGG: hsa04350; PMID:26893264
TEp	f-PC	BMP2	BMPR1B_ACVR2A	8.02686e-06	0	BMP2_BMPR1B_ACVR2A	BMP2 - (BMPR1B+ACVR2A)	BMP	Secreted Signaling	KEGG: hsa04350; PMID:26893264
VE	f-PC	BMP2	BMPR1B_ACVR2A	1.79306e-05	0	BMP2_BMPR1B_ACVR2A	BMP2 - (BMPR1B+ACVR2A)	BMP	Secreted Signaling	KEGG: hsa04350; PMID:26893264
VEp	f-PC	BMP2	BMPR1B_ACVR2A	1.19649e-05	0	BMP2_BMPR1B_ACVR2A	BMP2 - (BMPR1B+ACVR2A)	BMP	Secreted Signaling	KEGG: hsa04350; PMID:26893264
B	TEp	BMP2	BMPR1B_ACVR2A	9.77129e-07	0.02	BMP2_BMPR1B_ACVR2A	BMP2 - (BMPR1B+ACVR2A)	BMP	Secreted Signaling	KEGG: hsa04350; PMID:26893264
Bp	TEp	BMP2	BMPR1B_ACVR2A	1.86693e-06	0	BMP2_BMPR1B_ACVR2A	BMP2 - (BMPR1B+ACVR2A)	BMP	Secreted Signaling	KEGG: hsa04350; PMID:26893264
cE	TEp	BMP2	BMPR1B_ACVR2A	2.30057e-05	0	BMP2_BMPR1B_ACVR2A	BMP2 - (BMPR1B+ACVR2A)	BMP	Secreted Signaling	KEGG: hsa04350; PMID:26893264
M	TEp	BMP2	BMPR1B_ACVR2A	6.7809e-06	0	BMP2_BMPR1B_ACVR2A	BMP2 - (BMPR1B+ACVR2A)	BMP	Secreted Signaling	KEGG: hsa04350; PMID:26893264
Mp	TEp	BMP2	BMPR1B_ACVR2A	7.82301e-06	0	BMP2_BMPR1B_ACVR2A	BMP2 - (BMPR1B+ACVR2A)	BMP	Secreted Signaling	KEGG: hsa04350; PMID:26893264
uE	TEp	BMP2	BMPR1B_ACVR2A	9.37041e-06	0	BMP2_BMPR1B_ACVR2A	BMP2 - (BMPR1B+ACVR2A)	BMP	Secreted Signaling	KEGG: hsa04350; PMID:26893264
NK	TEp	BMP2	BMPR1B_ACVR2A	1.48823e-06	0	BMP2_BMPR1B_ACVR2A	BMP2 - (BMPR1B+ACVR2A)	BMP	Secreted Signaling	KEGG: hsa04350; PMID:26893264
NKp	TEp	BMP2	BMPR1B_ACVR2A	2.21315e-06	0	BMP2_BMPR1B_ACVR2A	BMP2 - (BMPR1B+ACVR2A)	BMP	Secreted Signaling	KEGG: hsa04350; PMID:26893264
m-PC	TEp	BMP2	BMPR1B_ACVR2A	5.13001e-06	0	BMP2_BMPR1B_ACVR2A	BMP2 - (BMPR1B+ACVR2A)	BMP	Secreted Signaling	KEGG: hsa04350; PMID:26893264
S	TEp	BMP2	BMPR1B_ACVR2A	4.10695e-05	0	BMP2_BMPR1B_ACVR2A	BMP2 - (BMPR1B+ACVR2A)	BMP	Secreted Signaling	KEGG: hsa04350; PMID:26893264
f-PC	TEp	BMP2	BMPR1B_ACVR2A	1.27841e-05	0	BMP2_BMPR1B_ACVR2A	BMP2 - (BMPR1B+ACVR2A)	BMP	Secreted Signaling	KEGG: hsa04350; PMID:26893264
TEp	TEp	BMP2	BMPR1B_ACVR2A	5.4022e-05	0	BMP2_BMPR1B_ACVR2A	BMP2 - (BMPR1B+ACVR2A)	BMP	Secreted Signaling	KEGG: hsa04350; PMID:26893264
VE	TEp	BMP2	BMPR1B_ACVR2A	0.000120669	0	BMP2_BMPR1B_ACVR2A	BMP2 - (BMPR1B+ACVR2A)	BMP	Secreted Signaling	KEGG: hsa04350; PMID:26893264
VEp	TEp	BMP2	BMPR1B_ACVR2A	8.05237e-05	0	BMP2_BMPR1B_ACVR2A	BMP2 - (BMPR1B+ACVR2A)	BMP	Secreted Signaling	KEGG: hsa04350; PMID:26893264
cE	VE	BMP2	BMPR1B_ACVR2A	1.12409e-05	0	BMP2_BMPR1B_ACVR2A	BMP2 - (BMPR1B+ACVR2A)	BMP	Secreted Signaling	KEGG: hsa04350; PMID:26893264
M	VE	BMP2	BMPR1B_ACVR2A	3.3132e-06	0	BMP2_BMPR1B_ACVR2A	BMP2 - (BMPR1B+ACVR2A)	BMP	Secreted Signaling	KEGG: hsa04350; PMID:26893264
Mp	VE	BMP2	BMPR1B_ACVR2A	3.82239e-06	0	BMP2_BMPR1B_ACVR2A	BMP2 - (BMPR1B+ACVR2A)	BMP	Secreted Signaling	KEGG: hsa04350; PMID:26893264
uE	VE	BMP2	BMPR1B_ACVR2A	4.57847e-06	0	BMP2_BMPR1B_ACVR2A	BMP2 - (BMPR1B+ACVR2A)	BMP	Secreted Signaling	KEGG: hsa04350; PMID:26893264
NK	VE	BMP2	BMPR1B_ACVR2A	7.27159e-07	0	BMP2_BMPR1B_ACVR2A	BMP2 - (BMPR1B+ACVR2A)	BMP	Secreted Signaling	KEGG: hsa04350; PMID:26893264
m-PC	VE	BMP2	BMPR1B_ACVR2A	2.50656e-06	0	BMP2_BMPR1B_ACVR2A	BMP2 - (BMPR1B+ACVR2A)	BMP	Secreted Signaling	KEGG: hsa04350; PMID:26893264
S	VE	BMP2	BMPR1B_ACVR2A	2.00673e-05	0	BMP2_BMPR1B_ACVR2A	BMP2 - (BMPR1B+ACVR2A)	BMP	Secreted Signaling	KEGG: hsa04350; PMID:26893264
f-PC	VE	BMP2	BMPR1B_ACVR2A	6.24644e-06	0	BMP2_BMPR1B_ACVR2A	BMP2 - (BMPR1B+ACVR2A)	BMP	Secreted Signaling	KEGG: hsa04350; PMID:26893264
TEp	VE	BMP2	BMPR1B_ACVR2A	2.63963e-05	0	BMP2_BMPR1B_ACVR2A	BMP2 - (BMPR1B+ACVR2A)	BMP	Secreted Signaling	KEGG: hsa04350; PMID:26893264
VE	VE	BMP2	BMPR1B_ACVR2A	5.89632e-05	0	BMP2_BMPR1B_ACVR2A	BMP2 - (BMPR1B+ACVR2A)	BMP	Secreted Signaling	KEGG: hsa04350; PMID:26893264
VEp	VE	BMP2	BMPR1B_ACVR2A	3.9346e-05	0	BMP2_BMPR1B_ACVR2A	BMP2 - (BMPR1B+ACVR2A)	BMP	Secreted Signaling	KEGG: hsa04350; PMID:26893264
cE	VEp	BMP2	BMPR1B_ACVR2A	1.04205e-05	0	BMP2_BMPR1B_ACVR2A	BMP2 - (BMPR1B+ACVR2A)	BMP	Secreted Signaling	KEGG: hsa04350; PMID:26893264
M	VEp	BMP2	BMPR1B_ACVR2A	3.0714e-06	0	BMP2_BMPR1B_ACVR2A	BMP2 - (BMPR1B+ACVR2A)	BMP	Secreted Signaling	KEGG: hsa04350; PMID:26893264
Mp	VEp	BMP2	BMPR1B_ACVR2A	3.54342e-06	0.01	BMP2_BMPR1B_ACVR2A	BMP2 - (BMPR1B+ACVR2A)	BMP	Secreted Signaling	KEGG: hsa04350; PMID:26893264
uE	VEp	BMP2	BMPR1B_ACVR2A	4.24432e-06	0.02	BMP2_BMPR1B_ACVR2A	BMP2 - (BMPR1B+ACVR2A)	BMP	Secreted Signaling	KEGG: hsa04350; PMID:26893264
m-PC	VEp	BMP2	BMPR1B_ACVR2A	2.32363e-06	0.02	BMP2_BMPR1B_ACVR2A	BMP2 - (BMPR1B+ACVR2A)	BMP	Secreted Signaling	KEGG: hsa04350; PMID:26893264
S	VEp	BMP2	BMPR1B_ACVR2A	1.86027e-05	0	BMP2_BMPR1B_ACVR2A	BMP2 - (BMPR1B+ACVR2A)	BMP	Secreted Signaling	KEGG: hsa04350; PMID:26893264
f-PC	VEp	BMP2	BMPR1B_ACVR2A	5.79056e-06	0	BMP2_BMPR1B_ACVR2A	BMP2 - (BMPR1B+ACVR2A)	BMP	Secreted Signaling	KEGG: hsa04350; PMID:26893264
TEp	VEp	BMP2	BMPR1B_ACVR2A	2.44699e-05	0	BMP2_BMPR1B_ACVR2A	BMP2 - (BMPR1B+ACVR2A)	BMP	Secreted Signaling	KEGG: hsa04350; PMID:26893264
VE	VEp	BMP2	BMPR1B_ACVR2A	5.46602e-05	0	BMP2_BMPR1B_ACVR2A	BMP2 - (BMPR1B+ACVR2A)	BMP	Secreted Signaling	KEGG: hsa04350; PMID:26893264
VEp	VEp	BMP2	BMPR1B_ACVR2A	3.64746e-05	0	BMP2_BMPR1B_ACVR2A	BMP2 - (BMPR1B+ACVR2A)	BMP	Secreted Signaling	KEGG: hsa04350; PMID:26893264
S	B	BMP2	BMPR1B_ACVR2B	1.95061e-06	0.03	BMP2_BMPR1B_ACVR2B	BMP2 - (BMPR1B+ACVR2B)	BMP	Secreted Signaling	KEGG: hsa04350; PMID:26893264
VE	B	BMP2	BMPR1B_ACVR2B	5.73162e-06	0	BMP2_BMPR1B_ACVR2B	BMP2 - (BMPR1B+ACVR2B)	BMP	Secreted Signaling	KEGG: hsa04350; PMID:26893264
S	Bp	BMP2	BMPR1B_ACVR2B	4.04552e-06	0	BMP2_BMPR1B_ACVR2B	BMP2 - (BMPR1B+ACVR2B)	BMP	Secreted Signaling	KEGG: hsa04350; PMID:26893264
TEp	Bp	BMP2	BMPR1B_ACVR2B	5.32146e-06	0.01	BMP2_BMPR1B_ACVR2B	BMP2 - (BMPR1B+ACVR2B)	BMP	Secreted Signaling	KEGG: hsa04350; PMID:26893264
VE	Bp	BMP2	BMPR1B_ACVR2B	1.18872e-05	0	BMP2_BMPR1B_ACVR2B	BMP2 - (BMPR1B+ACVR2B)	BMP	Secreted Signaling	KEGG: hsa04350; PMID:26893264
VEp	Bp	BMP2	BMPR1B_ACVR2B	7.9322e-06	0	BMP2_BMPR1B_ACVR2B	BMP2 - (BMPR1B+ACVR2B)	BMP	Secreted Signaling	KEGG: hsa04350; PMID:26893264
cE	cE	BMP2	BMPR1B_ACVR2B	9.29565e-06	0	BMP2_BMPR1B_ACVR2B	BMP2 - (BMPR1B+ACVR2B)	BMP	Secreted Signaling	KEGG: hsa04350; PMID:26893264
M	cE	BMP2	BMPR1B_ACVR2B	2.73985e-06	0	BMP2_BMPR1B_ACVR2B	BMP2 - (BMPR1B+ACVR2B)	BMP	Secreted Signaling	KEGG: hsa04350; PMID:26893264
S	cE	BMP2	BMPR1B_ACVR2B	1.65947e-05	0	BMP2_BMPR1B_ACVR2B	BMP2 - (BMPR1B+ACVR2B)	BMP	Secreted Signaling	KEGG: hsa04350; PMID:26893264
f-PC	cE	BMP2	BMPR1B_ACVR2B	5.1655e-06	0	BMP2_BMPR1B_ACVR2B	BMP2 - (BMPR1B+ACVR2B)	BMP	Secreted Signaling	KEGG: hsa04350; PMID:26893264
TEp	cE	BMP2	BMPR1B_ACVR2B	2.18285e-05	0	BMP2_BMPR1B_ACVR2B	BMP2 - (BMPR1B+ACVR2B)	BMP	Secreted Signaling	KEGG: hsa04350; PMID:26893264
VE	cE	BMP2	BMPR1B_ACVR2B	4.87602e-05	0	BMP2_BMPR1B_ACVR2B	BMP2 - (BMPR1B+ACVR2B)	BMP	Secreted Signaling	KEGG: hsa04350; PMID:26893264
VEp	cE	BMP2	BMPR1B_ACVR2B	3.25374e-05	0	BMP2_BMPR1B_ACVR2B	BMP2 - (BMPR1B+ACVR2B)	BMP	Secreted Signaling	KEGG: hsa04350; PMID:26893264
cE	M	BMP2	BMPR1B_ACVR2B	8.16547e-06	0	BMP2_BMPR1B_ACVR2B	BMP2 - (BMPR1B+ACVR2B)	BMP	Secreted Signaling	KEGG: hsa04350; PMID:26893264
M	M	BMP2	BMPR1B_ACVR2B	2.40674e-06	0.01	BMP2_BMPR1B_ACVR2B	BMP2 - (BMPR1B+ACVR2B)	BMP	Secreted Signaling	KEGG: hsa04350; PMID:26893264
S	M	BMP2	BMPR1B_ACVR2B	1.45771e-05	0	BMP2_BMPR1B_ACVR2B	BMP2 - (BMPR1B+ACVR2B)	BMP	Secreted Signaling	KEGG: hsa04350; PMID:26893264
f-PC	M	BMP2	BMPR1B_ACVR2B	4.53746e-06	0	BMP2_BMPR1B_ACVR2B	BMP2 - (BMPR1B+ACVR2B)	BMP	Secreted Signaling	KEGG: hsa04350; PMID:26893264
TEp	M	BMP2	BMPR1B_ACVR2B	1.91746e-05	0	BMP2_BMPR1B_ACVR2B	BMP2 - (BMPR1B+ACVR2B)	BMP	Secreted Signaling	KEGG: hsa04350; PMID:26893264
VE	M	BMP2	BMPR1B_ACVR2B	4.2832e-05	0	BMP2_BMPR1B_ACVR2B	BMP2 - (BMPR1B+ACVR2B)	BMP	Secreted Signaling	KEGG: hsa04350; PMID:26893264
VEp	M	BMP2	BMPR1B_ACVR2B	2.85816e-05	0	BMP2_BMPR1B_ACVR2B	BMP2 - (BMPR1B+ACVR2B)	BMP	Secreted Signaling	KEGG: hsa04350; PMID:26893264
cE	Mp	BMP2	BMPR1B_ACVR2B	7.42185e-06	0	BMP2_BMPR1B_ACVR2B	BMP2 - (BMPR1B+ACVR2B)	BMP	Secreted Signaling	KEGG: hsa04350; PMID:26893264
M	Mp	BMP2	BMPR1B_ACVR2B	2.18755e-06	0.03	BMP2_BMPR1B_ACVR2B	BMP2 - (BMPR1B+ACVR2B)	BMP	Secreted Signaling	KEGG: hsa04350; PMID:26893264
S	Mp	BMP2	BMPR1B_ACVR2B	1.32496e-05	0	BMP2_BMPR1B_ACVR2B	BMP2 - (BMPR1B+ACVR2B)	BMP	Secreted Signaling	KEGG: hsa04350; PMID:26893264
f-PC	Mp	BMP2	BMPR1B_ACVR2B	4.12424e-06	0.02	BMP2_BMPR1B_ACVR2B	BMP2 - (BMPR1B+ACVR2B)	BMP	Secreted Signaling	KEGG: hsa04350; PMID:26893264
TEp	Mp	BMP2	BMPR1B_ACVR2B	1.74284e-05	0	BMP2_BMPR1B_ACVR2B	BMP2 - (BMPR1B+ACVR2B)	BMP	Secreted Signaling	KEGG: hsa04350; PMID:26893264
VE	Mp	BMP2	BMPR1B_ACVR2B	3.89314e-05	0	BMP2_BMPR1B_ACVR2B	BMP2 - (BMPR1B+ACVR2B)	BMP	Secreted Signaling	KEGG: hsa04350; PMID:26893264
VEp	Mp	BMP2	BMPR1B_ACVR2B	2.59787e-05	0	BMP2_BMPR1B_ACVR2B	BMP2 - (BMPR1B+ACVR2B)	BMP	Secreted Signaling	KEGG: hsa04350; PMID:26893264
S	uE	BMP2	BMPR1B_ACVR2B	5.28488e-06	0	BMP2_BMPR1B_ACVR2B	BMP2 - (BMPR1B+ACVR2B)	BMP	Secreted Signaling	KEGG: hsa04350; PMID:26893264
TEp	uE	BMP2	BMPR1B_ACVR2B	6.9517e-06	0	BMP2_BMPR1B_ACVR2B	BMP2 - (BMPR1B+ACVR2B)	BMP	Secreted Signaling	KEGG: hsa04350; PMID:26893264
VE	uE	BMP2	BMPR1B_ACVR2B	1.55289e-05	0	BMP2_BMPR1B_ACVR2B	BMP2 - (BMPR1B+ACVR2B)	BMP	Secreted Signaling	KEGG: hsa04350; PMID:26893264
VEp	uE	BMP2	BMPR1B_ACVR2B	1.03622e-05	0	BMP2_BMPR1B_ACVR2B	BMP2 - (BMPR1B+ACVR2B)	BMP	Secreted Signaling	KEGG: hsa04350; PMID:26893264
S	NK	BMP2	BMPR1B_ACVR2B	3.41125e-06	0	BMP2_BMPR1B_ACVR2B	BMP2 - (BMPR1B+ACVR2B)	BMP	Secreted Signaling	KEGG: hsa04350; PMID:26893264
TEp	NK	BMP2	BMPR1B_ACVR2B	4.48715e-06	0	BMP2_BMPR1B_ACVR2B	BMP2 - (BMPR1B+ACVR2B)	BMP	Secreted Signaling	KEGG: hsa04350; PMID:26893264
VE	NK	BMP2	BMPR1B_ACVR2B	1.00235e-05	0	BMP2_BMPR1B_ACVR2B	BMP2 - (BMPR1B+ACVR2B)	BMP	Secreted Signaling	KEGG: hsa04350; PMID:26893264
VEp	NK	BMP2	BMPR1B_ACVR2B	6.68858e-06	0.01	BMP2_BMPR1B_ACVR2B	BMP2 - (BMPR1B+ACVR2B)	BMP	Secreted Signaling	KEGG: hsa04350; PMID:26893264
S	NKp	BMP2	BMPR1B_ACVR2B	4.9225e-06	0	BMP2_BMPR1B_ACVR2B	BMP2 - (BMPR1B+ACVR2B)	BMP	Secreted Signaling	KEGG: hsa04350; PMID:26893264
TEp	NKp	BMP2	BMPR1B_ACVR2B	6.47503e-06	0	BMP2_BMPR1B_ACVR2B	BMP2 - (BMPR1B+ACVR2B)	BMP	Secreted Signaling	KEGG: hsa04350; PMID:26893264
VE	NKp	BMP2	BMPR1B_ACVR2B	1.44641e-05	0	BMP2_BMPR1B_ACVR2B	BMP2 - (BMPR1B+ACVR2B)	BMP	Secreted Signaling	KEGG: hsa04350; PMID:26893264
VEp	NKp	BMP2	BMPR1B_ACVR2B	9.65172e-06	0	BMP2_BMPR1B_ACVR2B	BMP2 - (BMPR1B+ACVR2B)	BMP	Secreted Signaling	KEGG: hsa04350; PMID:26893264
cE	m-PC	BMP2	BMPR1B_ACVR2B	4.907e-06	0	BMP2_BMPR1B_ACVR2B	BMP2 - (BMPR1B+ACVR2B)	BMP	Secreted Signaling	KEGG: hsa04350; PMID:26893264
S	m-PC	BMP2	BMPR1B_ACVR2B	8.76006e-06	0	BMP2_BMPR1B_ACVR2B	BMP2 - (BMPR1B+ACVR2B)	BMP	Secreted Signaling	KEGG: hsa04350; PMID:26893264
TEp	m-PC	BMP2	BMPR1B_ACVR2B	1.15229e-05	0	BMP2_BMPR1B_ACVR2B	BMP2 - (BMPR1B+ACVR2B)	BMP	Secreted Signaling	KEGG: hsa04350; PMID:26893264
VE	m-PC	BMP2	BMPR1B_ACVR2B	2.57401e-05	0	BMP2_BMPR1B_ACVR2B	BMP2 - (BMPR1B+ACVR2B)	BMP	Secreted Signaling	KEGG: hsa04350; PMID:26893264
VEp	m-PC	BMP2	BMPR1B_ACVR2B	1.71761e-05	0	BMP2_BMPR1B_ACVR2B	BMP2 - (BMPR1B+ACVR2B)	BMP	Secreted Signaling	KEGG: hsa04350; PMID:26893264
cE	S	BMP2	BMPR1B_ACVR2B	1.21276e-05	0	BMP2_BMPR1B_ACVR2B	BMP2 - (BMPR1B+ACVR2B)	BMP	Secreted Signaling	KEGG: hsa04350; PMID:26893264
M	S	BMP2	BMPR1B_ACVR2B	3.57456e-06	0	BMP2_BMPR1B_ACVR2B	BMP2 - (BMPR1B+ACVR2B)	BMP	Secreted Signaling	KEGG: hsa04350; PMID:26893264
Mp	S	BMP2	BMPR1B_ACVR2B	4.12392e-06	0.03	BMP2_BMPR1B_ACVR2B	BMP2 - (BMPR1B+ACVR2B)	BMP	Secreted Signaling	KEGG: hsa04350; PMID:26893264
uE	S	BMP2	BMPR1B_ACVR2B	4.93964e-06	0	BMP2_BMPR1B_ACVR2B	BMP2 - (BMPR1B+ACVR2B)	BMP	Secreted Signaling	KEGG: hsa04350; PMID:26893264
S	S	BMP2	BMPR1B_ACVR2B	2.16502e-05	0	BMP2_BMPR1B_ACVR2B	BMP2 - (BMPR1B+ACVR2B)	BMP	Secreted Signaling	KEGG: hsa04350; PMID:26893264
f-PC	S	BMP2	BMPR1B_ACVR2B	6.73918e-06	0	BMP2_BMPR1B_ACVR2B	BMP2 - (BMPR1B+ACVR2B)	BMP	Secreted Signaling	KEGG: hsa04350; PMID:26893264
TEp	S	BMP2	BMPR1B_ACVR2B	2.84785e-05	0	BMP2_BMPR1B_ACVR2B	BMP2 - (BMPR1B+ACVR2B)	BMP	Secreted Signaling	KEGG: hsa04350; PMID:26893264
VE	S	BMP2	BMPR1B_ACVR2B	6.36142e-05	0	BMP2_BMPR1B_ACVR2B	BMP2 - (BMPR1B+ACVR2B)	BMP	Secreted Signaling	KEGG: hsa04350; PMID:26893264
VEp	S	BMP2	BMPR1B_ACVR2B	4.24497e-05	0	BMP2_BMPR1B_ACVR2B	BMP2 - (BMPR1B+ACVR2B)	BMP	Secreted Signaling	KEGG: hsa04350; PMID:26893264
cE	f-PC	BMP2	BMPR1B_ACVR2B	8.75761e-06	0	BMP2_BMPR1B_ACVR2B	BMP2 - (BMPR1B+ACVR2B)	BMP	Secreted Signaling	KEGG: hsa04350; PMID:26893264
M	f-PC	BMP2	BMPR1B_ACVR2B	2.58127e-06	0.02	BMP2_BMPR1B_ACVR2B	BMP2 - (BMPR1B+ACVR2B)	BMP	Secreted Signaling	KEGG: hsa04350; PMID:26893264
S	f-PC	BMP2	BMPR1B_ACVR2B	1.56342e-05	0	BMP2_BMPR1B_ACVR2B	BMP2 - (BMPR1B+ACVR2B)	BMP	Secreted Signaling	KEGG: hsa04350; PMID:26893264
f-PC	f-PC	BMP2	BMPR1B_ACVR2B	4.86651e-06	0.01	BMP2_BMPR1B_ACVR2B	BMP2 - (BMPR1B+ACVR2B)	BMP	Secreted Signaling	KEGG: hsa04350; PMID:26893264
TEp	f-PC	BMP2	BMPR1B_ACVR2B	2.0565e-05	0	BMP2_BMPR1B_ACVR2B	BMP2 - (BMPR1B+ACVR2B)	BMP	Secreted Signaling	KEGG: hsa04350; PMID:26893264
VE	f-PC	BMP2	BMPR1B_ACVR2B	4.59379e-05	0	BMP2_BMPR1B_ACVR2B	BMP2 - (BMPR1B+ACVR2B)	BMP	Secreted Signaling	KEGG: hsa04350; PMID:26893264
VEp	f-PC	BMP2	BMPR1B_ACVR2B	3.06542e-05	0	BMP2_BMPR1B_ACVR2B	BMP2 - (BMPR1B+ACVR2B)	BMP	Secreted Signaling	KEGG: hsa04350; PMID:26893264
cE	TEp	BMP2	BMPR1B_ACVR2B	3.94771e-05	0	BMP2_BMPR1B_ACVR2B	BMP2 - (BMPR1B+ACVR2B)	BMP	Secreted Signaling	KEGG: hsa04350; PMID:26893264
M	TEp	BMP2	BMPR1B_ACVR2B	1.1636e-05	0	BMP2_BMPR1B_ACVR2B	BMP2 - (BMPR1B+ACVR2B)	BMP	Secreted Signaling	KEGG: hsa04350; PMID:26893264
Mp	TEp	BMP2	BMPR1B_ACVR2B	1.34242e-05	0	BMP2_BMPR1B_ACVR2B	BMP2 - (BMPR1B+ACVR2B)	BMP	Secreted Signaling	KEGG: hsa04350; PMID:26893264
uE	TEp	BMP2	BMPR1B_ACVR2B	1.60795e-05	0	BMP2_BMPR1B_ACVR2B	BMP2 - (BMPR1B+ACVR2B)	BMP	Secreted Signaling	KEGG: hsa04350; PMID:26893264
NK	TEp	BMP2	BMPR1B_ACVR2B	2.5538e-06	0	BMP2_BMPR1B_ACVR2B	BMP2 - (BMPR1B+ACVR2B)	BMP	Secreted Signaling	KEGG: hsa04350; PMID:26893264
NKp	TEp	BMP2	BMPR1B_ACVR2B	3.79777e-06	0.03	BMP2_BMPR1B_ACVR2B	BMP2 - (BMPR1B+ACVR2B)	BMP	Secreted Signaling	KEGG: hsa04350; PMID:26893264
m-PC	TEp	BMP2	BMPR1B_ACVR2B	8.80307e-06	0	BMP2_BMPR1B_ACVR2B	BMP2 - (BMPR1B+ACVR2B)	BMP	Secreted Signaling	KEGG: hsa04350; PMID:26893264
S	TEp	BMP2	BMPR1B_ACVR2B	7.04732e-05	0	BMP2_BMPR1B_ACVR2B	BMP2 - (BMPR1B+ACVR2B)	BMP	Secreted Signaling	KEGG: hsa04350; PMID:26893264
f-PC	TEp	BMP2	BMPR1B_ACVR2B	2.19373e-05	0	BMP2_BMPR1B_ACVR2B	BMP2 - (BMPR1B+ACVR2B)	BMP	Secreted Signaling	KEGG: hsa04350; PMID:26893264
TEp	TEp	BMP2	BMPR1B_ACVR2B	9.26982e-05	0	BMP2_BMPR1B_ACVR2B	BMP2 - (BMPR1B+ACVR2B)	BMP	Secreted Signaling	KEGG: hsa04350; PMID:26893264
VE	TEp	BMP2	BMPR1B_ACVR2B	0.00020705	0	BMP2_BMPR1B_ACVR2B	BMP2 - (BMPR1B+ACVR2B)	BMP	Secreted Signaling	KEGG: hsa04350; PMID:26893264
VEp	TEp	BMP2	BMPR1B_ACVR2B	0.000138171	0	BMP2_BMPR1B_ACVR2B	BMP2 - (BMPR1B+ACVR2B)	BMP	Secreted Signaling	KEGG: hsa04350; PMID:26893264
cE	VE	BMP2	BMPR1B_ACVR2B	3.83135e-05	0	BMP2_BMPR1B_ACVR2B	BMP2 - (BMPR1B+ACVR2B)	BMP	Secreted Signaling	KEGG: hsa04350; PMID:26893264
M	VE	BMP2	BMPR1B_ACVR2B	1.1293e-05	0	BMP2_BMPR1B_ACVR2B	BMP2 - (BMPR1B+ACVR2B)	BMP	Secreted Signaling	KEGG: hsa04350; PMID:26893264
Mp	VE	BMP2	BMPR1B_ACVR2B	1.30285e-05	0	BMP2_BMPR1B_ACVR2B	BMP2 - (BMPR1B+ACVR2B)	BMP	Secreted Signaling	KEGG: hsa04350; PMID:26893264
uE	VE	BMP2	BMPR1B_ACVR2B	1.56055e-05	0	BMP2_BMPR1B_ACVR2B	BMP2 - (BMPR1B+ACVR2B)	BMP	Secreted Signaling	KEGG: hsa04350; PMID:26893264
NK	VE	BMP2	BMPR1B_ACVR2B	2.47852e-06	0	BMP2_BMPR1B_ACVR2B	BMP2 - (BMPR1B+ACVR2B)	BMP	Secreted Signaling	KEGG: hsa04350; PMID:26893264
m-PC	VE	BMP2	BMPR1B_ACVR2B	8.54357e-06	0	BMP2_BMPR1B_ACVR2B	BMP2 - (BMPR1B+ACVR2B)	BMP	Secreted Signaling	KEGG: hsa04350; PMID:26893264
S	VE	BMP2	BMPR1B_ACVR2B	6.8396e-05	0	BMP2_BMPR1B_ACVR2B	BMP2 - (BMPR1B+ACVR2B)	BMP	Secreted Signaling	KEGG: hsa04350; PMID:26893264
f-PC	VE	BMP2	BMPR1B_ACVR2B	2.12907e-05	0	BMP2_BMPR1B_ACVR2B	BMP2 - (BMPR1B+ACVR2B)	BMP	Secreted Signaling	KEGG: hsa04350; PMID:26893264
TEp	VE	BMP2	BMPR1B_ACVR2B	8.99659e-05	0	BMP2_BMPR1B_ACVR2B	BMP2 - (BMPR1B+ACVR2B)	BMP	Secreted Signaling	KEGG: hsa04350; PMID:26893264
VE	VE	BMP2	BMPR1B_ACVR2B	0.000200948	0	BMP2_BMPR1B_ACVR2B	BMP2 - (BMPR1B+ACVR2B)	BMP	Secreted Signaling	KEGG: hsa04350; PMID:26893264
VEp	VE	BMP2	BMPR1B_ACVR2B	0.000134098	0	BMP2_BMPR1B_ACVR2B	BMP2 - (BMPR1B+ACVR2B)	BMP	Secreted Signaling	KEGG: hsa04350; PMID:26893264
cE	VEp	BMP2	BMPR1B_ACVR2B	2.9736e-05	0	BMP2_BMPR1B_ACVR2B	BMP2 - (BMPR1B+ACVR2B)	BMP	Secreted Signaling	KEGG: hsa04350; PMID:26893264
M	VEp	BMP2	BMPR1B_ACVR2B	8.76469e-06	0	BMP2_BMPR1B_ACVR2B	BMP2 - (BMPR1B+ACVR2B)	BMP	Secreted Signaling	KEGG: hsa04350; PMID:26893264
Mp	VEp	BMP2	BMPR1B_ACVR2B	1.01117e-05	0	BMP2_BMPR1B_ACVR2B	BMP2 - (BMPR1B+ACVR2B)	BMP	Secreted Signaling	KEGG: hsa04350; PMID:26893264
uE	VEp	BMP2	BMPR1B_ACVR2B	1.21118e-05	0	BMP2_BMPR1B_ACVR2B	BMP2 - (BMPR1B+ACVR2B)	BMP	Secreted Signaling	KEGG: hsa04350; PMID:26893264
m-PC	VEp	BMP2	BMPR1B_ACVR2B	6.63083e-06	0	BMP2_BMPR1B_ACVR2B	BMP2 - (BMPR1B+ACVR2B)	BMP	Secreted Signaling	KEGG: hsa04350; PMID:26893264
S	VEp	BMP2	BMPR1B_ACVR2B	5.30841e-05	0	BMP2_BMPR1B_ACVR2B	BMP2 - (BMPR1B+ACVR2B)	BMP	Secreted Signaling	KEGG: hsa04350; PMID:26893264
f-PC	VEp	BMP2	BMPR1B_ACVR2B	1.65241e-05	0	BMP2_BMPR1B_ACVR2B	BMP2 - (BMPR1B+ACVR2B)	BMP	Secreted Signaling	KEGG: hsa04350; PMID:26893264
TEp	VEp	BMP2	BMPR1B_ACVR2B	6.98256e-05	0	BMP2_BMPR1B_ACVR2B	BMP2 - (BMPR1B+ACVR2B)	BMP	Secreted Signaling	KEGG: hsa04350; PMID:26893264
VE	VEp	BMP2	BMPR1B_ACVR2B	0.000155966	0	BMP2_BMPR1B_ACVR2B	BMP2 - (BMPR1B+ACVR2B)	BMP	Secreted Signaling	KEGG: hsa04350; PMID:26893264
VEp	VEp	BMP2	BMPR1B_ACVR2B	0.000104079	0	BMP2_BMPR1B_ACVR2B	BMP2 - (BMPR1B+ACVR2B)	BMP	Secreted Signaling	KEGG: hsa04350; PMID:26893264
VE	B	BMP2	BMPR1B_BMPR2	1.36158e-06	0.04	BMP2_BMPR1B_BMPR2	BMP2 - (BMPR1B+BMPR2)	BMP	Secreted Signaling	KEGG: hsa04350; PMID:26893264
cE	cE	BMP2	BMPR1B_BMPR2	1.70039e-05	0	BMP2_BMPR1B_BMPR2	BMP2 - (BMPR1B+BMPR2)	BMP	Secreted Signaling	KEGG: hsa04350; PMID:26893264
M	cE	BMP2	BMPR1B_BMPR2	5.01187e-06	0	BMP2_BMPR1B_BMPR2	BMP2 - (BMPR1B+BMPR2)	BMP	Secreted Signaling	KEGG: hsa04350; PMID:26893264
Mp	cE	BMP2	BMPR1B_BMPR2	5.78211e-06	0	BMP2_BMPR1B_BMPR2	BMP2 - (BMPR1B+BMPR2)	BMP	Secreted Signaling	KEGG: hsa04350; PMID:26893264
uE	cE	BMP2	BMPR1B_BMPR2	6.92582e-06	0.01	BMP2_BMPR1B_BMPR2	BMP2 - (BMPR1B+BMPR2)	BMP	Secreted Signaling	KEGG: hsa04350; PMID:26893264
m-PC	cE	BMP2	BMPR1B_BMPR2	3.79167e-06	0	BMP2_BMPR1B_BMPR2	BMP2 - (BMPR1B+BMPR2)	BMP	Secreted Signaling	KEGG: hsa04350; PMID:26893264
S	cE	BMP2	BMPR1B_BMPR2	3.03554e-05	0	BMP2_BMPR1B_BMPR2	BMP2 - (BMPR1B+BMPR2)	BMP	Secreted Signaling	KEGG: hsa04350; PMID:26893264
f-PC	cE	BMP2	BMPR1B_BMPR2	9.44894e-06	0	BMP2_BMPR1B_BMPR2	BMP2 - (BMPR1B+BMPR2)	BMP	Secreted Signaling	KEGG: hsa04350; PMID:26893264
TEp	cE	BMP2	BMPR1B_BMPR2	3.99291e-05	0	BMP2_BMPR1B_BMPR2	BMP2 - (BMPR1B+BMPR2)	BMP	Secreted Signaling	KEGG: hsa04350; PMID:26893264
VE	cE	BMP2	BMPR1B_BMPR2	8.91909e-05	0	BMP2_BMPR1B_BMPR2	BMP2 - (BMPR1B+BMPR2)	BMP	Secreted Signaling	KEGG: hsa04350; PMID:26893264
VEp	cE	BMP2	BMPR1B_BMPR2	5.95175e-05	0	BMP2_BMPR1B_BMPR2	BMP2 - (BMPR1B+BMPR2)	BMP	Secreted Signaling	KEGG: hsa04350; PMID:26893264
cE	M	BMP2	BMPR1B_BMPR2	2.3037e-06	0	BMP2_BMPR1B_BMPR2	BMP2 - (BMPR1B+BMPR2)	BMP	Secreted Signaling	KEGG: hsa04350; PMID:26893264
S	M	BMP2	BMPR1B_BMPR2	4.11261e-06	0	BMP2_BMPR1B_BMPR2	BMP2 - (BMPR1B+BMPR2)	BMP	Secreted Signaling	KEGG: hsa04350; PMID:26893264
f-PC	M	BMP2	BMPR1B_BMPR2	1.28014e-06	0.01	BMP2_BMPR1B_BMPR2	BMP2 - (BMPR1B+BMPR2)	BMP	Secreted Signaling	KEGG: hsa04350; PMID:26893264
TEp	M	BMP2	BMPR1B_BMPR2	5.40971e-06	0	BMP2_BMPR1B_BMPR2	BMP2 - (BMPR1B+BMPR2)	BMP	Secreted Signaling	KEGG: hsa04350; PMID:26893264
VE	M	BMP2	BMPR1B_BMPR2	1.20844e-05	0	BMP2_BMPR1B_BMPR2	BMP2 - (BMPR1B+BMPR2)	BMP	Secreted Signaling	KEGG: hsa04350; PMID:26893264
VEp	M	BMP2	BMPR1B_BMPR2	8.06375e-06	0	BMP2_BMPR1B_BMPR2	BMP2 - (BMPR1B+BMPR2)	BMP	Secreted Signaling	KEGG: hsa04350; PMID:26893264
S	Mp	BMP2	BMPR1B_BMPR2	4.06865e-06	0	BMP2_BMPR1B_BMPR2	BMP2 - (BMPR1B+BMPR2)	BMP	Secreted Signaling	KEGG: hsa04350; PMID:26893264
TEp	Mp	BMP2	BMPR1B_BMPR2	5.35188e-06	0	BMP2_BMPR1B_BMPR2	BMP2 - (BMPR1B+BMPR2)	BMP	Secreted Signaling	KEGG: hsa04350; PMID:26893264
VE	Mp	BMP2	BMPR1B_BMPR2	1.19552e-05	0	BMP2_BMPR1B_BMPR2	BMP2 - (BMPR1B+BMPR2)	BMP	Secreted Signaling	KEGG: hsa04350; PMID:26893264
VEp	Mp	BMP2	BMPR1B_BMPR2	7.97755e-06	0.01	BMP2_BMPR1B_BMPR2	BMP2 - (BMPR1B+BMPR2)	BMP	Secreted Signaling	KEGG: hsa04350; PMID:26893264
cE	uE	BMP2	BMPR1B_BMPR2	4.35584e-06	0.03	BMP2_BMPR1B_BMPR2	BMP2 - (BMPR1B+BMPR2)	BMP	Secreted Signaling	KEGG: hsa04350; PMID:26893264
S	uE	BMP2	BMPR1B_BMPR2	7.77612e-06	0	BMP2_BMPR1B_BMPR2	BMP2 - (BMPR1B+BMPR2)	BMP	Secreted Signaling	KEGG: hsa04350; PMID:26893264
TEp	uE	BMP2	BMPR1B_BMPR2	1.02287e-05	0	BMP2_BMPR1B_BMPR2	BMP2 - (BMPR1B+BMPR2)	BMP	Secreted Signaling	KEGG: hsa04350; PMID:26893264
VE	uE	BMP2	BMPR1B_BMPR2	2.2849e-05	0	BMP2_BMPR1B_BMPR2	BMP2 - (BMPR1B+BMPR2)	BMP	Secreted Signaling	KEGG: hsa04350; PMID:26893264
VEp	uE	BMP2	BMPR1B_BMPR2	1.52469e-05	0	BMP2_BMPR1B_BMPR2	BMP2 - (BMPR1B+BMPR2)	BMP	Secreted Signaling	KEGG: hsa04350; PMID:26893264
S	NK	BMP2	BMPR1B_BMPR2	8.51304e-07	0	BMP2_BMPR1B_BMPR2	BMP2 - (BMPR1B+BMPR2)	BMP	Secreted Signaling	KEGG: hsa04350; PMID:26893264
TEp	NK	BMP2	BMPR1B_BMPR2	1.1198e-06	0.01	BMP2_BMPR1B_BMPR2	BMP2 - (BMPR1B+BMPR2)	BMP	Secreted Signaling	KEGG: hsa04350; PMID:26893264
VE	NK	BMP2	BMPR1B_BMPR2	2.50146e-06	0	BMP2_BMPR1B_BMPR2	BMP2 - (BMPR1B+BMPR2)	BMP	Secreted Signaling	KEGG: hsa04350; PMID:26893264
VEp	NK	BMP2	BMPR1B_BMPR2	1.66919e-06	0.04	BMP2_BMPR1B_BMPR2	BMP2 - (BMPR1B+BMPR2)	BMP	Secreted Signaling	KEGG: hsa04350; PMID:26893264
VE	NKp	BMP2	BMPR1B_BMPR2	3.55569e-06	0.02	BMP2_BMPR1B_BMPR2	BMP2 - (BMPR1B+BMPR2)	BMP	Secreted Signaling	KEGG: hsa04350; PMID:26893264
S	m-PC	BMP2	BMPR1B_BMPR2	2.669e-06	0.04	BMP2_BMPR1B_BMPR2	BMP2 - (BMPR1B+BMPR2)	BMP	Secreted Signaling	KEGG: hsa04350; PMID:26893264
TEp	m-PC	BMP2	BMPR1B_BMPR2	3.51079e-06	0.04	BMP2_BMPR1B_BMPR2	BMP2 - (BMPR1B+BMPR2)	BMP	Secreted Signaling	KEGG: hsa04350; PMID:26893264
VE	m-PC	BMP2	BMPR1B_BMPR2	7.84253e-06	0	BMP2_BMPR1B_BMPR2	BMP2 - (BMPR1B+BMPR2)	BMP	Secreted Signaling	KEGG: hsa04350; PMID:26893264
VEp	m-PC	BMP2	BMPR1B_BMPR2	5.23321e-06	0.04	BMP2_BMPR1B_BMPR2	BMP2 - (BMPR1B+BMPR2)	BMP	Secreted Signaling	KEGG: hsa04350; PMID:26893264
B	S	BMP2	BMPR1B_BMPR2	1.32589e-06	0	BMP2_BMPR1B_BMPR2	BMP2 - (BMPR1B+BMPR2)	BMP	Secreted Signaling	KEGG: hsa04350; PMID:26893264
Bp	S	BMP2	BMPR1B_BMPR2	2.53329e-06	0.01	BMP2_BMPR1B_BMPR2	BMP2 - (BMPR1B+BMPR2)	BMP	Secreted Signaling	KEGG: hsa04350; PMID:26893264
cE	S	BMP2	BMPR1B_BMPR2	3.12168e-05	0	BMP2_BMPR1B_BMPR2	BMP2 - (BMPR1B+BMPR2)	BMP	Secreted Signaling	KEGG: hsa04350; PMID:26893264
M	S	BMP2	BMPR1B_BMPR2	9.20116e-06	0	BMP2_BMPR1B_BMPR2	BMP2 - (BMPR1B+BMPR2)	BMP	Secreted Signaling	KEGG: hsa04350; PMID:26893264
Mp	S	BMP2	BMPR1B_BMPR2	1.06152e-05	0	BMP2_BMPR1B_BMPR2	BMP2 - (BMPR1B+BMPR2)	BMP	Secreted Signaling	KEGG: hsa04350; PMID:26893264
uE	S	BMP2	BMPR1B_BMPR2	1.27149e-05	0	BMP2_BMPR1B_BMPR2	BMP2 - (BMPR1B+BMPR2)	BMP	Secreted Signaling	KEGG: hsa04350; PMID:26893264
NK	S	BMP2	BMPR1B_BMPR2	2.01942e-06	0	BMP2_BMPR1B_BMPR2	BMP2 - (BMPR1B+BMPR2)	BMP	Secreted Signaling	KEGG: hsa04350; PMID:26893264
NKp	S	BMP2	BMPR1B_BMPR2	3.00309e-06	0	BMP2_BMPR1B_BMPR2	BMP2 - (BMPR1B+BMPR2)	BMP	Secreted Signaling	KEGG: hsa04350; PMID:26893264
m-PC	S	BMP2	BMPR1B_BMPR2	6.96104e-06	0	BMP2_BMPR1B_BMPR2	BMP2 - (BMPR1B+BMPR2)	BMP	Secreted Signaling	KEGG: hsa04350; PMID:26893264
S	S	BMP2	BMPR1B_BMPR2	5.57276e-05	0	BMP2_BMPR1B_BMPR2	BMP2 - (BMPR1B+BMPR2)	BMP	Secreted Signaling	KEGG: hsa04350; PMID:26893264
f-PC	S	BMP2	BMPR1B_BMPR2	1.7347e-05	0	BMP2_BMPR1B_BMPR2	BMP2 - (BMPR1B+BMPR2)	BMP	Secreted Signaling	KEGG: hsa04350; PMID:26893264
TEp	S	BMP2	BMPR1B_BMPR2	7.33026e-05	0	BMP2_BMPR1B_BMPR2	BMP2 - (BMPR1B+BMPR2)	BMP	Secreted Signaling	KEGG: hsa04350; PMID:26893264
VE	S	BMP2	BMPR1B_BMPR2	0.000163732	0	BMP2_BMPR1B_BMPR2	BMP2 - (BMPR1B+BMPR2)	BMP	Secreted Signaling	KEGG: hsa04350; PMID:26893264
VEp	S	BMP2	BMPR1B_BMPR2	0.000109262	0	BMP2_BMPR1B_BMPR2	BMP2 - (BMPR1B+BMPR2)	BMP	Secreted Signaling	KEGG: hsa04350; PMID:26893264
cE	f-PC	BMP2	BMPR1B_BMPR2	7.36034e-06	0	BMP2_BMPR1B_BMPR2	BMP2 - (BMPR1B+BMPR2)	BMP	Secreted Signaling	KEGG: hsa04350; PMID:26893264
M	f-PC	BMP2	BMPR1B_BMPR2	2.16942e-06	0.03	BMP2_BMPR1B_BMPR2	BMP2 - (BMPR1B+BMPR2)	BMP	Secreted Signaling	KEGG: hsa04350; PMID:26893264
uE	f-PC	BMP2	BMPR1B_BMPR2	2.9979e-06	0.04	BMP2_BMPR1B_BMPR2	BMP2 - (BMPR1B+BMPR2)	BMP	Secreted Signaling	KEGG: hsa04350; PMID:26893264
S	f-PC	BMP2	BMPR1B_BMPR2	1.31398e-05	0	BMP2_BMPR1B_BMPR2	BMP2 - (BMPR1B+BMPR2)	BMP	Secreted Signaling	KEGG: hsa04350; PMID:26893264
f-PC	f-PC	BMP2	BMPR1B_BMPR2	4.09006e-06	0.03	BMP2_BMPR1B_BMPR2	BMP2 - (BMPR1B+BMPR2)	BMP	Secreted Signaling	KEGG: hsa04350; PMID:26893264
TEp	f-PC	BMP2	BMPR1B_BMPR2	1.72839e-05	0	BMP2_BMPR1B_BMPR2	BMP2 - (BMPR1B+BMPR2)	BMP	Secreted Signaling	KEGG: hsa04350; PMID:26893264
VE	f-PC	BMP2	BMPR1B_BMPR2	3.86088e-05	0	BMP2_BMPR1B_BMPR2	BMP2 - (BMPR1B+BMPR2)	BMP	Secreted Signaling	KEGG: hsa04350; PMID:26893264
VEp	f-PC	BMP2	BMPR1B_BMPR2	2.57634e-05	0	BMP2_BMPR1B_BMPR2	BMP2 - (BMPR1B+BMPR2)	BMP	Secreted Signaling	KEGG: hsa04350; PMID:26893264
Bp	TEp	BMP2	BMPR1B_BMPR2	2.1082e-06	0.04	BMP2_BMPR1B_BMPR2	BMP2 - (BMPR1B+BMPR2)	BMP	Secreted Signaling	KEGG: hsa04350; PMID:26893264
cE	TEp	BMP2	BMPR1B_BMPR2	2.59787e-05	0	BMP2_BMPR1B_BMPR2	BMP2 - (BMPR1B+BMPR2)	BMP	Secreted Signaling	KEGG: hsa04350; PMID:26893264
M	TEp	BMP2	BMPR1B_BMPR2	7.65721e-06	0	BMP2_BMPR1B_BMPR2	BMP2 - (BMPR1B+BMPR2)	BMP	Secreted Signaling	KEGG: hsa04350; PMID:26893264
Mp	TEp	BMP2	BMPR1B_BMPR2	8.834e-06	0	BMP2_BMPR1B_BMPR2	BMP2 - (BMPR1B+BMPR2)	BMP	Secreted Signaling	KEGG: hsa04350; PMID:26893264
uE	TEp	BMP2	BMPR1B_BMPR2	1.05814e-05	0	BMP2_BMPR1B_BMPR2	BMP2 - (BMPR1B+BMPR2)	BMP	Secreted Signaling	KEGG: hsa04350; PMID:26893264
NK	TEp	BMP2	BMPR1B_BMPR2	1.68056e-06	0.03	BMP2_BMPR1B_BMPR2	BMP2 - (BMPR1B+BMPR2)	BMP	Secreted Signaling	KEGG: hsa04350; PMID:26893264
NKp	TEp	BMP2	BMPR1B_BMPR2	2.49917e-06	0.02	BMP2_BMPR1B_BMPR2	BMP2 - (BMPR1B+BMPR2)	BMP	Secreted Signaling	KEGG: hsa04350; PMID:26893264
m-PC	TEp	BMP2	BMPR1B_BMPR2	5.79298e-06	0	BMP2_BMPR1B_BMPR2	BMP2 - (BMPR1B+BMPR2)	BMP	Secreted Signaling	KEGG: hsa04350; PMID:26893264
S	TEp	BMP2	BMPR1B_BMPR2	4.63768e-05	0	BMP2_BMPR1B_BMPR2	BMP2 - (BMPR1B+BMPR2)	BMP	Secreted Signaling	KEGG: hsa04350; PMID:26893264
f-PC	TEp	BMP2	BMPR1B_BMPR2	1.44362e-05	0	BMP2_BMPR1B_BMPR2	BMP2 - (BMPR1B+BMPR2)	BMP	Secreted Signaling	KEGG: hsa04350; PMID:26893264
TEp	TEp	BMP2	BMPR1B_BMPR2	6.10031e-05	0	BMP2_BMPR1B_BMPR2	BMP2 - (BMPR1B+BMPR2)	BMP	Secreted Signaling	KEGG: hsa04350; PMID:26893264
VE	TEp	BMP2	BMPR1B_BMPR2	0.000136261	0	BMP2_BMPR1B_BMPR2	BMP2 - (BMPR1B+BMPR2)	BMP	Secreted Signaling	KEGG: hsa04350; PMID:26893264
VEp	TEp	BMP2	BMPR1B_BMPR2	9.09291e-05	0	BMP2_BMPR1B_BMPR2	BMP2 - (BMPR1B+BMPR2)	BMP	Secreted Signaling	KEGG: hsa04350; PMID:26893264
B	VE	BMP2	BMPR1B_BMPR2	3.88289e-06	0	BMP2_BMPR1B_BMPR2	BMP2 - (BMPR1B+BMPR2)	BMP	Secreted Signaling	KEGG: hsa04350; PMID:26893264
Bp	VE	BMP2	BMPR1B_BMPR2	7.41874e-06	0	BMP2_BMPR1B_BMPR2	BMP2 - (BMPR1B+BMPR2)	BMP	Secreted Signaling	KEGG: hsa04350; PMID:26893264
cE	VE	BMP2	BMPR1B_BMPR2	9.14134e-05	0	BMP2_BMPR1B_BMPR2	BMP2 - (BMPR1B+BMPR2)	BMP	Secreted Signaling	KEGG: hsa04350; PMID:26893264
M	VE	BMP2	BMPR1B_BMPR2	2.69453e-05	0	BMP2_BMPR1B_BMPR2	BMP2 - (BMPR1B+BMPR2)	BMP	Secreted Signaling	KEGG: hsa04350; PMID:26893264
Mp	VE	BMP2	BMPR1B_BMPR2	3.10862e-05	0	BMP2_BMPR1B_BMPR2	BMP2 - (BMPR1B+BMPR2)	BMP	Secreted Signaling	KEGG: hsa04350; PMID:26893264
uE	VE	BMP2	BMPR1B_BMPR2	3.72349e-05	0	BMP2_BMPR1B_BMPR2	BMP2 - (BMPR1B+BMPR2)	BMP	Secreted Signaling	KEGG: hsa04350; PMID:26893264
NK	VE	BMP2	BMPR1B_BMPR2	5.91388e-06	0	BMP2_BMPR1B_BMPR2	BMP2 - (BMPR1B+BMPR2)	BMP	Secreted Signaling	KEGG: hsa04350; PMID:26893264
NKp	VE	BMP2	BMPR1B_BMPR2	8.79454e-06	0	BMP2_BMPR1B_BMPR2	BMP2 - (BMPR1B+BMPR2)	BMP	Secreted Signaling	KEGG: hsa04350; PMID:26893264
m-PC	VE	BMP2	BMPR1B_BMPR2	2.03852e-05	0	BMP2_BMPR1B_BMPR2	BMP2 - (BMPR1B+BMPR2)	BMP	Secreted Signaling	KEGG: hsa04350; PMID:26893264
S	VE	BMP2	BMPR1B_BMPR2	0.000163181	0	BMP2_BMPR1B_BMPR2	BMP2 - (BMPR1B+BMPR2)	BMP	Secreted Signaling	KEGG: hsa04350; PMID:26893264
f-PC	VE	BMP2	BMPR1B_BMPR2	5.07993e-05	0	BMP2_BMPR1B_BMPR2	BMP2 - (BMPR1B+BMPR2)	BMP	Secreted Signaling	KEGG: hsa04350; PMID:26893264
TEp	VE	BMP2	BMPR1B_BMPR2	0.000214637	0	BMP2_BMPR1B_BMPR2	BMP2 - (BMPR1B+BMPR2)	BMP	Secreted Signaling	KEGG: hsa04350; PMID:26893264
VE	VE	BMP2	BMPR1B_BMPR2	0.00047934	0	BMP2_BMPR1B_BMPR2	BMP2 - (BMPR1B+BMPR2)	BMP	Secreted Signaling	KEGG: hsa04350; PMID:26893264
VEp	VE	BMP2	BMPR1B_BMPR2	0.000319907	0	BMP2_BMPR1B_BMPR2	BMP2 - (BMPR1B+BMPR2)	BMP	Secreted Signaling	KEGG: hsa04350; PMID:26893264
Bp	VEp	BMP2	BMPR1B_BMPR2	5.22004e-06	0.04	BMP2_BMPR1B_BMPR2	BMP2 - (BMPR1B+BMPR2)	BMP	Secreted Signaling	KEGG: hsa04350; PMID:26893264
cE	VEp	BMP2	BMPR1B_BMPR2	6.43228e-05	0	BMP2_BMPR1B_BMPR2	BMP2 - (BMPR1B+BMPR2)	BMP	Secreted Signaling	KEGG: hsa04350; PMID:26893264
M	VEp	BMP2	BMPR1B_BMPR2	1.89596e-05	0	BMP2_BMPR1B_BMPR2	BMP2 - (BMPR1B+BMPR2)	BMP	Secreted Signaling	KEGG: hsa04350; PMID:26893264
Mp	VEp	BMP2	BMPR1B_BMPR2	2.18734e-05	0	BMP2_BMPR1B_BMPR2	BMP2 - (BMPR1B+BMPR2)	BMP	Secreted Signaling	KEGG: hsa04350; PMID:26893264
uE	VEp	BMP2	BMPR1B_BMPR2	2.61999e-05	0	BMP2_BMPR1B_BMPR2	BMP2 - (BMPR1B+BMPR2)	BMP	Secreted Signaling	KEGG: hsa04350; PMID:26893264
NK	VEp	BMP2	BMPR1B_BMPR2	4.16118e-06	0.01	BMP2_BMPR1B_BMPR2	BMP2 - (BMPR1B+BMPR2)	BMP	Secreted Signaling	KEGG: hsa04350; PMID:26893264
NKp	VEp	BMP2	BMPR1B_BMPR2	6.1881e-06	0.01	BMP2_BMPR1B_BMPR2	BMP2 - (BMPR1B+BMPR2)	BMP	Secreted Signaling	KEGG: hsa04350; PMID:26893264
m-PC	VEp	BMP2	BMPR1B_BMPR2	1.43437e-05	0	BMP2_BMPR1B_BMPR2	BMP2 - (BMPR1B+BMPR2)	BMP	Secreted Signaling	KEGG: hsa04350; PMID:26893264
S	VEp	BMP2	BMPR1B_BMPR2	0.000114825	0	BMP2_BMPR1B_BMPR2	BMP2 - (BMPR1B+BMPR2)	BMP	Secreted Signaling	KEGG: hsa04350; PMID:26893264
f-PC	VEp	BMP2	BMPR1B_BMPR2	3.57444e-05	0	BMP2_BMPR1B_BMPR2	BMP2 - (BMPR1B+BMPR2)	BMP	Secreted Signaling	KEGG: hsa04350; PMID:26893264
TEp	VEp	BMP2	BMPR1B_BMPR2	0.000151034	0	BMP2_BMPR1B_BMPR2	BMP2 - (BMPR1B+BMPR2)	BMP	Secreted Signaling	KEGG: hsa04350; PMID:26893264
VE	VEp	BMP2	BMPR1B_BMPR2	0.000337325	0	BMP2_BMPR1B_BMPR2	BMP2 - (BMPR1B+BMPR2)	BMP	Secreted Signaling	KEGG: hsa04350; PMID:26893264
VEp	VEp	BMP2	BMPR1B_BMPR2	0.000225117	0	BMP2_BMPR1B_BMPR2	BMP2 - (BMPR1B+BMPR2)	BMP	Secreted Signaling	KEGG: hsa04350; PMID:26893264
B	m-PC	BMP4	BMPR1A_ACVR2A	1.03205e-08	0	BMP4_BMPR1A_ACVR2A	BMP4 - (BMPR1A+ACVR2A)	BMP	Secreted Signaling	KEGG: hsa04350; PMID:26893264
Bp	m-PC	BMP4	BMPR1A_ACVR2A	1.81525e-08	0	BMP4_BMPR1A_ACVR2A	BMP4 - (BMPR1A+ACVR2A)	BMP	Secreted Signaling	KEGG: hsa04350; PMID:26893264
cE	m-PC	BMP4	BMPR1A_ACVR2A	1.31041e-07	0	BMP4_BMPR1A_ACVR2A	BMP4 - (BMPR1A+ACVR2A)	BMP	Secreted Signaling	KEGG: hsa04350; PMID:26893264
M	m-PC	BMP4	BMPR1A_ACVR2A	6.45616e-08	0	BMP4_BMPR1A_ACVR2A	BMP4 - (BMPR1A+ACVR2A)	BMP	Secreted Signaling	KEGG: hsa04350; PMID:26893264
Mp	m-PC	BMP4	BMPR1A_ACVR2A	7.46696e-08	0	BMP4_BMPR1A_ACVR2A	BMP4 - (BMPR1A+ACVR2A)	BMP	Secreted Signaling	KEGG: hsa04350; PMID:26893264
uE	m-PC	BMP4	BMPR1A_ACVR2A	8.74531e-08	0	BMP4_BMPR1A_ACVR2A	BMP4 - (BMPR1A+ACVR2A)	BMP	Secreted Signaling	KEGG: hsa04350; PMID:26893264
NK	m-PC	BMP4	BMPR1A_ACVR2A	1.63063e-08	0	BMP4_BMPR1A_ACVR2A	BMP4 - (BMPR1A+ACVR2A)	BMP	Secreted Signaling	KEGG: hsa04350; PMID:26893264
NKp	m-PC	BMP4	BMPR1A_ACVR2A	2.30695e-08	0	BMP4_BMPR1A_ACVR2A	BMP4 - (BMPR1A+ACVR2A)	BMP	Secreted Signaling	KEGG: hsa04350; PMID:26893264
m-PC	m-PC	BMP4	BMPR1A_ACVR2A	5.11783e-08	0	BMP4_BMPR1A_ACVR2A	BMP4 - (BMPR1A+ACVR2A)	BMP	Secreted Signaling	KEGG: hsa04350; PMID:26893264
S	m-PC	BMP4	BMPR1A_ACVR2A	1.17848e-05	0	BMP4_BMPR1A_ACVR2A	BMP4 - (BMPR1A+ACVR2A)	BMP	Secreted Signaling	KEGG: hsa04350; PMID:26893264
f-PC	m-PC	BMP4	BMPR1A_ACVR2A	4.68321e-07	0	BMP4_BMPR1A_ACVR2A	BMP4 - (BMPR1A+ACVR2A)	BMP	Secreted Signaling	KEGG: hsa04350; PMID:26893264
TE	m-PC	BMP4	BMPR1A_ACVR2A	4.04023e-09	0	BMP4_BMPR1A_ACVR2A	BMP4 - (BMPR1A+ACVR2A)	BMP	Secreted Signaling	KEGG: hsa04350; PMID:26893264
TEp	m-PC	BMP4	BMPR1A_ACVR2A	2.31531e-06	0	BMP4_BMPR1A_ACVR2A	BMP4 - (BMPR1A+ACVR2A)	BMP	Secreted Signaling	KEGG: hsa04350; PMID:26893264
VE	m-PC	BMP4	BMPR1A_ACVR2A	1.04986e-05	0	BMP4_BMPR1A_ACVR2A	BMP4 - (BMPR1A+ACVR2A)	BMP	Secreted Signaling	KEGG: hsa04350; PMID:26893264
VEp	m-PC	BMP4	BMPR1A_ACVR2A	6.95881e-06	0	BMP4_BMPR1A_ACVR2A	BMP4 - (BMPR1A+ACVR2A)	BMP	Secreted Signaling	KEGG: hsa04350; PMID:26893264
B	TEp	BMP4	BMPR1A_ACVR2A	2.63415e-07	0	BMP4_BMPR1A_ACVR2A	BMP4 - (BMPR1A+ACVR2A)	BMP	Secreted Signaling	KEGG: hsa04350; PMID:26893264
Bp	TEp	BMP4	BMPR1A_ACVR2A	4.63313e-07	0	BMP4_BMPR1A_ACVR2A	BMP4 - (BMPR1A+ACVR2A)	BMP	Secreted Signaling	KEGG: hsa04350; PMID:26893264
cE	TEp	BMP4	BMPR1A_ACVR2A	3.34461e-06	0	BMP4_BMPR1A_ACVR2A	BMP4 - (BMPR1A+ACVR2A)	BMP	Secreted Signaling	KEGG: hsa04350; PMID:26893264
M	TEp	BMP4	BMPR1A_ACVR2A	1.64783e-06	0	BMP4_BMPR1A_ACVR2A	BMP4 - (BMPR1A+ACVR2A)	BMP	Secreted Signaling	KEGG: hsa04350; PMID:26893264
Mp	TEp	BMP4	BMPR1A_ACVR2A	1.90582e-06	0	BMP4_BMPR1A_ACVR2A	BMP4 - (BMPR1A+ACVR2A)	BMP	Secreted Signaling	KEGG: hsa04350; PMID:26893264
uE	TEp	BMP4	BMPR1A_ACVR2A	2.2321e-06	0	BMP4_BMPR1A_ACVR2A	BMP4 - (BMPR1A+ACVR2A)	BMP	Secreted Signaling	KEGG: hsa04350; PMID:26893264
NK	TEp	BMP4	BMPR1A_ACVR2A	4.16194e-07	0	BMP4_BMPR1A_ACVR2A	BMP4 - (BMPR1A+ACVR2A)	BMP	Secreted Signaling	KEGG: hsa04350; PMID:26893264
NKp	TEp	BMP4	BMPR1A_ACVR2A	5.88811e-07	0	BMP4_BMPR1A_ACVR2A	BMP4 - (BMPR1A+ACVR2A)	BMP	Secreted Signaling	KEGG: hsa04350; PMID:26893264
m-PC	TEp	BMP4	BMPR1A_ACVR2A	1.30624e-06	0	BMP4_BMPR1A_ACVR2A	BMP4 - (BMPR1A+ACVR2A)	BMP	Secreted Signaling	KEGG: hsa04350; PMID:26893264
S	TEp	BMP4	BMPR1A_ACVR2A	0.0003007	0	BMP4_BMPR1A_ACVR2A	BMP4 - (BMPR1A+ACVR2A)	BMP	Secreted Signaling	KEGG: hsa04350; PMID:26893264
f-PC	TEp	BMP4	BMPR1A_ACVR2A	1.1953e-05	0	BMP4_BMPR1A_ACVR2A	BMP4 - (BMPR1A+ACVR2A)	BMP	Secreted Signaling	KEGG: hsa04350; PMID:26893264
TE	TEp	BMP4	BMPR1A_ACVR2A	1.03121e-07	0	BMP4_BMPR1A_ACVR2A	BMP4 - (BMPR1A+ACVR2A)	BMP	Secreted Signaling	KEGG: hsa04350; PMID:26893264
TEp	TEp	BMP4	BMPR1A_ACVR2A	5.90912e-05	0	BMP4_BMPR1A_ACVR2A	BMP4 - (BMPR1A+ACVR2A)	BMP	Secreted Signaling	KEGG: hsa04350; PMID:26893264
VE	TEp	BMP4	BMPR1A_ACVR2A	0.000267891	0	BMP4_BMPR1A_ACVR2A	BMP4 - (BMPR1A+ACVR2A)	BMP	Secreted Signaling	KEGG: hsa04350; PMID:26893264
VEp	TEp	BMP4	BMPR1A_ACVR2A	0.000177582	0	BMP4_BMPR1A_ACVR2A	BMP4 - (BMPR1A+ACVR2A)	BMP	Secreted Signaling	KEGG: hsa04350; PMID:26893264
B	m-PC	BMP4	BMPR1A_ACVR2B	4.21343e-08	0	BMP4_BMPR1A_ACVR2B	BMP4 - (BMPR1A+ACVR2B)	BMP	Secreted Signaling	KEGG: hsa04350; PMID:26893264
Bp	m-PC	BMP4	BMPR1A_ACVR2B	7.41089e-08	0	BMP4_BMPR1A_ACVR2B	BMP4 - (BMPR1A+ACVR2B)	BMP	Secreted Signaling	KEGG: hsa04350; PMID:26893264
cE	m-PC	BMP4	BMPR1A_ACVR2B	5.34986e-07	0	BMP4_BMPR1A_ACVR2B	BMP4 - (BMPR1A+ACVR2B)	BMP	Secreted Signaling	KEGG: hsa04350; PMID:26893264
M	m-PC	BMP4	BMPR1A_ACVR2B	2.63578e-07	0	BMP4_BMPR1A_ACVR2B	BMP4 - (BMPR1A+ACVR2B)	BMP	Secreted Signaling	KEGG: hsa04350; PMID:26893264
Mp	m-PC	BMP4	BMPR1A_ACVR2B	3.04845e-07	0	BMP4_BMPR1A_ACVR2B	BMP4 - (BMPR1A+ACVR2B)	BMP	Secreted Signaling	KEGG: hsa04350; PMID:26893264
uE	m-PC	BMP4	BMPR1A_ACVR2B	3.57034e-07	0	BMP4_BMPR1A_ACVR2B	BMP4 - (BMPR1A+ACVR2B)	BMP	Secreted Signaling	KEGG: hsa04350; PMID:26893264
NK	m-PC	BMP4	BMPR1A_ACVR2B	6.6572e-08	0	BMP4_BMPR1A_ACVR2B	BMP4 - (BMPR1A+ACVR2B)	BMP	Secreted Signaling	KEGG: hsa04350; PMID:26893264
NKp	m-PC	BMP4	BMPR1A_ACVR2B	9.4183e-08	0	BMP4_BMPR1A_ACVR2B	BMP4 - (BMPR1A+ACVR2B)	BMP	Secreted Signaling	KEGG: hsa04350; PMID:26893264
m-PC	m-PC	BMP4	BMPR1A_ACVR2B	2.0894e-07	0	BMP4_BMPR1A_ACVR2B	BMP4 - (BMPR1A+ACVR2B)	BMP	Secreted Signaling	KEGG: hsa04350; PMID:26893264
S	m-PC	BMP4	BMPR1A_ACVR2B	4.81105e-05	0	BMP4_BMPR1A_ACVR2B	BMP4 - (BMPR1A+ACVR2B)	BMP	Secreted Signaling	KEGG: hsa04350; PMID:26893264
f-PC	m-PC	BMP4	BMPR1A_ACVR2B	1.91196e-06	0	BMP4_BMPR1A_ACVR2B	BMP4 - (BMPR1A+ACVR2B)	BMP	Secreted Signaling	KEGG: hsa04350; PMID:26893264
TE	m-PC	BMP4	BMPR1A_ACVR2B	1.64946e-08	0	BMP4_BMPR1A_ACVR2B	BMP4 - (BMPR1A+ACVR2B)	BMP	Secreted Signaling	KEGG: hsa04350; PMID:26893264
TEp	m-PC	BMP4	BMPR1A_ACVR2B	9.45236e-06	0	BMP4_BMPR1A_ACVR2B	BMP4 - (BMPR1A+ACVR2B)	BMP	Secreted Signaling	KEGG: hsa04350; PMID:26893264
VE	m-PC	BMP4	BMPR1A_ACVR2B	4.28601e-05	0	BMP4_BMPR1A_ACVR2B	BMP4 - (BMPR1A+ACVR2B)	BMP	Secreted Signaling	KEGG: hsa04350; PMID:26893264
VEp	m-PC	BMP4	BMPR1A_ACVR2B	2.84093e-05	0	BMP4_BMPR1A_ACVR2B	BMP4 - (BMPR1A+ACVR2B)	BMP	Secreted Signaling	KEGG: hsa04350; PMID:26893264
B	TEp	BMP4	BMPR1A_ACVR2B	2.82392e-07	0	BMP4_BMPR1A_ACVR2B	BMP4 - (BMPR1A+ACVR2B)	BMP	Secreted Signaling	KEGG: hsa04350; PMID:26893264
Bp	TEp	BMP4	BMPR1A_ACVR2B	4.96691e-07	0	BMP4_BMPR1A_ACVR2B	BMP4 - (BMPR1A+ACVR2B)	BMP	Secreted Signaling	KEGG: hsa04350; PMID:26893264
cE	TEp	BMP4	BMPR1A_ACVR2B	3.58556e-06	0	BMP4_BMPR1A_ACVR2B	BMP4 - (BMPR1A+ACVR2B)	BMP	Secreted Signaling	KEGG: hsa04350; PMID:26893264
M	TEp	BMP4	BMPR1A_ACVR2B	1.76654e-06	0	BMP4_BMPR1A_ACVR2B	BMP4 - (BMPR1A+ACVR2B)	BMP	Secreted Signaling	KEGG: hsa04350; PMID:26893264
Mp	TEp	BMP4	BMPR1A_ACVR2B	2.04312e-06	0	BMP4_BMPR1A_ACVR2B	BMP4 - (BMPR1A+ACVR2B)	BMP	Secreted Signaling	KEGG: hsa04350; PMID:26893264
uE	TEp	BMP4	BMPR1A_ACVR2B	2.3929e-06	0	BMP4_BMPR1A_ACVR2B	BMP4 - (BMPR1A+ACVR2B)	BMP	Secreted Signaling	KEGG: hsa04350; PMID:26893264
NK	TEp	BMP4	BMPR1A_ACVR2B	4.46177e-07	0	BMP4_BMPR1A_ACVR2B	BMP4 - (BMPR1A+ACVR2B)	BMP	Secreted Signaling	KEGG: hsa04350; PMID:26893264
NKp	TEp	BMP4	BMPR1A_ACVR2B	6.31231e-07	0	BMP4_BMPR1A_ACVR2B	BMP4 - (BMPR1A+ACVR2B)	BMP	Secreted Signaling	KEGG: hsa04350; PMID:26893264
m-PC	TEp	BMP4	BMPR1A_ACVR2B	1.40035e-06	0	BMP4_BMPR1A_ACVR2B	BMP4 - (BMPR1A+ACVR2B)	BMP	Secreted Signaling	KEGG: hsa04350; PMID:26893264
S	TEp	BMP4	BMPR1A_ACVR2B	0.000322356	0	BMP4_BMPR1A_ACVR2B	BMP4 - (BMPR1A+ACVR2B)	BMP	Secreted Signaling	KEGG: hsa04350; PMID:26893264
f-PC	TEp	BMP4	BMPR1A_ACVR2B	1.28141e-05	0	BMP4_BMPR1A_ACVR2B	BMP4 - (BMPR1A+ACVR2B)	BMP	Secreted Signaling	KEGG: hsa04350; PMID:26893264
TE	TEp	BMP4	BMPR1A_ACVR2B	1.1055e-07	0	BMP4_BMPR1A_ACVR2B	BMP4 - (BMPR1A+ACVR2B)	BMP	Secreted Signaling	KEGG: hsa04350; PMID:26893264
TEp	TEp	BMP4	BMPR1A_ACVR2B	6.33479e-05	0	BMP4_BMPR1A_ACVR2B	BMP4 - (BMPR1A+ACVR2B)	BMP	Secreted Signaling	KEGG: hsa04350; PMID:26893264
VE	TEp	BMP4	BMPR1A_ACVR2B	0.000287185	0	BMP4_BMPR1A_ACVR2B	BMP4 - (BMPR1A+ACVR2B)	BMP	Secreted Signaling	KEGG: hsa04350; PMID:26893264
VEp	TEp	BMP4	BMPR1A_ACVR2B	0.000190373	0	BMP4_BMPR1A_ACVR2B	BMP4 - (BMPR1A+ACVR2B)	BMP	Secreted Signaling	KEGG: hsa04350; PMID:26893264
B	m-PC	BMP4	BMPR1A_BMPR2	1.17597e-08	0	BMP4_BMPR1A_BMPR2	BMP4 - (BMPR1A+BMPR2)	BMP	Secreted Signaling	KEGG: hsa04350; PMID:26893264
Bp	m-PC	BMP4	BMPR1A_BMPR2	2.06838e-08	0	BMP4_BMPR1A_BMPR2	BMP4 - (BMPR1A+BMPR2)	BMP	Secreted Signaling	KEGG: hsa04350; PMID:26893264
cE	m-PC	BMP4	BMPR1A_BMPR2	1.49315e-07	0	BMP4_BMPR1A_BMPR2	BMP4 - (BMPR1A+BMPR2)	BMP	Secreted Signaling	KEGG: hsa04350; PMID:26893264
M	m-PC	BMP4	BMPR1A_BMPR2	7.35648e-08	0	BMP4_BMPR1A_BMPR2	BMP4 - (BMPR1A+BMPR2)	BMP	Secreted Signaling	KEGG: hsa04350; PMID:26893264
Mp	m-PC	BMP4	BMPR1A_BMPR2	8.50823e-08	0	BMP4_BMPR1A_BMPR2	BMP4 - (BMPR1A+BMPR2)	BMP	Secreted Signaling	KEGG: hsa04350; PMID:26893264
uE	m-PC	BMP4	BMPR1A_BMPR2	9.96485e-08	0	BMP4_BMPR1A_BMPR2	BMP4 - (BMPR1A+BMPR2)	BMP	Secreted Signaling	KEGG: hsa04350; PMID:26893264
NK	m-PC	BMP4	BMPR1A_BMPR2	1.85803e-08	0	BMP4_BMPR1A_BMPR2	BMP4 - (BMPR1A+BMPR2)	BMP	Secreted Signaling	KEGG: hsa04350; PMID:26893264
NKp	m-PC	BMP4	BMPR1A_BMPR2	2.62865e-08	0	BMP4_BMPR1A_BMPR2	BMP4 - (BMPR1A+BMPR2)	BMP	Secreted Signaling	KEGG: hsa04350; PMID:26893264
m-PC	m-PC	BMP4	BMPR1A_BMPR2	5.83152e-08	0	BMP4_BMPR1A_BMPR2	BMP4 - (BMPR1A+BMPR2)	BMP	Secreted Signaling	KEGG: hsa04350; PMID:26893264
S	m-PC	BMP4	BMPR1A_BMPR2	1.34281e-05	0	BMP4_BMPR1A_BMPR2	BMP4 - (BMPR1A+BMPR2)	BMP	Secreted Signaling	KEGG: hsa04350; PMID:26893264
f-PC	m-PC	BMP4	BMPR1A_BMPR2	5.33629e-07	0	BMP4_BMPR1A_BMPR2	BMP4 - (BMPR1A+BMPR2)	BMP	Secreted Signaling	KEGG: hsa04350; PMID:26893264
TE	m-PC	BMP4	BMPR1A_BMPR2	4.60365e-09	0	BMP4_BMPR1A_BMPR2	BMP4 - (BMPR1A+BMPR2)	BMP	Secreted Signaling	KEGG: hsa04350; PMID:26893264
TEp	m-PC	BMP4	BMPR1A_BMPR2	2.63818e-06	0	BMP4_BMPR1A_BMPR2	BMP4 - (BMPR1A+BMPR2)	BMP	Secreted Signaling	KEGG: hsa04350; PMID:26893264
VE	m-PC	BMP4	BMPR1A_BMPR2	1.19626e-05	0	BMP4_BMPR1A_BMPR2	BMP4 - (BMPR1A+BMPR2)	BMP	Secreted Signaling	KEGG: hsa04350; PMID:26893264
VEp	m-PC	BMP4	BMPR1A_BMPR2	7.92922e-06	0	BMP4_BMPR1A_BMPR2	BMP4 - (BMPR1A+BMPR2)	BMP	Secreted Signaling	KEGG: hsa04350; PMID:26893264
B	TEp	BMP4	BMPR1A_BMPR2	2.13676e-07	0	BMP4_BMPR1A_BMPR2	BMP4 - (BMPR1A+BMPR2)	BMP	Secreted Signaling	KEGG: hsa04350; PMID:26893264
Bp	TEp	BMP4	BMPR1A_BMPR2	3.75828e-07	0	BMP4_BMPR1A_BMPR2	BMP4 - (BMPR1A+BMPR2)	BMP	Secreted Signaling	KEGG: hsa04350; PMID:26893264
cE	TEp	BMP4	BMPR1A_BMPR2	2.71307e-06	0	BMP4_BMPR1A_BMPR2	BMP4 - (BMPR1A+BMPR2)	BMP	Secreted Signaling	KEGG: hsa04350; PMID:26893264
M	TEp	BMP4	BMPR1A_BMPR2	1.33668e-06	0	BMP4_BMPR1A_BMPR2	BMP4 - (BMPR1A+BMPR2)	BMP	Secreted Signaling	KEGG: hsa04350; PMID:26893264
Mp	TEp	BMP4	BMPR1A_BMPR2	1.54596e-06	0	BMP4_BMPR1A_BMPR2	BMP4 - (BMPR1A+BMPR2)	BMP	Secreted Signaling	KEGG: hsa04350; PMID:26893264
uE	TEp	BMP4	BMPR1A_BMPR2	1.81062e-06	0	BMP4_BMPR1A_BMPR2	BMP4 - (BMPR1A+BMPR2)	BMP	Secreted Signaling	KEGG: hsa04350; PMID:26893264
NK	TEp	BMP4	BMPR1A_BMPR2	3.37606e-07	0	BMP4_BMPR1A_BMPR2	BMP4 - (BMPR1A+BMPR2)	BMP	Secreted Signaling	KEGG: hsa04350; PMID:26893264
NKp	TEp	BMP4	BMPR1A_BMPR2	4.7763e-07	0	BMP4_BMPR1A_BMPR2	BMP4 - (BMPR1A+BMPR2)	BMP	Secreted Signaling	KEGG: hsa04350; PMID:26893264
m-PC	TEp	BMP4	BMPR1A_BMPR2	1.05959e-06	0	BMP4_BMPR1A_BMPR2	BMP4 - (BMPR1A+BMPR2)	BMP	Secreted Signaling	KEGG: hsa04350; PMID:26893264
S	TEp	BMP4	BMPR1A_BMPR2	0.000243934	0	BMP4_BMPR1A_BMPR2	BMP4 - (BMPR1A+BMPR2)	BMP	Secreted Signaling	KEGG: hsa04350; PMID:26893264
f-PC	TEp	BMP4	BMPR1A_BMPR2	9.69602e-06	0	BMP4_BMPR1A_BMPR2	BMP4 - (BMPR1A+BMPR2)	BMP	Secreted Signaling	KEGG: hsa04350; PMID:26893264
TE	TEp	BMP4	BMPR1A_BMPR2	8.36489e-08	0	BMP4_BMPR1A_BMPR2	BMP4 - (BMPR1A+BMPR2)	BMP	Secreted Signaling	KEGG: hsa04350; PMID:26893264
TEp	TEp	BMP4	BMPR1A_BMPR2	4.79339e-05	0	BMP4_BMPR1A_BMPR2	BMP4 - (BMPR1A+BMPR2)	BMP	Secreted Signaling	KEGG: hsa04350; PMID:26893264
VE	TEp	BMP4	BMPR1A_BMPR2	0.000217318	0	BMP4_BMPR1A_BMPR2	BMP4 - (BMPR1A+BMPR2)	BMP	Secreted Signaling	KEGG: hsa04350; PMID:26893264
VEp	TEp	BMP4	BMPR1A_BMPR2	0.000144055	0	BMP4_BMPR1A_BMPR2	BMP4 - (BMPR1A+BMPR2)	BMP	Secreted Signaling	KEGG: hsa04350; PMID:26893264
S	B	BMP4	BMPR1B_ACVR2A	5.24708e-06	0	BMP4_BMPR1B_ACVR2A	BMP4 - (BMPR1B+ACVR2A)	BMP	Secreted Signaling	KEGG: hsa04350; PMID:26893264
TEp	B	BMP4	BMPR1B_ACVR2A	1.03087e-06	0.01	BMP4_BMPR1B_ACVR2A	BMP4 - (BMPR1B+ACVR2A)	BMP	Secreted Signaling	KEGG: hsa04350; PMID:26893264
VE	B	BMP4	BMPR1B_ACVR2A	4.67443e-06	0	BMP4_BMPR1B_ACVR2A	BMP4 - (BMPR1B+ACVR2A)	BMP	Secreted Signaling	KEGG: hsa04350; PMID:26893264
S	Bp	BMP4	BMPR1B_ACVR2A	1.03241e-05	0	BMP4_BMPR1B_ACVR2A	BMP4 - (BMPR1B+ACVR2A)	BMP	Secreted Signaling	KEGG: hsa04350; PMID:26893264
TEp	Bp	BMP4	BMPR1B_ACVR2A	2.02834e-06	0.01	BMP4_BMPR1B_ACVR2A	BMP4 - (BMPR1B+ACVR2A)	BMP	Secreted Signaling	KEGG: hsa04350; PMID:26893264
VE	Bp	BMP4	BMPR1B_ACVR2A	9.19739e-06	0	BMP4_BMPR1B_ACVR2A	BMP4 - (BMPR1B+ACVR2A)	BMP	Secreted Signaling	KEGG: hsa04350; PMID:26893264
VEp	Bp	BMP4	BMPR1B_ACVR2A	6.09632e-06	0	BMP4_BMPR1B_ACVR2A	BMP4 - (BMPR1B+ACVR2A)	BMP	Secreted Signaling	KEGG: hsa04350; PMID:26893264
M	cE	BMP4	BMPR1B_ACVR2A	3.19547e-07	0	BMP4_BMPR1B_ACVR2A	BMP4 - (BMPR1B+ACVR2A)	BMP	Secreted Signaling	KEGG: hsa04350; PMID:26893264
S	cE	BMP4	BMPR1B_ACVR2A	5.83258e-05	0	BMP4_BMPR1B_ACVR2A	BMP4 - (BMPR1B+ACVR2A)	BMP	Secreted Signaling	KEGG: hsa04350; PMID:26893264
f-PC	cE	BMP4	BMPR1B_ACVR2A	2.31794e-06	0	BMP4_BMPR1B_ACVR2A	BMP4 - (BMPR1B+ACVR2A)	BMP	Secreted Signaling	KEGG: hsa04350; PMID:26893264
TEp	cE	BMP4	BMPR1B_ACVR2A	1.14595e-05	0	BMP4_BMPR1B_ACVR2A	BMP4 - (BMPR1B+ACVR2A)	BMP	Secreted Signaling	KEGG: hsa04350; PMID:26893264
VE	cE	BMP4	BMPR1B_ACVR2A	5.19606e-05	0	BMP4_BMPR1B_ACVR2A	BMP4 - (BMPR1B+ACVR2A)	BMP	Secreted Signaling	KEGG: hsa04350; PMID:26893264
VEp	cE	BMP4	BMPR1B_ACVR2A	3.44416e-05	0	BMP4_BMPR1B_ACVR2A	BMP4 - (BMPR1B+ACVR2A)	BMP	Secreted Signaling	KEGG: hsa04350; PMID:26893264
M	M	BMP4	BMPR1B_ACVR2A	2.14411e-07	0.03	BMP4_BMPR1B_ACVR2A	BMP4 - (BMPR1B+ACVR2A)	BMP	Secreted Signaling	KEGG: hsa04350; PMID:26893264
S	M	BMP4	BMPR1B_ACVR2A	3.91364e-05	0	BMP4_BMPR1B_ACVR2A	BMP4 - (BMPR1B+ACVR2A)	BMP	Secreted Signaling	KEGG: hsa04350; PMID:26893264
f-PC	M	BMP4	BMPR1B_ACVR2A	1.55531e-06	0.01	BMP4_BMPR1B_ACVR2A	BMP4 - (BMPR1B+ACVR2A)	BMP	Secreted Signaling	KEGG: hsa04350; PMID:26893264
TEp	M	BMP4	BMPR1B_ACVR2A	7.68916e-06	0	BMP4_BMPR1B_ACVR2A	BMP4 - (BMPR1B+ACVR2A)	BMP	Secreted Signaling	KEGG: hsa04350; PMID:26893264
VE	M	BMP4	BMPR1B_ACVR2A	3.48653e-05	0	BMP4_BMPR1B_ACVR2A	BMP4 - (BMPR1B+ACVR2A)	BMP	Secreted Signaling	KEGG: hsa04350; PMID:26893264
VEp	M	BMP4	BMPR1B_ACVR2A	2.311e-05	0	BMP4_BMPR1B_ACVR2A	BMP4 - (BMPR1B+ACVR2A)	BMP	Secreted Signaling	KEGG: hsa04350; PMID:26893264
S	Mp	BMP4	BMPR1B_ACVR2A	3.04945e-05	0	BMP4_BMPR1B_ACVR2A	BMP4 - (BMPR1B+ACVR2A)	BMP	Secreted Signaling	KEGG: hsa04350; PMID:26893264
f-PC	Mp	BMP4	BMPR1B_ACVR2A	1.21186e-06	0.01	BMP4_BMPR1B_ACVR2A	BMP4 - (BMPR1B+ACVR2A)	BMP	Secreted Signaling	KEGG: hsa04350; PMID:26893264
TEp	Mp	BMP4	BMPR1B_ACVR2A	5.99123e-06	0	BMP4_BMPR1B_ACVR2A	BMP4 - (BMPR1B+ACVR2A)	BMP	Secreted Signaling	KEGG: hsa04350; PMID:26893264
VE	Mp	BMP4	BMPR1B_ACVR2A	2.71665e-05	0	BMP4_BMPR1B_ACVR2A	BMP4 - (BMPR1B+ACVR2A)	BMP	Secreted Signaling	KEGG: hsa04350; PMID:26893264
VEp	Mp	BMP4	BMPR1B_ACVR2A	1.80069e-05	0	BMP4_BMPR1B_ACVR2A	BMP4 - (BMPR1B+ACVR2A)	BMP	Secreted Signaling	KEGG: hsa04350; PMID:26893264
S	uE	BMP4	BMPR1B_ACVR2A	3.67479e-05	0	BMP4_BMPR1B_ACVR2A	BMP4 - (BMPR1B+ACVR2A)	BMP	Secreted Signaling	KEGG: hsa04350; PMID:26893264
f-PC	uE	BMP4	BMPR1B_ACVR2A	1.46038e-06	0.01	BMP4_BMPR1B_ACVR2A	BMP4 - (BMPR1B+ACVR2A)	BMP	Secreted Signaling	KEGG: hsa04350; PMID:26893264
TEp	uE	BMP4	BMPR1B_ACVR2A	7.21987e-06	0	BMP4_BMPR1B_ACVR2A	BMP4 - (BMPR1B+ACVR2A)	BMP	Secreted Signaling	KEGG: hsa04350; PMID:26893264
VE	uE	BMP4	BMPR1B_ACVR2A	3.27375e-05	0	BMP4_BMPR1B_ACVR2A	BMP4 - (BMPR1B+ACVR2A)	BMP	Secreted Signaling	KEGG: hsa04350; PMID:26893264
VEp	uE	BMP4	BMPR1B_ACVR2A	2.16996e-05	0	BMP4_BMPR1B_ACVR2A	BMP4 - (BMPR1B+ACVR2A)	BMP	Secreted Signaling	KEGG: hsa04350; PMID:26893264
S	NK	BMP4	BMPR1B_ACVR2A	7.58634e-06	0	BMP4_BMPR1B_ACVR2A	BMP4 - (BMPR1B+ACVR2A)	BMP	Secreted Signaling	KEGG: hsa04350; PMID:26893264
TEp	NK	BMP4	BMPR1B_ACVR2A	1.49046e-06	0.01	BMP4_BMPR1B_ACVR2A	BMP4 - (BMPR1B+ACVR2A)	BMP	Secreted Signaling	KEGG: hsa04350; PMID:26893264
VE	NK	BMP4	BMPR1B_ACVR2A	6.75839e-06	0	BMP4_BMPR1B_ACVR2A	BMP4 - (BMPR1B+ACVR2A)	BMP	Secreted Signaling	KEGG: hsa04350; PMID:26893264
VEp	NK	BMP4	BMPR1B_ACVR2A	4.47967e-06	0.02	BMP4_BMPR1B_ACVR2A	BMP4 - (BMPR1B+ACVR2A)	BMP	Secreted Signaling	KEGG: hsa04350; PMID:26893264
S	NKp	BMP4	BMPR1B_ACVR2A	1.07867e-05	0	BMP4_BMPR1B_ACVR2A	BMP4 - (BMPR1B+ACVR2A)	BMP	Secreted Signaling	KEGG: hsa04350; PMID:26893264
TEp	NKp	BMP4	BMPR1B_ACVR2A	2.11923e-06	0	BMP4_BMPR1B_ACVR2A	BMP4 - (BMPR1B+ACVR2A)	BMP	Secreted Signaling	KEGG: hsa04350; PMID:26893264
VE	NKp	BMP4	BMPR1B_ACVR2A	9.60951e-06	0	BMP4_BMPR1B_ACVR2A	BMP4 - (BMPR1B+ACVR2A)	BMP	Secreted Signaling	KEGG: hsa04350; PMID:26893264
VEp	NKp	BMP4	BMPR1B_ACVR2A	6.36948e-06	0	BMP4_BMPR1B_ACVR2A	BMP4 - (BMPR1B+ACVR2A)	BMP	Secreted Signaling	KEGG: hsa04350; PMID:26893264
S	m-PC	BMP4	BMPR1B_ACVR2A	4.45359e-05	0	BMP4_BMPR1B_ACVR2A	BMP4 - (BMPR1B+ACVR2A)	BMP	Secreted Signaling	KEGG: hsa04350; PMID:26893264
f-PC	m-PC	BMP4	BMPR1B_ACVR2A	1.76989e-06	0	BMP4_BMPR1B_ACVR2A	BMP4 - (BMPR1B+ACVR2A)	BMP	Secreted Signaling	KEGG: hsa04350; PMID:26893264
TEp	m-PC	BMP4	BMPR1B_ACVR2A	8.75004e-06	0	BMP4_BMPR1B_ACVR2A	BMP4 - (BMPR1B+ACVR2A)	BMP	Secreted Signaling	KEGG: hsa04350; PMID:26893264
VE	m-PC	BMP4	BMPR1B_ACVR2A	3.96756e-05	0	BMP4_BMPR1B_ACVR2A	BMP4 - (BMPR1B+ACVR2A)	BMP	Secreted Signaling	KEGG: hsa04350; PMID:26893264
VEp	m-PC	BMP4	BMPR1B_ACVR2A	2.62985e-05	0	BMP4_BMPR1B_ACVR2A	BMP4 - (BMPR1B+ACVR2A)	BMP	Secreted Signaling	KEGG: hsa04350; PMID:26893264
cE	S	BMP4	BMPR1B_ACVR2A	2.56886e-06	0.01	BMP4_BMPR1B_ACVR2A	BMP4 - (BMPR1B+ACVR2A)	BMP	Secreted Signaling	KEGG: hsa04350; PMID:26893264
M	S	BMP4	BMPR1B_ACVR2A	1.26563e-06	0	BMP4_BMPR1B_ACVR2A	BMP4 - (BMPR1B+ACVR2A)	BMP	Secreted Signaling	KEGG: hsa04350; PMID:26893264
NK	S	BMP4	BMPR1B_ACVR2A	3.19661e-07	0	BMP4_BMPR1B_ACVR2A	BMP4 - (BMPR1B+ACVR2A)	BMP	Secreted Signaling	KEGG: hsa04350; PMID:26893264
S	S	BMP4	BMPR1B_ACVR2A	0.000230972	0	BMP4_BMPR1B_ACVR2A	BMP4 - (BMPR1B+ACVR2A)	BMP	Secreted Signaling	KEGG: hsa04350; PMID:26893264
f-PC	S	BMP4	BMPR1B_ACVR2A	9.18064e-06	0	BMP4_BMPR1B_ACVR2A	BMP4 - (BMPR1B+ACVR2A)	BMP	Secreted Signaling	KEGG: hsa04350; PMID:26893264
TEp	S	BMP4	BMPR1B_ACVR2A	4.53861e-05	0	BMP4_BMPR1B_ACVR2A	BMP4 - (BMPR1B+ACVR2A)	BMP	Secreted Signaling	KEGG: hsa04350; PMID:26893264
VE	S	BMP4	BMPR1B_ACVR2A	0.000205769	0	BMP4_BMPR1B_ACVR2A	BMP4 - (BMPR1B+ACVR2A)	BMP	Secreted Signaling	KEGG: hsa04350; PMID:26893264
VEp	S	BMP4	BMPR1B_ACVR2A	0.000136399	0	BMP4_BMPR1B_ACVR2A	BMP4 - (BMPR1B+ACVR2A)	BMP	Secreted Signaling	KEGG: hsa04350; PMID:26893264
M	f-PC	BMP4	BMPR1B_ACVR2A	2.93753e-07	0.02	BMP4_BMPR1B_ACVR2A	BMP4 - (BMPR1B+ACVR2A)	BMP	Secreted Signaling	KEGG: hsa04350; PMID:26893264
S	f-PC	BMP4	BMPR1B_ACVR2A	5.36179e-05	0	BMP4_BMPR1B_ACVR2A	BMP4 - (BMPR1B+ACVR2A)	BMP	Secreted Signaling	KEGG: hsa04350; PMID:26893264
f-PC	f-PC	BMP4	BMPR1B_ACVR2A	2.13084e-06	0.01	BMP4_BMPR1B_ACVR2A	BMP4 - (BMPR1B+ACVR2A)	BMP	Secreted Signaling	KEGG: hsa04350; PMID:26893264
TEp	f-PC	BMP4	BMPR1B_ACVR2A	1.05345e-05	0	BMP4_BMPR1B_ACVR2A	BMP4 - (BMPR1B+ACVR2A)	BMP	Secreted Signaling	KEGG: hsa04350; PMID:26893264
VE	f-PC	BMP4	BMPR1B_ACVR2A	4.77665e-05	0	BMP4_BMPR1B_ACVR2A	BMP4 - (BMPR1B+ACVR2A)	BMP	Secreted Signaling	KEGG: hsa04350; PMID:26893264
VEp	f-PC	BMP4	BMPR1B_ACVR2A	3.16615e-05	0	BMP4_BMPR1B_ACVR2A	BMP4 - (BMPR1B+ACVR2A)	BMP	Secreted Signaling	KEGG: hsa04350; PMID:26893264
S	TE	BMP4	BMPR1B_ACVR2A	1.18246e-06	0	BMP4_BMPR1B_ACVR2A	BMP4 - (BMPR1B+ACVR2A)	BMP	Secreted Signaling	KEGG: hsa04350; PMID:26893264
VE	TE	BMP4	BMPR1B_ACVR2A	1.05341e-06	0.01	BMP4_BMPR1B_ACVR2A	BMP4 - (BMPR1B+ACVR2A)	BMP	Secreted Signaling	KEGG: hsa04350; PMID:26893264
B	TEp	BMP4	BMPR1B_ACVR2A	3.16049e-07	0.03	BMP4_BMPR1B_ACVR2A	BMP4 - (BMPR1B+ACVR2A)	BMP	Secreted Signaling	KEGG: hsa04350; PMID:26893264
cE	TEp	BMP4	BMPR1B_ACVR2A	4.01291e-06	0	BMP4_BMPR1B_ACVR2A	BMP4 - (BMPR1B+ACVR2A)	BMP	Secreted Signaling	KEGG: hsa04350; PMID:26893264
M	TEp	BMP4	BMPR1B_ACVR2A	1.97709e-06	0	BMP4_BMPR1B_ACVR2A	BMP4 - (BMPR1B+ACVR2A)	BMP	Secreted Signaling	KEGG: hsa04350; PMID:26893264
uE	TEp	BMP4	BMPR1B_ACVR2A	2.6781e-06	0.03	BMP4_BMPR1B_ACVR2A	BMP4 - (BMPR1B+ACVR2A)	BMP	Secreted Signaling	KEGG: hsa04350; PMID:26893264
NK	TEp	BMP4	BMPR1B_ACVR2A	4.99356e-07	0	BMP4_BMPR1B_ACVR2A	BMP4 - (BMPR1B+ACVR2A)	BMP	Secreted Signaling	KEGG: hsa04350; PMID:26893264
S	TEp	BMP4	BMPR1B_ACVR2A	0.000360762	0	BMP4_BMPR1B_ACVR2A	BMP4 - (BMPR1B+ACVR2A)	BMP	Secreted Signaling	KEGG: hsa04350; PMID:26893264
f-PC	TEp	BMP4	BMPR1B_ACVR2A	1.43414e-05	0	BMP4_BMPR1B_ACVR2A	BMP4 - (BMPR1B+ACVR2A)	BMP	Secreted Signaling	KEGG: hsa04350; PMID:26893264
TEp	TEp	BMP4	BMPR1B_ACVR2A	7.08977e-05	0	BMP4_BMPR1B_ACVR2A	BMP4 - (BMPR1B+ACVR2A)	BMP	Secreted Signaling	KEGG: hsa04350; PMID:26893264
VE	TEp	BMP4	BMPR1B_ACVR2A	0.000321402	0	BMP4_BMPR1B_ACVR2A	BMP4 - (BMPR1B+ACVR2A)	BMP	Secreted Signaling	KEGG: hsa04350; PMID:26893264
VEp	TEp	BMP4	BMPR1B_ACVR2A	0.000213058	0	BMP4_BMPR1B_ACVR2A	BMP4 - (BMPR1B+ACVR2A)	BMP	Secreted Signaling	KEGG: hsa04350; PMID:26893264
cE	VE	BMP4	BMPR1B_ACVR2A	1.96074e-06	0.02	BMP4_BMPR1B_ACVR2A	BMP4 - (BMPR1B+ACVR2A)	BMP	Secreted Signaling	KEGG: hsa04350; PMID:26893264
M	VE	BMP4	BMPR1B_ACVR2A	9.66021e-07	0	BMP4_BMPR1B_ACVR2A	BMP4 - (BMPR1B+ACVR2A)	BMP	Secreted Signaling	KEGG: hsa04350; PMID:26893264
NK	VE	BMP4	BMPR1B_ACVR2A	2.43988e-07	0	BMP4_BMPR1B_ACVR2A	BMP4 - (BMPR1B+ACVR2A)	BMP	Secreted Signaling	KEGG: hsa04350; PMID:26893264
S	VE	BMP4	BMPR1B_ACVR2A	0.000176304	0	BMP4_BMPR1B_ACVR2A	BMP4 - (BMPR1B+ACVR2A)	BMP	Secreted Signaling	KEGG: hsa04350; PMID:26893264
f-PC	VE	BMP4	BMPR1B_ACVR2A	7.00735e-06	0	BMP4_BMPR1B_ACVR2A	BMP4 - (BMPR1B+ACVR2A)	BMP	Secreted Signaling	KEGG: hsa04350; PMID:26893264
TEp	VE	BMP4	BMPR1B_ACVR2A	3.46423e-05	0	BMP4_BMPR1B_ACVR2A	BMP4 - (BMPR1B+ACVR2A)	BMP	Secreted Signaling	KEGG: hsa04350; PMID:26893264
VE	VE	BMP4	BMPR1B_ACVR2A	0.000157066	0	BMP4_BMPR1B_ACVR2A	BMP4 - (BMPR1B+ACVR2A)	BMP	Secreted Signaling	KEGG: hsa04350; PMID:26893264
VEp	VE	BMP4	BMPR1B_ACVR2A	0.000104113	0	BMP4_BMPR1B_ACVR2A	BMP4 - (BMPR1B+ACVR2A)	BMP	Secreted Signaling	KEGG: hsa04350; PMID:26893264
cE	VEp	BMP4	BMPR1B_ACVR2A	1.81764e-06	0.01	BMP4_BMPR1B_ACVR2A	BMP4 - (BMPR1B+ACVR2A)	BMP	Secreted Signaling	KEGG: hsa04350; PMID:26893264
M	VEp	BMP4	BMPR1B_ACVR2A	8.95519e-07	0	BMP4_BMPR1B_ACVR2A	BMP4 - (BMPR1B+ACVR2A)	BMP	Secreted Signaling	KEGG: hsa04350; PMID:26893264
S	VEp	BMP4	BMPR1B_ACVR2A	0.000163439	0	BMP4_BMPR1B_ACVR2A	BMP4 - (BMPR1B+ACVR2A)	BMP	Secreted Signaling	KEGG: hsa04350; PMID:26893264
f-PC	VEp	BMP4	BMPR1B_ACVR2A	6.49594e-06	0	BMP4_BMPR1B_ACVR2A	BMP4 - (BMPR1B+ACVR2A)	BMP	Secreted Signaling	KEGG: hsa04350; PMID:26893264
TEp	VEp	BMP4	BMPR1B_ACVR2A	3.21141e-05	0	BMP4_BMPR1B_ACVR2A	BMP4 - (BMPR1B+ACVR2A)	BMP	Secreted Signaling	KEGG: hsa04350; PMID:26893264
VE	VEp	BMP4	BMPR1B_ACVR2A	0.000145604	0	BMP4_BMPR1B_ACVR2A	BMP4 - (BMPR1B+ACVR2A)	BMP	Secreted Signaling	KEGG: hsa04350; PMID:26893264
VEp	VEp	BMP4	BMPR1B_ACVR2A	9.65155e-05	0	BMP4_BMPR1B_ACVR2A	BMP4 - (BMPR1B+ACVR2A)	BMP	Secreted Signaling	KEGG: hsa04350; PMID:26893264
S	B	BMP4	BMPR1B_ACVR2B	1.71397e-05	0	BMP4_BMPR1B_ACVR2B	BMP4 - (BMPR1B+ACVR2B)	BMP	Secreted Signaling	KEGG: hsa04350; PMID:26893264
TEp	B	BMP4	BMPR1B_ACVR2B	3.3674e-06	0.01	BMP4_BMPR1B_ACVR2B	BMP4 - (BMPR1B+ACVR2B)	BMP	Secreted Signaling	KEGG: hsa04350; PMID:26893264
VE	B	BMP4	BMPR1B_ACVR2B	1.52692e-05	0	BMP4_BMPR1B_ACVR2B	BMP4 - (BMPR1B+ACVR2B)	BMP	Secreted Signaling	KEGG: hsa04350; PMID:26893264
S	Bp	BMP4	BMPR1B_ACVR2B	3.55469e-05	0	BMP4_BMPR1B_ACVR2B	BMP4 - (BMPR1B+ACVR2B)	BMP	Secreted Signaling	KEGG: hsa04350; PMID:26893264
TEp	Bp	BMP4	BMPR1B_ACVR2B	6.98391e-06	0.01	BMP4_BMPR1B_ACVR2B	BMP4 - (BMPR1B+ACVR2B)	BMP	Secreted Signaling	KEGG: hsa04350; PMID:26893264
VE	Bp	BMP4	BMPR1B_ACVR2B	3.16676e-05	0	BMP4_BMPR1B_ACVR2B	BMP4 - (BMPR1B+ACVR2B)	BMP	Secreted Signaling	KEGG: hsa04350; PMID:26893264
VEp	Bp	BMP4	BMPR1B_ACVR2B	2.09904e-05	0	BMP4_BMPR1B_ACVR2B	BMP4 - (BMPR1B+ACVR2B)	BMP	Secreted Signaling	KEGG: hsa04350; PMID:26893264
M	cE	BMP4	BMPR1B_ACVR2B	7.98851e-07	0.01	BMP4_BMPR1B_ACVR2B	BMP4 - (BMPR1B+ACVR2B)	BMP	Secreted Signaling	KEGG: hsa04350; PMID:26893264
S	cE	BMP4	BMPR1B_ACVR2B	0.000145799	0	BMP4_BMPR1B_ACVR2B	BMP4 - (BMPR1B+ACVR2B)	BMP	Secreted Signaling	KEGG: hsa04350; PMID:26893264
f-PC	cE	BMP4	BMPR1B_ACVR2B	5.79473e-06	0	BMP4_BMPR1B_ACVR2B	BMP4 - (BMPR1B+ACVR2B)	BMP	Secreted Signaling	KEGG: hsa04350; PMID:26893264
TEp	cE	BMP4	BMPR1B_ACVR2B	2.86477e-05	0	BMP4_BMPR1B_ACVR2B	BMP4 - (BMPR1B+ACVR2B)	BMP	Secreted Signaling	KEGG: hsa04350; PMID:26893264
VE	cE	BMP4	BMPR1B_ACVR2B	0.000129889	0	BMP4_BMPR1B_ACVR2B	BMP4 - (BMPR1B+ACVR2B)	BMP	Secreted Signaling	KEGG: hsa04350; PMID:26893264
VEp	cE	BMP4	BMPR1B_ACVR2B	8.6098e-05	0	BMP4_BMPR1B_ACVR2B	BMP4 - (BMPR1B+ACVR2B)	BMP	Secreted Signaling	KEGG: hsa04350; PMID:26893264
M	M	BMP4	BMPR1B_ACVR2B	7.01725e-07	0.02	BMP4_BMPR1B_ACVR2B	BMP4 - (BMPR1B+ACVR2B)	BMP	Secreted Signaling	KEGG: hsa04350; PMID:26893264
S	M	BMP4	BMPR1B_ACVR2B	0.000128075	0	BMP4_BMPR1B_ACVR2B	BMP4 - (BMPR1B+ACVR2B)	BMP	Secreted Signaling	KEGG: hsa04350; PMID:26893264
f-PC	M	BMP4	BMPR1B_ACVR2B	5.0902e-06	0	BMP4_BMPR1B_ACVR2B	BMP4 - (BMPR1B+ACVR2B)	BMP	Secreted Signaling	KEGG: hsa04350; PMID:26893264
TEp	M	BMP4	BMPR1B_ACVR2B	2.51647e-05	0	BMP4_BMPR1B_ACVR2B	BMP4 - (BMPR1B+ACVR2B)	BMP	Secreted Signaling	KEGG: hsa04350; PMID:26893264
VE	M	BMP4	BMPR1B_ACVR2B	0.000114099	0	BMP4_BMPR1B_ACVR2B	BMP4 - (BMPR1B+ACVR2B)	BMP	Secreted Signaling	KEGG: hsa04350; PMID:26893264
VEp	M	BMP4	BMPR1B_ACVR2B	7.56308e-05	0	BMP4_BMPR1B_ACVR2B	BMP4 - (BMPR1B+ACVR2B)	BMP	Secreted Signaling	KEGG: hsa04350; PMID:26893264
M	Mp	BMP4	BMPR1B_ACVR2B	6.37819e-07	0.03	BMP4_BMPR1B_ACVR2B	BMP4 - (BMPR1B+ACVR2B)	BMP	Secreted Signaling	KEGG: hsa04350; PMID:26893264
S	Mp	BMP4	BMPR1B_ACVR2B	0.000116412	0	BMP4_BMPR1B_ACVR2B	BMP4 - (BMPR1B+ACVR2B)	BMP	Secreted Signaling	KEGG: hsa04350; PMID:26893264
f-PC	Mp	BMP4	BMPR1B_ACVR2B	4.62663e-06	0	BMP4_BMPR1B_ACVR2B	BMP4 - (BMPR1B+ACVR2B)	BMP	Secreted Signaling	KEGG: hsa04350; PMID:26893264
TEp	Mp	BMP4	BMPR1B_ACVR2B	2.2873e-05	0	BMP4_BMPR1B_ACVR2B	BMP4 - (BMPR1B+ACVR2B)	BMP	Secreted Signaling	KEGG: hsa04350; PMID:26893264
VE	Mp	BMP4	BMPR1B_ACVR2B	0.000103709	0	BMP4_BMPR1B_ACVR2B	BMP4 - (BMPR1B+ACVR2B)	BMP	Secreted Signaling	KEGG: hsa04350; PMID:26893264
VEp	Mp	BMP4	BMPR1B_ACVR2B	6.87435e-05	0	BMP4_BMPR1B_ACVR2B	BMP4 - (BMPR1B+ACVR2B)	BMP	Secreted Signaling	KEGG: hsa04350; PMID:26893264
S	uE	BMP4	BMPR1B_ACVR2B	4.64364e-05	0	BMP4_BMPR1B_ACVR2B	BMP4 - (BMPR1B+ACVR2B)	BMP	Secreted Signaling	KEGG: hsa04350; PMID:26893264
f-PC	uE	BMP4	BMPR1B_ACVR2B	1.84542e-06	0.04	BMP4_BMPR1B_ACVR2B	BMP4 - (BMPR1B+ACVR2B)	BMP	Secreted Signaling	KEGG: hsa04350; PMID:26893264
TEp	uE	BMP4	BMPR1B_ACVR2B	9.12344e-06	0	BMP4_BMPR1B_ACVR2B	BMP4 - (BMPR1B+ACVR2B)	BMP	Secreted Signaling	KEGG: hsa04350; PMID:26893264
VE	uE	BMP4	BMPR1B_ACVR2B	4.13687e-05	0	BMP4_BMPR1B_ACVR2B	BMP4 - (BMPR1B+ACVR2B)	BMP	Secreted Signaling	KEGG: hsa04350; PMID:26893264
VEp	uE	BMP4	BMPR1B_ACVR2B	2.74208e-05	0	BMP4_BMPR1B_ACVR2B	BMP4 - (BMPR1B+ACVR2B)	BMP	Secreted Signaling	KEGG: hsa04350; PMID:26893264
S	NK	BMP4	BMPR1B_ACVR2B	2.99739e-05	0	BMP4_BMPR1B_ACVR2B	BMP4 - (BMPR1B+ACVR2B)	BMP	Secreted Signaling	KEGG: hsa04350; PMID:26893264
TEp	NK	BMP4	BMPR1B_ACVR2B	5.88896e-06	0	BMP4_BMPR1B_ACVR2B	BMP4 - (BMPR1B+ACVR2B)	BMP	Secreted Signaling	KEGG: hsa04350; PMID:26893264
VE	NK	BMP4	BMPR1B_ACVR2B	2.67028e-05	0	BMP4_BMPR1B_ACVR2B	BMP4 - (BMPR1B+ACVR2B)	BMP	Secreted Signaling	KEGG: hsa04350; PMID:26893264
VEp	NK	BMP4	BMPR1B_ACVR2B	1.76995e-05	0	BMP4_BMPR1B_ACVR2B	BMP4 - (BMPR1B+ACVR2B)	BMP	Secreted Signaling	KEGG: hsa04350; PMID:26893264
S	NKp	BMP4	BMPR1B_ACVR2B	4.32524e-05	0	BMP4_BMPR1B_ACVR2B	BMP4 - (BMPR1B+ACVR2B)	BMP	Secreted Signaling	KEGG: hsa04350; PMID:26893264
f-PC	NKp	BMP4	BMPR1B_ACVR2B	1.71888e-06	0.03	BMP4_BMPR1B_ACVR2B	BMP4 - (BMPR1B+ACVR2B)	BMP	Secreted Signaling	KEGG: hsa04350; PMID:26893264
TEp	NKp	BMP4	BMPR1B_ACVR2B	8.49786e-06	0	BMP4_BMPR1B_ACVR2B	BMP4 - (BMPR1B+ACVR2B)	BMP	Secreted Signaling	KEGG: hsa04350; PMID:26893264
VE	NKp	BMP4	BMPR1B_ACVR2B	3.85322e-05	0	BMP4_BMPR1B_ACVR2B	BMP4 - (BMPR1B+ACVR2B)	BMP	Secreted Signaling	KEGG: hsa04350; PMID:26893264
VEp	NKp	BMP4	BMPR1B_ACVR2B	2.55406e-05	0	BMP4_BMPR1B_ACVR2B	BMP4 - (BMPR1B+ACVR2B)	BMP	Secreted Signaling	KEGG: hsa04350; PMID:26893264
S	m-PC	BMP4	BMPR1B_ACVR2B	7.69695e-05	0	BMP4_BMPR1B_ACVR2B	BMP4 - (BMPR1B+ACVR2B)	BMP	Secreted Signaling	KEGG: hsa04350; PMID:26893264
f-PC	m-PC	BMP4	BMPR1B_ACVR2B	3.05893e-06	0.01	BMP4_BMPR1B_ACVR2B	BMP4 - (BMPR1B+ACVR2B)	BMP	Secreted Signaling	KEGG: hsa04350; PMID:26893264
TEp	m-PC	BMP4	BMPR1B_ACVR2B	1.51227e-05	0	BMP4_BMPR1B_ACVR2B	BMP4 - (BMPR1B+ACVR2B)	BMP	Secreted Signaling	KEGG: hsa04350; PMID:26893264
VE	m-PC	BMP4	BMPR1B_ACVR2B	6.85699e-05	0	BMP4_BMPR1B_ACVR2B	BMP4 - (BMPR1B+ACVR2B)	BMP	Secreted Signaling	KEGG: hsa04350; PMID:26893264
VEp	m-PC	BMP4	BMPR1B_ACVR2B	4.54512e-05	0	BMP4_BMPR1B_ACVR2B	BMP4 - (BMPR1B+ACVR2B)	BMP	Secreted Signaling	KEGG: hsa04350; PMID:26893264
cE	S	BMP4	BMPR1B_ACVR2B	2.11541e-06	0.03	BMP4_BMPR1B_ACVR2B	BMP4 - (BMPR1B+ACVR2B)	BMP	Secreted Signaling	KEGG: hsa04350; PMID:26893264
M	S	BMP4	BMPR1B_ACVR2B	1.04223e-06	0	BMP4_BMPR1B_ACVR2B	BMP4 - (BMPR1B+ACVR2B)	BMP	Secreted Signaling	KEGG: hsa04350; PMID:26893264
S	S	BMP4	BMPR1B_ACVR2B	0.000190209	0	BMP4_BMPR1B_ACVR2B	BMP4 - (BMPR1B+ACVR2B)	BMP	Secreted Signaling	KEGG: hsa04350; PMID:26893264
f-PC	S	BMP4	BMPR1B_ACVR2B	7.56012e-06	0	BMP4_BMPR1B_ACVR2B	BMP4 - (BMPR1B+ACVR2B)	BMP	Secreted Signaling	KEGG: hsa04350; PMID:26893264
TEp	S	BMP4	BMPR1B_ACVR2B	3.7375e-05	0	BMP4_BMPR1B_ACVR2B	BMP4 - (BMPR1B+ACVR2B)	BMP	Secreted Signaling	KEGG: hsa04350; PMID:26893264
VE	S	BMP4	BMPR1B_ACVR2B	0.000169454	0	BMP4_BMPR1B_ACVR2B	BMP4 - (BMPR1B+ACVR2B)	BMP	Secreted Signaling	KEGG: hsa04350; PMID:26893264
VEp	S	BMP4	BMPR1B_ACVR2B	0.000112325	0	BMP4_BMPR1B_ACVR2B	BMP4 - (BMPR1B+ACVR2B)	BMP	Secreted Signaling	KEGG: hsa04350; PMID:26893264
M	f-PC	BMP4	BMPR1B_ACVR2B	7.52612e-07	0.02	BMP4_BMPR1B_ACVR2B	BMP4 - (BMPR1B+ACVR2B)	BMP	Secreted Signaling	KEGG: hsa04350; PMID:26893264
S	f-PC	BMP4	BMPR1B_ACVR2B	0.000137361	0	BMP4_BMPR1B_ACVR2B	BMP4 - (BMPR1B+ACVR2B)	BMP	Secreted Signaling	KEGG: hsa04350; PMID:26893264
f-PC	f-PC	BMP4	BMPR1B_ACVR2B	5.45932e-06	0	BMP4_BMPR1B_ACVR2B	BMP4 - (BMPR1B+ACVR2B)	BMP	Secreted Signaling	KEGG: hsa04350; PMID:26893264
TEp	f-PC	BMP4	BMPR1B_ACVR2B	2.69895e-05	0	BMP4_BMPR1B_ACVR2B	BMP4 - (BMPR1B+ACVR2B)	BMP	Secreted Signaling	KEGG: hsa04350; PMID:26893264
VE	f-PC	BMP4	BMPR1B_ACVR2B	0.000122372	0	BMP4_BMPR1B_ACVR2B	BMP4 - (BMPR1B+ACVR2B)	BMP	Secreted Signaling	KEGG: hsa04350; PMID:26893264
VEp	f-PC	BMP4	BMPR1B_ACVR2B	8.11149e-05	0	BMP4_BMPR1B_ACVR2B	BMP4 - (BMPR1B+ACVR2B)	BMP	Secreted Signaling	KEGG: hsa04350; PMID:26893264
S	TE	BMP4	BMPR1B_ACVR2B	3.57077e-06	0	BMP4_BMPR1B_ACVR2B	BMP4 - (BMPR1B+ACVR2B)	BMP	Secreted Signaling	KEGG: hsa04350; PMID:26893264
VE	TE	BMP4	BMPR1B_ACVR2B	3.18107e-06	0.01	BMP4_BMPR1B_ACVR2B	BMP4 - (BMPR1B+ACVR2B)	BMP	Secreted Signaling	KEGG: hsa04350; PMID:26893264
cE	TEp	BMP4	BMPR1B_ACVR2B	6.88614e-06	0.02	BMP4_BMPR1B_ACVR2B	BMP4 - (BMPR1B+ACVR2B)	BMP	Secreted Signaling	KEGG: hsa04350; PMID:26893264
M	TEp	BMP4	BMPR1B_ACVR2B	3.39269e-06	0	BMP4_BMPR1B_ACVR2B	BMP4 - (BMPR1B+ACVR2B)	BMP	Secreted Signaling	KEGG: hsa04350; PMID:26893264
NK	TEp	BMP4	BMPR1B_ACVR2B	8.56894e-07	0	BMP4_BMPR1B_ACVR2B	BMP4 - (BMPR1B+ACVR2B)	BMP	Secreted Signaling	KEGG: hsa04350; PMID:26893264
S	TEp	BMP4	BMPR1B_ACVR2B	0.000618907	0	BMP4_BMPR1B_ACVR2B	BMP4 - (BMPR1B+ACVR2B)	BMP	Secreted Signaling	KEGG: hsa04350; PMID:26893264
f-PC	TEp	BMP4	BMPR1B_ACVR2B	2.46096e-05	0	BMP4_BMPR1B_ACVR2B	BMP4 - (BMPR1B+ACVR2B)	BMP	Secreted Signaling	KEGG: hsa04350; PMID:26893264
TEp	TEp	BMP4	BMPR1B_ACVR2B	0.000121654	0	BMP4_BMPR1B_ACVR2B	BMP4 - (BMPR1B+ACVR2B)	BMP	Secreted Signaling	KEGG: hsa04350; PMID:26893264
VE	TEp	BMP4	BMPR1B_ACVR2B	0.000551398	0	BMP4_BMPR1B_ACVR2B	BMP4 - (BMPR1B+ACVR2B)	BMP	Secreted Signaling	KEGG: hsa04350; PMID:26893264
VEp	TEp	BMP4	BMPR1B_ACVR2B	0.000365552	0	BMP4_BMPR1B_ACVR2B	BMP4 - (BMPR1B+ACVR2B)	BMP	Secreted Signaling	KEGG: hsa04350; PMID:26893264
cE	VE	BMP4	BMPR1B_ACVR2B	6.68315e-06	0.02	BMP4_BMPR1B_ACVR2B	BMP4 - (BMPR1B+ACVR2B)	BMP	Secreted Signaling	KEGG: hsa04350; PMID:26893264
M	VE	BMP4	BMPR1B_ACVR2B	3.29268e-06	0	BMP4_BMPR1B_ACVR2B	BMP4 - (BMPR1B+ACVR2B)	BMP	Secreted Signaling	KEGG: hsa04350; PMID:26893264
NK	VE	BMP4	BMPR1B_ACVR2B	8.31634e-07	0	BMP4_BMPR1B_ACVR2B	BMP4 - (BMPR1B+ACVR2B)	BMP	Secreted Signaling	KEGG: hsa04350; PMID:26893264
S	VE	BMP4	BMPR1B_ACVR2B	0.000600677	0	BMP4_BMPR1B_ACVR2B	BMP4 - (BMPR1B+ACVR2B)	BMP	Secreted Signaling	KEGG: hsa04350; PMID:26893264
f-PC	VE	BMP4	BMPR1B_ACVR2B	2.38841e-05	0	BMP4_BMPR1B_ACVR2B	BMP4 - (BMPR1B+ACVR2B)	BMP	Secreted Signaling	KEGG: hsa04350; PMID:26893264
TEp	VE	BMP4	BMPR1B_ACVR2B	0.000118068	0	BMP4_BMPR1B_ACVR2B	BMP4 - (BMPR1B+ACVR2B)	BMP	Secreted Signaling	KEGG: hsa04350; PMID:26893264
VE	VE	BMP4	BMPR1B_ACVR2B	0.000535156	0	BMP4_BMPR1B_ACVR2B	BMP4 - (BMPR1B+ACVR2B)	BMP	Secreted Signaling	KEGG: hsa04350; PMID:26893264
VEp	VE	BMP4	BMPR1B_ACVR2B	0.000354781	0	BMP4_BMPR1B_ACVR2B	BMP4 - (BMPR1B+ACVR2B)	BMP	Secreted Signaling	KEGG: hsa04350; PMID:26893264
cE	VEp	BMP4	BMPR1B_ACVR2B	5.18692e-06	0.01	BMP4_BMPR1B_ACVR2B	BMP4 - (BMPR1B+ACVR2B)	BMP	Secreted Signaling	KEGG: hsa04350; PMID:26893264
M	VEp	BMP4	BMPR1B_ACVR2B	2.55551e-06	0	BMP4_BMPR1B_ACVR2B	BMP4 - (BMPR1B+ACVR2B)	BMP	Secreted Signaling	KEGG: hsa04350; PMID:26893264
S	VEp	BMP4	BMPR1B_ACVR2B	0.000466259	0	BMP4_BMPR1B_ACVR2B	BMP4 - (BMPR1B+ACVR2B)	BMP	Secreted Signaling	KEGG: hsa04350; PMID:26893264
f-PC	VEp	BMP4	BMPR1B_ACVR2B	1.8537e-05	0	BMP4_BMPR1B_ACVR2B	BMP4 - (BMPR1B+ACVR2B)	BMP	Secreted Signaling	KEGG: hsa04350; PMID:26893264
TEp	VEp	BMP4	BMPR1B_ACVR2B	9.16375e-05	0	BMP4_BMPR1B_ACVR2B	BMP4 - (BMPR1B+ACVR2B)	BMP	Secreted Signaling	KEGG: hsa04350; PMID:26893264
VE	VEp	BMP4	BMPR1B_ACVR2B	0.000415394	0	BMP4_BMPR1B_ACVR2B	BMP4 - (BMPR1B+ACVR2B)	BMP	Secreted Signaling	KEGG: hsa04350; PMID:26893264
VEp	VEp	BMP4	BMPR1B_ACVR2B	0.000275374	0	BMP4_BMPR1B_ACVR2B	BMP4 - (BMPR1B+ACVR2B)	BMP	Secreted Signaling	KEGG: hsa04350; PMID:26893264
S	B	BMP4	BMPR1B_BMPR2	4.07167e-06	0	BMP4_BMPR1B_BMPR2	BMP4 - (BMPR1B+BMPR2)	BMP	Secreted Signaling	KEGG: hsa04350; PMID:26893264
TEp	B	BMP4	BMPR1B_BMPR2	7.9994e-07	0.01	BMP4_BMPR1B_BMPR2	BMP4 - (BMPR1B+BMPR2)	BMP	Secreted Signaling	KEGG: hsa04350; PMID:26893264
VE	B	BMP4	BMPR1B_BMPR2	3.6273e-06	0	BMP4_BMPR1B_BMPR2	BMP4 - (BMPR1B+BMPR2)	BMP	Secreted Signaling	KEGG: hsa04350; PMID:26893264
S	Bp	BMP4	BMPR1B_BMPR2	9.07702e-06	0	BMP4_BMPR1B_BMPR2	BMP4 - (BMPR1B+BMPR2)	BMP	Secreted Signaling	KEGG: hsa04350; PMID:26893264
TEp	Bp	BMP4	BMPR1B_BMPR2	1.78332e-06	0.02	BMP4_BMPR1B_BMPR2	BMP4 - (BMPR1B+BMPR2)	BMP	Secreted Signaling	KEGG: hsa04350; PMID:26893264
VE	Bp	BMP4	BMPR1B_BMPR2	8.08638e-06	0	BMP4_BMPR1B_BMPR2	BMP4 - (BMPR1B+BMPR2)	BMP	Secreted Signaling	KEGG: hsa04350; PMID:26893264
VEp	Bp	BMP4	BMPR1B_BMPR2	5.35991e-06	0.02	BMP4_BMPR1B_BMPR2	BMP4 - (BMPR1B+BMPR2)	BMP	Secreted Signaling	KEGG: hsa04350; PMID:26893264
cE	cE	BMP4	BMPR1B_BMPR2	2.96601e-06	0.04	BMP4_BMPR1B_BMPR2	BMP4 - (BMPR1B+BMPR2)	BMP	Secreted Signaling	KEGG: hsa04350; PMID:26893264
M	cE	BMP4	BMPR1B_BMPR2	1.4613e-06	0	BMP4_BMPR1B_BMPR2	BMP4 - (BMPR1B+BMPR2)	BMP	Secreted Signaling	KEGG: hsa04350; PMID:26893264
S	cE	BMP4	BMPR1B_BMPR2	0.000266671	0	BMP4_BMPR1B_BMPR2	BMP4 - (BMPR1B+BMPR2)	BMP	Secreted Signaling	KEGG: hsa04350; PMID:26893264
f-PC	cE	BMP4	BMPR1B_BMPR2	1.06e-05	0	BMP4_BMPR1B_BMPR2	BMP4 - (BMPR1B+BMPR2)	BMP	Secreted Signaling	KEGG: hsa04350; PMID:26893264
TEp	cE	BMP4	BMPR1B_BMPR2	5.24025e-05	0	BMP4_BMPR1B_BMPR2	BMP4 - (BMPR1B+BMPR2)	BMP	Secreted Signaling	KEGG: hsa04350; PMID:26893264
VE	cE	BMP4	BMPR1B_BMPR2	0.000237574	0	BMP4_BMPR1B_BMPR2	BMP4 - (BMPR1B+BMPR2)	BMP	Secreted Signaling	KEGG: hsa04350; PMID:26893264
VEp	cE	BMP4	BMPR1B_BMPR2	0.000157484	0	BMP4_BMPR1B_BMPR2	BMP4 - (BMPR1B+BMPR2)	BMP	Secreted Signaling	KEGG: hsa04350; PMID:26893264
S	M	BMP4	BMPR1B_BMPR2	3.61364e-05	0	BMP4_BMPR1B_BMPR2	BMP4 - (BMPR1B+BMPR2)	BMP	Secreted Signaling	KEGG: hsa04350; PMID:26893264
f-PC	M	BMP4	BMPR1B_BMPR2	1.43608e-06	0	BMP4_BMPR1B_BMPR2	BMP4 - (BMPR1B+BMPR2)	BMP	Secreted Signaling	KEGG: hsa04350; PMID:26893264
TEp	M	BMP4	BMPR1B_BMPR2	7.09973e-06	0	BMP4_BMPR1B_BMPR2	BMP4 - (BMPR1B+BMPR2)	BMP	Secreted Signaling	KEGG: hsa04350; PMID:26893264
VE	M	BMP4	BMPR1B_BMPR2	3.21927e-05	0	BMP4_BMPR1B_BMPR2	BMP4 - (BMPR1B+BMPR2)	BMP	Secreted Signaling	KEGG: hsa04350; PMID:26893264
VEp	M	BMP4	BMPR1B_BMPR2	2.13385e-05	0	BMP4_BMPR1B_BMPR2	BMP4 - (BMPR1B+BMPR2)	BMP	Secreted Signaling	KEGG: hsa04350; PMID:26893264
S	Mp	BMP4	BMPR1B_BMPR2	3.57501e-05	0	BMP4_BMPR1B_BMPR2	BMP4 - (BMPR1B+BMPR2)	BMP	Secreted Signaling	KEGG: hsa04350; PMID:26893264
TEp	Mp	BMP4	BMPR1B_BMPR2	7.02383e-06	0	BMP4_BMPR1B_BMPR2	BMP4 - (BMPR1B+BMPR2)	BMP	Secreted Signaling	KEGG: hsa04350; PMID:26893264
VE	Mp	BMP4	BMPR1B_BMPR2	3.18486e-05	0	BMP4_BMPR1B_BMPR2	BMP4 - (BMPR1B+BMPR2)	BMP	Secreted Signaling	KEGG: hsa04350; PMID:26893264
VEp	Mp	BMP4	BMPR1B_BMPR2	2.11104e-05	0	BMP4_BMPR1B_BMPR2	BMP4 - (BMPR1B+BMPR2)	BMP	Secreted Signaling	KEGG: hsa04350; PMID:26893264
S	uE	BMP4	BMPR1B_BMPR2	6.83248e-05	0	BMP4_BMPR1B_BMPR2	BMP4 - (BMPR1B+BMPR2)	BMP	Secreted Signaling	KEGG: hsa04350; PMID:26893264
f-PC	uE	BMP4	BMPR1B_BMPR2	2.71535e-06	0.02	BMP4_BMPR1B_BMPR2	BMP4 - (BMPR1B+BMPR2)	BMP	Secreted Signaling	KEGG: hsa04350; PMID:26893264
TEp	uE	BMP4	BMPR1B_BMPR2	1.34241e-05	0	BMP4_BMPR1B_BMPR2	BMP4 - (BMPR1B+BMPR2)	BMP	Secreted Signaling	KEGG: hsa04350; PMID:26893264
VE	uE	BMP4	BMPR1B_BMPR2	6.08685e-05	0	BMP4_BMPR1B_BMPR2	BMP4 - (BMPR1B+BMPR2)	BMP	Secreted Signaling	KEGG: hsa04350; PMID:26893264
VEp	uE	BMP4	BMPR1B_BMPR2	4.03463e-05	0	BMP4_BMPR1B_BMPR2	BMP4 - (BMPR1B+BMPR2)	BMP	Secreted Signaling	KEGG: hsa04350; PMID:26893264
S	NK	BMP4	BMPR1B_BMPR2	7.48038e-06	0	BMP4_BMPR1B_BMPR2	BMP4 - (BMPR1B+BMPR2)	BMP	Secreted Signaling	KEGG: hsa04350; PMID:26893264
TEp	NK	BMP4	BMPR1B_BMPR2	1.46964e-06	0.01	BMP4_BMPR1B_BMPR2	BMP4 - (BMPR1B+BMPR2)	BMP	Secreted Signaling	KEGG: hsa04350; PMID:26893264
VE	NK	BMP4	BMPR1B_BMPR2	6.664e-06	0	BMP4_BMPR1B_BMPR2	BMP4 - (BMPR1B+BMPR2)	BMP	Secreted Signaling	KEGG: hsa04350; PMID:26893264
VEp	NK	BMP4	BMPR1B_BMPR2	4.4171e-06	0.02	BMP4_BMPR1B_BMPR2	BMP4 - (BMPR1B+BMPR2)	BMP	Secreted Signaling	KEGG: hsa04350; PMID:26893264
S	NKp	BMP4	BMPR1B_BMPR2	1.06329e-05	0	BMP4_BMPR1B_BMPR2	BMP4 - (BMPR1B+BMPR2)	BMP	Secreted Signaling	KEGG: hsa04350; PMID:26893264
TEp	NKp	BMP4	BMPR1B_BMPR2	2.08901e-06	0	BMP4_BMPR1B_BMPR2	BMP4 - (BMPR1B+BMPR2)	BMP	Secreted Signaling	KEGG: hsa04350; PMID:26893264
VE	NKp	BMP4	BMPR1B_BMPR2	9.47248e-06	0	BMP4_BMPR1B_BMPR2	BMP4 - (BMPR1B+BMPR2)	BMP	Secreted Signaling	KEGG: hsa04350; PMID:26893264
VEp	NKp	BMP4	BMPR1B_BMPR2	6.27866e-06	0.03	BMP4_BMPR1B_BMPR2	BMP4 - (BMPR1B+BMPR2)	BMP	Secreted Signaling	KEGG: hsa04350; PMID:26893264
S	m-PC	BMP4	BMPR1B_BMPR2	2.34521e-05	0	BMP4_BMPR1B_BMPR2	BMP4 - (BMPR1B+BMPR2)	BMP	Secreted Signaling	KEGG: hsa04350; PMID:26893264
TEp	m-PC	BMP4	BMPR1B_BMPR2	4.60758e-06	0	BMP4_BMPR1B_BMPR2	BMP4 - (BMPR1B+BMPR2)	BMP	Secreted Signaling	KEGG: hsa04350; PMID:26893264
VE	m-PC	BMP4	BMPR1B_BMPR2	2.08926e-05	0	BMP4_BMPR1B_BMPR2	BMP4 - (BMPR1B+BMPR2)	BMP	Secreted Signaling	KEGG: hsa04350; PMID:26893264
VEp	m-PC	BMP4	BMPR1B_BMPR2	1.38483e-05	0.03	BMP4_BMPR1B_BMPR2	BMP4 - (BMPR1B+BMPR2)	BMP	Secreted Signaling	KEGG: hsa04350; PMID:26893264
B	S	BMP4	BMPR1B_BMPR2	4.28856e-07	0.03	BMP4_BMPR1B_BMPR2	BMP4 - (BMPR1B+BMPR2)	BMP	Secreted Signaling	KEGG: hsa04350; PMID:26893264
cE	S	BMP4	BMPR1B_BMPR2	5.44523e-06	0	BMP4_BMPR1B_BMPR2	BMP4 - (BMPR1B+BMPR2)	BMP	Secreted Signaling	KEGG: hsa04350; PMID:26893264
M	S	BMP4	BMPR1B_BMPR2	2.68277e-06	0	BMP4_BMPR1B_BMPR2	BMP4 - (BMPR1B+BMPR2)	BMP	Secreted Signaling	KEGG: hsa04350; PMID:26893264
Mp	S	BMP4	BMPR1B_BMPR2	3.10279e-06	0.03	BMP4_BMPR1B_BMPR2	BMP4 - (BMPR1B+BMPR2)	BMP	Secreted Signaling	KEGG: hsa04350; PMID:26893264
uE	S	BMP4	BMPR1B_BMPR2	3.63399e-06	0	BMP4_BMPR1B_BMPR2	BMP4 - (BMPR1B+BMPR2)	BMP	Secreted Signaling	KEGG: hsa04350; PMID:26893264
NK	S	BMP4	BMPR1B_BMPR2	6.77589e-07	0	BMP4_BMPR1B_BMPR2	BMP4 - (BMPR1B+BMPR2)	BMP	Secreted Signaling	KEGG: hsa04350; PMID:26893264
S	S	BMP4	BMPR1B_BMPR2	0.000489467	0	BMP4_BMPR1B_BMPR2	BMP4 - (BMPR1B+BMPR2)	BMP	Secreted Signaling	KEGG: hsa04350; PMID:26893264
f-PC	S	BMP4	BMPR1B_BMPR2	1.94601e-05	0	BMP4_BMPR1B_BMPR2	BMP4 - (BMPR1B+BMPR2)	BMP	Secreted Signaling	KEGG: hsa04350; PMID:26893264
TEp	S	BMP4	BMPR1B_BMPR2	9.62006e-05	0	BMP4_BMPR1B_BMPR2	BMP4 - (BMPR1B+BMPR2)	BMP	Secreted Signaling	KEGG: hsa04350; PMID:26893264
VE	S	BMP4	BMPR1B_BMPR2	0.000436071	0	BMP4_BMPR1B_BMPR2	BMP4 - (BMPR1B+BMPR2)	BMP	Secreted Signaling	KEGG: hsa04350; PMID:26893264
VEp	S	BMP4	BMPR1B_BMPR2	0.000289083	0	BMP4_BMPR1B_BMPR2	BMP4 - (BMPR1B+BMPR2)	BMP	Secreted Signaling	KEGG: hsa04350; PMID:26893264
cE	f-PC	BMP4	BMPR1B_BMPR2	1.28386e-06	0.03	BMP4_BMPR1B_BMPR2	BMP4 - (BMPR1B+BMPR2)	BMP	Secreted Signaling	KEGG: hsa04350; PMID:26893264
M	f-PC	BMP4	BMPR1B_BMPR2	6.32533e-07	0.03	BMP4_BMPR1B_BMPR2	BMP4 - (BMPR1B+BMPR2)	BMP	Secreted Signaling	KEGG: hsa04350; PMID:26893264
S	f-PC	BMP4	BMPR1B_BMPR2	0.000115448	0	BMP4_BMPR1B_BMPR2	BMP4 - (BMPR1B+BMPR2)	BMP	Secreted Signaling	KEGG: hsa04350; PMID:26893264
f-PC	f-PC	BMP4	BMPR1B_BMPR2	4.58829e-06	0.01	BMP4_BMPR1B_BMPR2	BMP4 - (BMPR1B+BMPR2)	BMP	Secreted Signaling	KEGG: hsa04350; PMID:26893264
TEp	f-PC	BMP4	BMPR1B_BMPR2	2.26834e-05	0	BMP4_BMPR1B_BMPR2	BMP4 - (BMPR1B+BMPR2)	BMP	Secreted Signaling	KEGG: hsa04350; PMID:26893264
VE	f-PC	BMP4	BMPR1B_BMPR2	0.000102849	0	BMP4_BMPR1B_BMPR2	BMP4 - (BMPR1B+BMPR2)	BMP	Secreted Signaling	KEGG: hsa04350; PMID:26893264
VEp	f-PC	BMP4	BMPR1B_BMPR2	6.81738e-05	0	BMP4_BMPR1B_BMPR2	BMP4 - (BMPR1B+BMPR2)	BMP	Secreted Signaling	KEGG: hsa04350; PMID:26893264
S	TE	BMP4	BMPR1B_BMPR2	1.16069e-06	0	BMP4_BMPR1B_BMPR2	BMP4 - (BMPR1B+BMPR2)	BMP	Secreted Signaling	KEGG: hsa04350; PMID:26893264
VE	TE	BMP4	BMPR1B_BMPR2	1.03402e-06	0.01	BMP4_BMPR1B_BMPR2	BMP4 - (BMPR1B+BMPR2)	BMP	Secreted Signaling	KEGG: hsa04350; PMID:26893264
cE	TEp	BMP4	BMPR1B_BMPR2	4.53152e-06	0	BMP4_BMPR1B_BMPR2	BMP4 - (BMPR1B+BMPR2)	BMP	Secreted Signaling	KEGG: hsa04350; PMID:26893264
M	TEp	BMP4	BMPR1B_BMPR2	2.2326e-06	0	BMP4_BMPR1B_BMPR2	BMP4 - (BMPR1B+BMPR2)	BMP	Secreted Signaling	KEGG: hsa04350; PMID:26893264
uE	TEp	BMP4	BMPR1B_BMPR2	3.0242e-06	0.03	BMP4_BMPR1B_BMPR2	BMP4 - (BMPR1B+BMPR2)	BMP	Secreted Signaling	KEGG: hsa04350; PMID:26893264
NK	TEp	BMP4	BMPR1B_BMPR2	5.63889e-07	0.03	BMP4_BMPR1B_BMPR2	BMP4 - (BMPR1B+BMPR2)	BMP	Secreted Signaling	KEGG: hsa04350; PMID:26893264
S	TEp	BMP4	BMPR1B_BMPR2	0.000407366	0	BMP4_BMPR1B_BMPR2	BMP4 - (BMPR1B+BMPR2)	BMP	Secreted Signaling	KEGG: hsa04350; PMID:26893264
f-PC	TEp	BMP4	BMPR1B_BMPR2	1.61947e-05	0	BMP4_BMPR1B_BMPR2	BMP4 - (BMPR1B+BMPR2)	BMP	Secreted Signaling	KEGG: hsa04350; PMID:26893264
TEp	TEp	BMP4	BMPR1B_BMPR2	8.00593e-05	0	BMP4_BMPR1B_BMPR2	BMP4 - (BMPR1B+BMPR2)	BMP	Secreted Signaling	KEGG: hsa04350; PMID:26893264
VE	TEp	BMP4	BMPR1B_BMPR2	0.000362923	0	BMP4_BMPR1B_BMPR2	BMP4 - (BMPR1B+BMPR2)	BMP	Secreted Signaling	KEGG: hsa04350; PMID:26893264
VEp	TEp	BMP4	BMPR1B_BMPR2	0.000240586	0	BMP4_BMPR1B_BMPR2	BMP4 - (BMPR1B+BMPR2)	BMP	Secreted Signaling	KEGG: hsa04350; PMID:26893264
B	VE	BMP4	BMPR1B_BMPR2	1.25591e-06	0.02	BMP4_BMPR1B_BMPR2	BMP4 - (BMPR1B+BMPR2)	BMP	Secreted Signaling	KEGG: hsa04350; PMID:26893264
cE	VE	BMP4	BMPR1B_BMPR2	1.59463e-05	0	BMP4_BMPR1B_BMPR2	BMP4 - (BMPR1B+BMPR2)	BMP	Secreted Signaling	KEGG: hsa04350; PMID:26893264
M	VE	BMP4	BMPR1B_BMPR2	7.85649e-06	0	BMP4_BMPR1B_BMPR2	BMP4 - (BMPR1B+BMPR2)	BMP	Secreted Signaling	KEGG: hsa04350; PMID:26893264
Mp	VE	BMP4	BMPR1B_BMPR2	9.08652e-06	0.02	BMP4_BMPR1B_BMPR2	BMP4 - (BMPR1B+BMPR2)	BMP	Secreted Signaling	KEGG: hsa04350; PMID:26893264
uE	VE	BMP4	BMPR1B_BMPR2	1.06421e-05	0	BMP4_BMPR1B_BMPR2	BMP4 - (BMPR1B+BMPR2)	BMP	Secreted Signaling	KEGG: hsa04350; PMID:26893264
NK	VE	BMP4	BMPR1B_BMPR2	1.98433e-06	0	BMP4_BMPR1B_BMPR2	BMP4 - (BMPR1B+BMPR2)	BMP	Secreted Signaling	KEGG: hsa04350; PMID:26893264
NKp	VE	BMP4	BMPR1B_BMPR2	2.80733e-06	0.03	BMP4_BMPR1B_BMPR2	BMP4 - (BMPR1B+BMPR2)	BMP	Secreted Signaling	KEGG: hsa04350; PMID:26893264
m-PC	VE	BMP4	BMPR1B_BMPR2	6.22789e-06	0.02	BMP4_BMPR1B_BMPR2	BMP4 - (BMPR1B+BMPR2)	BMP	Secreted Signaling	KEGG: hsa04350; PMID:26893264
S	VE	BMP4	BMPR1B_BMPR2	0.00143206	0	BMP4_BMPR1B_BMPR2	BMP4 - (BMPR1B+BMPR2)	BMP	Secreted Signaling	KEGG: hsa04350; PMID:26893264
f-PC	VE	BMP4	BMPR1B_BMPR2	5.69871e-05	0	BMP4_BMPR1B_BMPR2	BMP4 - (BMPR1B+BMPR2)	BMP	Secreted Signaling	KEGG: hsa04350; PMID:26893264
TE	VE	BMP4	BMPR1B_BMPR2	4.91659e-07	0.03	BMP4_BMPR1B_BMPR2	BMP4 - (BMPR1B+BMPR2)	BMP	Secreted Signaling	KEGG: hsa04350; PMID:26893264
TEp	VE	BMP4	BMPR1B_BMPR2	0.000281672	0	BMP4_BMPR1B_BMPR2	BMP4 - (BMPR1B+BMPR2)	BMP	Secreted Signaling	KEGG: hsa04350; PMID:26893264
VE	VE	BMP4	BMPR1B_BMPR2	0.00127597	0	BMP4_BMPR1B_BMPR2	BMP4 - (BMPR1B+BMPR2)	BMP	Secreted Signaling	KEGG: hsa04350; PMID:26893264
VEp	VE	BMP4	BMPR1B_BMPR2	0.000846113	0	BMP4_BMPR1B_BMPR2	BMP4 - (BMPR1B+BMPR2)	BMP	Secreted Signaling	KEGG: hsa04350; PMID:26893264
cE	VEp	BMP4	BMPR1B_BMPR2	1.12203e-05	0	BMP4_BMPR1B_BMPR2	BMP4 - (BMPR1B+BMPR2)	BMP	Secreted Signaling	KEGG: hsa04350; PMID:26893264
M	VEp	BMP4	BMPR1B_BMPR2	5.52806e-06	0	BMP4_BMPR1B_BMPR2	BMP4 - (BMPR1B+BMPR2)	BMP	Secreted Signaling	KEGG: hsa04350; PMID:26893264
Mp	VEp	BMP4	BMPR1B_BMPR2	6.39355e-06	0.01	BMP4_BMPR1B_BMPR2	BMP4 - (BMPR1B+BMPR2)	BMP	Secreted Signaling	KEGG: hsa04350; PMID:26893264
uE	VEp	BMP4	BMPR1B_BMPR2	7.48812e-06	0.01	BMP4_BMPR1B_BMPR2	BMP4 - (BMPR1B+BMPR2)	BMP	Secreted Signaling	KEGG: hsa04350; PMID:26893264
NK	VEp	BMP4	BMPR1B_BMPR2	1.39623e-06	0	BMP4_BMPR1B_BMPR2	BMP4 - (BMPR1B+BMPR2)	BMP	Secreted Signaling	KEGG: hsa04350; PMID:26893264
m-PC	VEp	BMP4	BMPR1B_BMPR2	4.38213e-06	0.04	BMP4_BMPR1B_BMPR2	BMP4 - (BMPR1B+BMPR2)	BMP	Secreted Signaling	KEGG: hsa04350; PMID:26893264
S	VEp	BMP4	BMPR1B_BMPR2	0.00100807	0	BMP4_BMPR1B_BMPR2	BMP4 - (BMPR1B+BMPR2)	BMP	Secreted Signaling	KEGG: hsa04350; PMID:26893264
f-PC	VEp	BMP4	BMPR1B_BMPR2	4.00984e-05	0	BMP4_BMPR1B_BMPR2	BMP4 - (BMPR1B+BMPR2)	BMP	Secreted Signaling	KEGG: hsa04350; PMID:26893264
TEp	VEp	BMP4	BMPR1B_BMPR2	0.000198209	0	BMP4_BMPR1B_BMPR2	BMP4 - (BMPR1B+BMPR2)	BMP	Secreted Signaling	KEGG: hsa04350; PMID:26893264
VE	VEp	BMP4	BMPR1B_BMPR2	0.000898147	0	BMP4_BMPR1B_BMPR2	BMP4 - (BMPR1B+BMPR2)	BMP	Secreted Signaling	KEGG: hsa04350; PMID:26893264
VEp	VEp	BMP4	BMPR1B_BMPR2	0.000595498	0	BMP4_BMPR1B_BMPR2	BMP4 - (BMPR1B+BMPR2)	BMP	Secreted Signaling	KEGG: hsa04350; PMID:26893264
B	m-PC	GDF5	BMPR1A_ACVR2A	1.23565e-08	0	GDF5_BMPR1A_ACVR2A	GDF5 - (BMPR1A+ACVR2A)	BMP	Secreted Signaling	KEGG: hsa04350; PMID:26893264
Bp	m-PC	GDF5	BMPR1A_ACVR2A	2.58778e-08	0	GDF5_BMPR1A_ACVR2A	GDF5 - (BMPR1A+ACVR2A)	BMP	Secreted Signaling	KEGG: hsa04350; PMID:26893264
cE	m-PC	GDF5	BMPR1A_ACVR2A	2.96954e-07	0	GDF5_BMPR1A_ACVR2A	GDF5 - (BMPR1A+ACVR2A)	BMP	Secreted Signaling	KEGG: hsa04350; PMID:26893264
M	m-PC	GDF5	BMPR1A_ACVR2A	1.0959e-07	0	GDF5_BMPR1A_ACVR2A	GDF5 - (BMPR1A+ACVR2A)	BMP	Secreted Signaling	KEGG: hsa04350; PMID:26893264
Mp	m-PC	GDF5	BMPR1A_ACVR2A	1.04878e-07	0	GDF5_BMPR1A_ACVR2A	GDF5 - (BMPR1A+ACVR2A)	BMP	Secreted Signaling	KEGG: hsa04350; PMID:26893264
uE	m-PC	GDF5	BMPR1A_ACVR2A	1.33631e-07	0	GDF5_BMPR1A_ACVR2A	GDF5 - (BMPR1A+ACVR2A)	BMP	Secreted Signaling	KEGG: hsa04350; PMID:26893264
NK	m-PC	GDF5	BMPR1A_ACVR2A	2.25833e-08	0	GDF5_BMPR1A_ACVR2A	GDF5 - (BMPR1A+ACVR2A)	BMP	Secreted Signaling	KEGG: hsa04350; PMID:26893264
NKp	m-PC	GDF5	BMPR1A_ACVR2A	3.01826e-08	0	GDF5_BMPR1A_ACVR2A	GDF5 - (BMPR1A+ACVR2A)	BMP	Secreted Signaling	KEGG: hsa04350; PMID:26893264
m-PC	m-PC	GDF5	BMPR1A_ACVR2A	7.49142e-08	0	GDF5_BMPR1A_ACVR2A	GDF5 - (BMPR1A+ACVR2A)	BMP	Secreted Signaling	KEGG: hsa04350; PMID:26893264
S	m-PC	GDF5	BMPR1A_ACVR2A	6.49166e-07	0	GDF5_BMPR1A_ACVR2A	GDF5 - (BMPR1A+ACVR2A)	BMP	Secreted Signaling	KEGG: hsa04350; PMID:26893264
f-PC	m-PC	GDF5	BMPR1A_ACVR2A	1.46882e-07	0	GDF5_BMPR1A_ACVR2A	GDF5 - (BMPR1A+ACVR2A)	BMP	Secreted Signaling	KEGG: hsa04350; PMID:26893264
TE	m-PC	GDF5	BMPR1A_ACVR2A	5.23846e-09	0	GDF5_BMPR1A_ACVR2A	GDF5 - (BMPR1A+ACVR2A)	BMP	Secreted Signaling	KEGG: hsa04350; PMID:26893264
TEp	m-PC	GDF5	BMPR1A_ACVR2A	6.5153e-07	0	GDF5_BMPR1A_ACVR2A	GDF5 - (BMPR1A+ACVR2A)	BMP	Secreted Signaling	KEGG: hsa04350; PMID:26893264
VE	m-PC	GDF5	BMPR1A_ACVR2A	8.30595e-07	0	GDF5_BMPR1A_ACVR2A	GDF5 - (BMPR1A+ACVR2A)	BMP	Secreted Signaling	KEGG: hsa04350; PMID:26893264
VEp	m-PC	GDF5	BMPR1A_ACVR2A	6.46451e-07	0	GDF5_BMPR1A_ACVR2A	GDF5 - (BMPR1A+ACVR2A)	BMP	Secreted Signaling	KEGG: hsa04350; PMID:26893264
B	TEp	GDF5	BMPR1A_ACVR2A	3.1538e-07	0	GDF5_BMPR1A_ACVR2A	GDF5 - (BMPR1A+ACVR2A)	BMP	Secreted Signaling	KEGG: hsa04350; PMID:26893264
Bp	TEp	GDF5	BMPR1A_ACVR2A	6.6049e-07	0	GDF5_BMPR1A_ACVR2A	GDF5 - (BMPR1A+ACVR2A)	BMP	Secreted Signaling	KEGG: hsa04350; PMID:26893264
cE	TEp	GDF5	BMPR1A_ACVR2A	7.57923e-06	0	GDF5_BMPR1A_ACVR2A	GDF5 - (BMPR1A+ACVR2A)	BMP	Secreted Signaling	KEGG: hsa04350; PMID:26893264
M	TEp	GDF5	BMPR1A_ACVR2A	2.79711e-06	0	GDF5_BMPR1A_ACVR2A	GDF5 - (BMPR1A+ACVR2A)	BMP	Secreted Signaling	KEGG: hsa04350; PMID:26893264
Mp	TEp	GDF5	BMPR1A_ACVR2A	2.67685e-06	0	GDF5_BMPR1A_ACVR2A	GDF5 - (BMPR1A+ACVR2A)	BMP	Secreted Signaling	KEGG: hsa04350; PMID:26893264
uE	TEp	GDF5	BMPR1A_ACVR2A	3.41072e-06	0	GDF5_BMPR1A_ACVR2A	GDF5 - (BMPR1A+ACVR2A)	BMP	Secreted Signaling	KEGG: hsa04350; PMID:26893264
NK	TEp	GDF5	BMPR1A_ACVR2A	5.76403e-07	0	GDF5_BMPR1A_ACVR2A	GDF5 - (BMPR1A+ACVR2A)	BMP	Secreted Signaling	KEGG: hsa04350; PMID:26893264
NKp	TEp	GDF5	BMPR1A_ACVR2A	7.70364e-07	0	GDF5_BMPR1A_ACVR2A	GDF5 - (BMPR1A+ACVR2A)	BMP	Secreted Signaling	KEGG: hsa04350; PMID:26893264
m-PC	TEp	GDF5	BMPR1A_ACVR2A	1.91206e-06	0	GDF5_BMPR1A_ACVR2A	GDF5 - (BMPR1A+ACVR2A)	BMP	Secreted Signaling	KEGG: hsa04350; PMID:26893264
S	TEp	GDF5	BMPR1A_ACVR2A	1.65687e-05	0	GDF5_BMPR1A_ACVR2A	GDF5 - (BMPR1A+ACVR2A)	BMP	Secreted Signaling	KEGG: hsa04350; PMID:26893264
f-PC	TEp	GDF5	BMPR1A_ACVR2A	3.74892e-06	0	GDF5_BMPR1A_ACVR2A	GDF5 - (BMPR1A+ACVR2A)	BMP	Secreted Signaling	KEGG: hsa04350; PMID:26893264
TE	TEp	GDF5	BMPR1A_ACVR2A	1.33703e-07	0	GDF5_BMPR1A_ACVR2A	GDF5 - (BMPR1A+ACVR2A)	BMP	Secreted Signaling	KEGG: hsa04350; PMID:26893264
TEp	TEp	GDF5	BMPR1A_ACVR2A	1.6629e-05	0	GDF5_BMPR1A_ACVR2A	GDF5 - (BMPR1A+ACVR2A)	BMP	Secreted Signaling	KEGG: hsa04350; PMID:26893264
VE	TEp	GDF5	BMPR1A_ACVR2A	2.11992e-05	0	GDF5_BMPR1A_ACVR2A	GDF5 - (BMPR1A+ACVR2A)	BMP	Secreted Signaling	KEGG: hsa04350; PMID:26893264
VEp	TEp	GDF5	BMPR1A_ACVR2A	1.64994e-05	0	GDF5_BMPR1A_ACVR2A	GDF5 - (BMPR1A+ACVR2A)	BMP	Secreted Signaling	KEGG: hsa04350; PMID:26893264
B	m-PC	GDF5	BMPR1A_ACVR2B	5.04464e-08	0	GDF5_BMPR1A_ACVR2B	GDF5 - (BMPR1A+ACVR2B)	BMP	Secreted Signaling	KEGG: hsa04350; PMID:26893264
Bp	m-PC	GDF5	BMPR1A_ACVR2B	1.05648e-07	0	GDF5_BMPR1A_ACVR2B	GDF5 - (BMPR1A+ACVR2B)	BMP	Secreted Signaling	KEGG: hsa04350; PMID:26893264
cE	m-PC	GDF5	BMPR1A_ACVR2B	1.21234e-06	0	GDF5_BMPR1A_ACVR2B	GDF5 - (BMPR1A+ACVR2B)	BMP	Secreted Signaling	KEGG: hsa04350; PMID:26893264
M	m-PC	GDF5	BMPR1A_ACVR2B	4.47411e-07	0	GDF5_BMPR1A_ACVR2B	GDF5 - (BMPR1A+ACVR2B)	BMP	Secreted Signaling	KEGG: hsa04350; PMID:26893264
Mp	m-PC	GDF5	BMPR1A_ACVR2B	4.28174e-07	0	GDF5_BMPR1A_ACVR2B	GDF5 - (BMPR1A+ACVR2B)	BMP	Secreted Signaling	KEGG: hsa04350; PMID:26893264
uE	m-PC	GDF5	BMPR1A_ACVR2B	5.45561e-07	0	GDF5_BMPR1A_ACVR2B	GDF5 - (BMPR1A+ACVR2B)	BMP	Secreted Signaling	KEGG: hsa04350; PMID:26893264
NK	m-PC	GDF5	BMPR1A_ACVR2B	9.21981e-08	0	GDF5_BMPR1A_ACVR2B	GDF5 - (BMPR1A+ACVR2B)	BMP	Secreted Signaling	KEGG: hsa04350; PMID:26893264
NKp	m-PC	GDF5	BMPR1A_ACVR2B	1.23223e-07	0	GDF5_BMPR1A_ACVR2B	GDF5 - (BMPR1A+ACVR2B)	BMP	Secreted Signaling	KEGG: hsa04350; PMID:26893264
m-PC	m-PC	GDF5	BMPR1A_ACVR2B	3.05843e-07	0	GDF5_BMPR1A_ACVR2B	GDF5 - (BMPR1A+ACVR2B)	BMP	Secreted Signaling	KEGG: hsa04350; PMID:26893264
S	m-PC	GDF5	BMPR1A_ACVR2B	2.65027e-06	0	GDF5_BMPR1A_ACVR2B	GDF5 - (BMPR1A+ACVR2B)	BMP	Secreted Signaling	KEGG: hsa04350; PMID:26893264
f-PC	m-PC	GDF5	BMPR1A_ACVR2B	5.99657e-07	0	GDF5_BMPR1A_ACVR2B	GDF5 - (BMPR1A+ACVR2B)	BMP	Secreted Signaling	KEGG: hsa04350; PMID:26893264
TE	m-PC	GDF5	BMPR1A_ACVR2B	2.13864e-08	0	GDF5_BMPR1A_ACVR2B	GDF5 - (BMPR1A+ACVR2B)	BMP	Secreted Signaling	KEGG: hsa04350; PMID:26893264
TEp	m-PC	GDF5	BMPR1A_ACVR2B	2.65992e-06	0	GDF5_BMPR1A_ACVR2B	GDF5 - (BMPR1A+ACVR2B)	BMP	Secreted Signaling	KEGG: hsa04350; PMID:26893264
VE	m-PC	GDF5	BMPR1A_ACVR2B	3.39096e-06	0	GDF5_BMPR1A_ACVR2B	GDF5 - (BMPR1A+ACVR2B)	BMP	Secreted Signaling	KEGG: hsa04350; PMID:26893264
VEp	m-PC	GDF5	BMPR1A_ACVR2B	2.63918e-06	0	GDF5_BMPR1A_ACVR2B	GDF5 - (BMPR1A+ACVR2B)	BMP	Secreted Signaling	KEGG: hsa04350; PMID:26893264
B	TEp	GDF5	BMPR1A_ACVR2B	3.38101e-07	0	GDF5_BMPR1A_ACVR2B	GDF5 - (BMPR1A+ACVR2B)	BMP	Secreted Signaling	KEGG: hsa04350; PMID:26893264
Bp	TEp	GDF5	BMPR1A_ACVR2B	7.08073e-07	0	GDF5_BMPR1A_ACVR2B	GDF5 - (BMPR1A+ACVR2B)	BMP	Secreted Signaling	KEGG: hsa04350; PMID:26893264
cE	TEp	GDF5	BMPR1A_ACVR2B	8.12525e-06	0	GDF5_BMPR1A_ACVR2B	GDF5 - (BMPR1A+ACVR2B)	BMP	Secreted Signaling	KEGG: hsa04350; PMID:26893264
M	TEp	GDF5	BMPR1A_ACVR2B	2.99862e-06	0	GDF5_BMPR1A_ACVR2B	GDF5 - (BMPR1A+ACVR2B)	BMP	Secreted Signaling	KEGG: hsa04350; PMID:26893264
Mp	TEp	GDF5	BMPR1A_ACVR2B	2.86969e-06	0	GDF5_BMPR1A_ACVR2B	GDF5 - (BMPR1A+ACVR2B)	BMP	Secreted Signaling	KEGG: hsa04350; PMID:26893264
uE	TEp	GDF5	BMPR1A_ACVR2B	3.65644e-06	0	GDF5_BMPR1A_ACVR2B	GDF5 - (BMPR1A+ACVR2B)	BMP	Secreted Signaling	KEGG: hsa04350; PMID:26893264
NK	TEp	GDF5	BMPR1A_ACVR2B	6.17928e-07	0	GDF5_BMPR1A_ACVR2B	GDF5 - (BMPR1A+ACVR2B)	BMP	Secreted Signaling	KEGG: hsa04350; PMID:26893264
NKp	TEp	GDF5	BMPR1A_ACVR2B	8.25862e-07	0	GDF5_BMPR1A_ACVR2B	GDF5 - (BMPR1A+ACVR2B)	BMP	Secreted Signaling	KEGG: hsa04350; PMID:26893264
m-PC	TEp	GDF5	BMPR1A_ACVR2B	2.04981e-06	0	GDF5_BMPR1A_ACVR2B	GDF5 - (BMPR1A+ACVR2B)	BMP	Secreted Signaling	KEGG: hsa04350; PMID:26893264
S	TEp	GDF5	BMPR1A_ACVR2B	1.77623e-05	0	GDF5_BMPR1A_ACVR2B	GDF5 - (BMPR1A+ACVR2B)	BMP	Secreted Signaling	KEGG: hsa04350; PMID:26893264
f-PC	TEp	GDF5	BMPR1A_ACVR2B	4.01899e-06	0	GDF5_BMPR1A_ACVR2B	GDF5 - (BMPR1A+ACVR2B)	BMP	Secreted Signaling	KEGG: hsa04350; PMID:26893264
TE	TEp	GDF5	BMPR1A_ACVR2B	1.43336e-07	0	GDF5_BMPR1A_ACVR2B	GDF5 - (BMPR1A+ACVR2B)	BMP	Secreted Signaling	KEGG: hsa04350; PMID:26893264
TEp	TEp	GDF5	BMPR1A_ACVR2B	1.7827e-05	0	GDF5_BMPR1A_ACVR2B	GDF5 - (BMPR1A+ACVR2B)	BMP	Secreted Signaling	KEGG: hsa04350; PMID:26893264
VE	TEp	GDF5	BMPR1A_ACVR2B	2.27264e-05	0	GDF5_BMPR1A_ACVR2B	GDF5 - (BMPR1A+ACVR2B)	BMP	Secreted Signaling	KEGG: hsa04350; PMID:26893264
VEp	TEp	GDF5	BMPR1A_ACVR2B	1.7688e-05	0	GDF5_BMPR1A_ACVR2B	GDF5 - (BMPR1A+ACVR2B)	BMP	Secreted Signaling	KEGG: hsa04350; PMID:26893264
B	m-PC	GDF5	BMPR1A_BMPR2	1.40796e-08	0	GDF5_BMPR1A_BMPR2	GDF5 - (BMPR1A+BMPR2)	BMP	Secreted Signaling	KEGG: hsa04350; PMID:26893264
Bp	m-PC	GDF5	BMPR1A_BMPR2	2.94865e-08	0	GDF5_BMPR1A_BMPR2	GDF5 - (BMPR1A+BMPR2)	BMP	Secreted Signaling	KEGG: hsa04350; PMID:26893264
cE	m-PC	GDF5	BMPR1A_BMPR2	3.38364e-07	0	GDF5_BMPR1A_BMPR2	GDF5 - (BMPR1A+BMPR2)	BMP	Secreted Signaling	KEGG: hsa04350; PMID:26893264
M	m-PC	GDF5	BMPR1A_BMPR2	1.24873e-07	0	GDF5_BMPR1A_BMPR2	GDF5 - (BMPR1A+BMPR2)	BMP	Secreted Signaling	KEGG: hsa04350; PMID:26893264
Mp	m-PC	GDF5	BMPR1A_BMPR2	1.19504e-07	0	GDF5_BMPR1A_BMPR2	GDF5 - (BMPR1A+BMPR2)	BMP	Secreted Signaling	KEGG: hsa04350; PMID:26893264
uE	m-PC	GDF5	BMPR1A_BMPR2	1.52267e-07	0	GDF5_BMPR1A_BMPR2	GDF5 - (BMPR1A+BMPR2)	BMP	Secreted Signaling	KEGG: hsa04350; PMID:26893264
NK	m-PC	GDF5	BMPR1A_BMPR2	2.57326e-08	0	GDF5_BMPR1A_BMPR2	GDF5 - (BMPR1A+BMPR2)	BMP	Secreted Signaling	KEGG: hsa04350; PMID:26893264
NKp	m-PC	GDF5	BMPR1A_BMPR2	3.43916e-08	0	GDF5_BMPR1A_BMPR2	GDF5 - (BMPR1A+BMPR2)	BMP	Secreted Signaling	KEGG: hsa04350; PMID:26893264
m-PC	m-PC	GDF5	BMPR1A_BMPR2	8.5361e-08	0	GDF5_BMPR1A_BMPR2	GDF5 - (BMPR1A+BMPR2)	BMP	Secreted Signaling	KEGG: hsa04350; PMID:26893264
S	m-PC	GDF5	BMPR1A_BMPR2	7.39692e-07	0	GDF5_BMPR1A_BMPR2	GDF5 - (BMPR1A+BMPR2)	BMP	Secreted Signaling	KEGG: hsa04350; PMID:26893264
f-PC	m-PC	GDF5	BMPR1A_BMPR2	1.67365e-07	0	GDF5_BMPR1A_BMPR2	GDF5 - (BMPR1A+BMPR2)	BMP	Secreted Signaling	KEGG: hsa04350; PMID:26893264
TE	m-PC	GDF5	BMPR1A_BMPR2	5.96897e-09	0	GDF5_BMPR1A_BMPR2	GDF5 - (BMPR1A+BMPR2)	BMP	Secreted Signaling	KEGG: hsa04350; PMID:26893264
TEp	m-PC	GDF5	BMPR1A_BMPR2	7.42386e-07	0	GDF5_BMPR1A_BMPR2	GDF5 - (BMPR1A+BMPR2)	BMP	Secreted Signaling	KEGG: hsa04350; PMID:26893264
VE	m-PC	GDF5	BMPR1A_BMPR2	9.46422e-07	0	GDF5_BMPR1A_BMPR2	GDF5 - (BMPR1A+BMPR2)	BMP	Secreted Signaling	KEGG: hsa04350; PMID:26893264
VEp	m-PC	GDF5	BMPR1A_BMPR2	7.36599e-07	0	GDF5_BMPR1A_BMPR2	GDF5 - (BMPR1A+BMPR2)	BMP	Secreted Signaling	KEGG: hsa04350; PMID:26893264
B	TEp	GDF5	BMPR1A_BMPR2	2.55829e-07	0	GDF5_BMPR1A_BMPR2	GDF5 - (BMPR1A+BMPR2)	BMP	Secreted Signaling	KEGG: hsa04350; PMID:26893264
Bp	TEp	GDF5	BMPR1A_BMPR2	5.35774e-07	0	GDF5_BMPR1A_BMPR2	GDF5 - (BMPR1A+BMPR2)	BMP	Secreted Signaling	KEGG: hsa04350; PMID:26893264
cE	TEp	GDF5	BMPR1A_BMPR2	6.1481e-06	0	GDF5_BMPR1A_BMPR2	GDF5 - (BMPR1A+BMPR2)	BMP	Secreted Signaling	KEGG: hsa04350; PMID:26893264
M	TEp	GDF5	BMPR1A_BMPR2	2.26895e-06	0	GDF5_BMPR1A_BMPR2	GDF5 - (BMPR1A+BMPR2)	BMP	Secreted Signaling	KEGG: hsa04350; PMID:26893264
Mp	TEp	GDF5	BMPR1A_BMPR2	2.17139e-06	0	GDF5_BMPR1A_BMPR2	GDF5 - (BMPR1A+BMPR2)	BMP	Secreted Signaling	KEGG: hsa04350; PMID:26893264
uE	TEp	GDF5	BMPR1A_BMPR2	2.7667e-06	0	GDF5_BMPR1A_BMPR2	GDF5 - (BMPR1A+BMPR2)	BMP	Secreted Signaling	KEGG: hsa04350; PMID:26893264
NK	TEp	GDF5	BMPR1A_BMPR2	4.67564e-07	0	GDF5_BMPR1A_BMPR2	GDF5 - (BMPR1A+BMPR2)	BMP	Secreted Signaling	KEGG: hsa04350; PMID:26893264
NKp	TEp	GDF5	BMPR1A_BMPR2	6.24901e-07	0	GDF5_BMPR1A_BMPR2	GDF5 - (BMPR1A+BMPR2)	BMP	Secreted Signaling	KEGG: hsa04350; PMID:26893264
m-PC	TEp	GDF5	BMPR1A_BMPR2	1.55102e-06	0	GDF5_BMPR1A_BMPR2	GDF5 - (BMPR1A+BMPR2)	BMP	Secreted Signaling	KEGG: hsa04350; PMID:26893264
S	TEp	GDF5	BMPR1A_BMPR2	1.34401e-05	0	GDF5_BMPR1A_BMPR2	GDF5 - (BMPR1A+BMPR2)	BMP	Secreted Signaling	KEGG: hsa04350; PMID:26893264
f-PC	TEp	GDF5	BMPR1A_BMPR2	3.04103e-06	0	GDF5_BMPR1A_BMPR2	GDF5 - (BMPR1A+BMPR2)	BMP	Secreted Signaling	KEGG: hsa04350; PMID:26893264
TE	TEp	GDF5	BMPR1A_BMPR2	1.08457e-07	0	GDF5_BMPR1A_BMPR2	GDF5 - (BMPR1A+BMPR2)	BMP	Secreted Signaling	KEGG: hsa04350; PMID:26893264
TEp	TEp	GDF5	BMPR1A_BMPR2	1.34891e-05	0	GDF5_BMPR1A_BMPR2	GDF5 - (BMPR1A+BMPR2)	BMP	Secreted Signaling	KEGG: hsa04350; PMID:26893264
VE	TEp	GDF5	BMPR1A_BMPR2	1.71964e-05	0	GDF5_BMPR1A_BMPR2	GDF5 - (BMPR1A+BMPR2)	BMP	Secreted Signaling	KEGG: hsa04350; PMID:26893264
VEp	TEp	GDF5	BMPR1A_BMPR2	1.33839e-05	0	GDF5_BMPR1A_BMPR2	GDF5 - (BMPR1A+BMPR2)	BMP	Secreted Signaling	KEGG: hsa04350; PMID:26893264
VE	B	GDF5	BMPR1B_ACVR2A	3.69815e-07	0.02	GDF5_BMPR1B_ACVR2A	GDF5 - (BMPR1B+ACVR2A)	BMP	Secreted Signaling	KEGG: hsa04350; PMID:26893264
S	Bp	GDF5	BMPR1B_ACVR2A	5.68706e-07	0	GDF5_BMPR1B_ACVR2A	GDF5 - (BMPR1B+ACVR2A)	BMP	Secreted Signaling	KEGG: hsa04350; PMID:26893264
TEp	Bp	GDF5	BMPR1B_ACVR2A	5.70777e-07	0.01	GDF5_BMPR1B_ACVR2A	GDF5 - (BMPR1B+ACVR2A)	BMP	Secreted Signaling	KEGG: hsa04350; PMID:26893264
VE	Bp	GDF5	BMPR1B_ACVR2A	7.27649e-07	0.01	GDF5_BMPR1B_ACVR2A	GDF5 - (BMPR1B+ACVR2A)	BMP	Secreted Signaling	KEGG: hsa04350; PMID:26893264
cE	cE	GDF5	BMPR1B_ACVR2A	1.46977e-06	0	GDF5_BMPR1B_ACVR2A	GDF5 - (BMPR1B+ACVR2A)	BMP	Secreted Signaling	KEGG: hsa04350; PMID:26893264
M	cE	GDF5	BMPR1B_ACVR2A	5.42416e-07	0	GDF5_BMPR1B_ACVR2A	GDF5 - (BMPR1B+ACVR2A)	BMP	Secreted Signaling	KEGG: hsa04350; PMID:26893264
Mp	cE	GDF5	BMPR1B_ACVR2A	5.19094e-07	0.03	GDF5_BMPR1B_ACVR2A	GDF5 - (BMPR1B+ACVR2A)	BMP	Secreted Signaling	KEGG: hsa04350; PMID:26893264
uE	cE	GDF5	BMPR1B_ACVR2A	6.61407e-07	0	GDF5_BMPR1B_ACVR2A	GDF5 - (BMPR1B+ACVR2A)	BMP	Secreted Signaling	KEGG: hsa04350; PMID:26893264
S	cE	GDF5	BMPR1B_ACVR2A	3.21303e-06	0	GDF5_BMPR1B_ACVR2A	GDF5 - (BMPR1B+ACVR2A)	BMP	Secreted Signaling	KEGG: hsa04350; PMID:26893264
f-PC	cE	GDF5	BMPR1B_ACVR2A	7.2699e-07	0.01	GDF5_BMPR1B_ACVR2A	GDF5 - (BMPR1B+ACVR2A)	BMP	Secreted Signaling	KEGG: hsa04350; PMID:26893264
TEp	cE	GDF5	BMPR1B_ACVR2A	3.22473e-06	0	GDF5_BMPR1B_ACVR2A	GDF5 - (BMPR1B+ACVR2A)	BMP	Secreted Signaling	KEGG: hsa04350; PMID:26893264
VE	cE	GDF5	BMPR1B_ACVR2A	4.11101e-06	0	GDF5_BMPR1B_ACVR2A	GDF5 - (BMPR1B+ACVR2A)	BMP	Secreted Signaling	KEGG: hsa04350; PMID:26893264
VEp	cE	GDF5	BMPR1B_ACVR2A	3.19959e-06	0	GDF5_BMPR1B_ACVR2A	GDF5 - (BMPR1B+ACVR2A)	BMP	Secreted Signaling	KEGG: hsa04350; PMID:26893264
cE	M	GDF5	BMPR1B_ACVR2A	9.86192e-07	0	GDF5_BMPR1B_ACVR2A	GDF5 - (BMPR1B+ACVR2A)	BMP	Secreted Signaling	KEGG: hsa04350; PMID:26893264
M	M	GDF5	BMPR1B_ACVR2A	3.63952e-07	0	GDF5_BMPR1B_ACVR2A	GDF5 - (BMPR1B+ACVR2A)	BMP	Secreted Signaling	KEGG: hsa04350; PMID:26893264
uE	M	GDF5	BMPR1B_ACVR2A	4.43794e-07	0.03	GDF5_BMPR1B_ACVR2A	GDF5 - (BMPR1B+ACVR2A)	BMP	Secreted Signaling	KEGG: hsa04350; PMID:26893264
S	M	GDF5	BMPR1B_ACVR2A	2.15589e-06	0	GDF5_BMPR1B_ACVR2A	GDF5 - (BMPR1B+ACVR2A)	BMP	Secreted Signaling	KEGG: hsa04350; PMID:26893264
f-PC	M	GDF5	BMPR1B_ACVR2A	4.87799e-07	0	GDF5_BMPR1B_ACVR2A	GDF5 - (BMPR1B+ACVR2A)	BMP	Secreted Signaling	KEGG: hsa04350; PMID:26893264
TEp	M	GDF5	BMPR1B_ACVR2A	2.16375e-06	0	GDF5_BMPR1B_ACVR2A	GDF5 - (BMPR1B+ACVR2A)	BMP	Secreted Signaling	KEGG: hsa04350; PMID:26893264
VE	M	GDF5	BMPR1B_ACVR2A	2.75842e-06	0	GDF5_BMPR1B_ACVR2A	GDF5 - (BMPR1B+ACVR2A)	BMP	Secreted Signaling	KEGG: hsa04350; PMID:26893264
VEp	M	GDF5	BMPR1B_ACVR2A	2.14688e-06	0	GDF5_BMPR1B_ACVR2A	GDF5 - (BMPR1B+ACVR2A)	BMP	Secreted Signaling	KEGG: hsa04350; PMID:26893264
cE	Mp	GDF5	BMPR1B_ACVR2A	7.68418e-07	0	GDF5_BMPR1B_ACVR2A	GDF5 - (BMPR1B+ACVR2A)	BMP	Secreted Signaling	KEGG: hsa04350; PMID:26893264
S	Mp	GDF5	BMPR1B_ACVR2A	1.67982e-06	0	GDF5_BMPR1B_ACVR2A	GDF5 - (BMPR1B+ACVR2A)	BMP	Secreted Signaling	KEGG: hsa04350; PMID:26893264
TEp	Mp	GDF5	BMPR1B_ACVR2A	1.68594e-06	0	GDF5_BMPR1B_ACVR2A	GDF5 - (BMPR1B+ACVR2A)	BMP	Secreted Signaling	KEGG: hsa04350; PMID:26893264
VE	Mp	GDF5	BMPR1B_ACVR2A	2.1493e-06	0	GDF5_BMPR1B_ACVR2A	GDF5 - (BMPR1B+ACVR2A)	BMP	Secreted Signaling	KEGG: hsa04350; PMID:26893264
VEp	Mp	GDF5	BMPR1B_ACVR2A	1.6728e-06	0	GDF5_BMPR1B_ACVR2A	GDF5 - (BMPR1B+ACVR2A)	BMP	Secreted Signaling	KEGG: hsa04350; PMID:26893264
cE	uE	GDF5	BMPR1B_ACVR2A	9.26002e-07	0	GDF5_BMPR1B_ACVR2A	GDF5 - (BMPR1B+ACVR2A)	BMP	Secreted Signaling	KEGG: hsa04350; PMID:26893264
M	uE	GDF5	BMPR1B_ACVR2A	3.41739e-07	0.04	GDF5_BMPR1B_ACVR2A	GDF5 - (BMPR1B+ACVR2A)	BMP	Secreted Signaling	KEGG: hsa04350; PMID:26893264
S	uE	GDF5	BMPR1B_ACVR2A	2.02431e-06	0	GDF5_BMPR1B_ACVR2A	GDF5 - (BMPR1B+ACVR2A)	BMP	Secreted Signaling	KEGG: hsa04350; PMID:26893264
f-PC	uE	GDF5	BMPR1B_ACVR2A	4.58027e-07	0.03	GDF5_BMPR1B_ACVR2A	GDF5 - (BMPR1B+ACVR2A)	BMP	Secreted Signaling	KEGG: hsa04350; PMID:26893264
TEp	uE	GDF5	BMPR1B_ACVR2A	2.03169e-06	0	GDF5_BMPR1B_ACVR2A	GDF5 - (BMPR1B+ACVR2A)	BMP	Secreted Signaling	KEGG: hsa04350; PMID:26893264
VE	uE	GDF5	BMPR1B_ACVR2A	2.59007e-06	0	GDF5_BMPR1B_ACVR2A	GDF5 - (BMPR1B+ACVR2A)	BMP	Secreted Signaling	KEGG: hsa04350; PMID:26893264
VEp	uE	GDF5	BMPR1B_ACVR2A	2.01585e-06	0	GDF5_BMPR1B_ACVR2A	GDF5 - (BMPR1B+ACVR2A)	BMP	Secreted Signaling	KEGG: hsa04350; PMID:26893264
S	NK	GDF5	BMPR1B_ACVR2A	4.17894e-07	0	GDF5_BMPR1B_ACVR2A	GDF5 - (BMPR1B+ACVR2A)	BMP	Secreted Signaling	KEGG: hsa04350; PMID:26893264
TEp	NK	GDF5	BMPR1B_ACVR2A	4.19416e-07	0	GDF5_BMPR1B_ACVR2A	GDF5 - (BMPR1B+ACVR2A)	BMP	Secreted Signaling	KEGG: hsa04350; PMID:26893264
VE	NK	GDF5	BMPR1B_ACVR2A	5.34687e-07	0	GDF5_BMPR1B_ACVR2A	GDF5 - (BMPR1B+ACVR2A)	BMP	Secreted Signaling	KEGG: hsa04350; PMID:26893264
S	NKp	GDF5	BMPR1B_ACVR2A	5.94189e-07	0	GDF5_BMPR1B_ACVR2A	GDF5 - (BMPR1B+ACVR2A)	BMP	Secreted Signaling	KEGG: hsa04350; PMID:26893264
TEp	NKp	GDF5	BMPR1B_ACVR2A	5.96353e-07	0.01	GDF5_BMPR1B_ACVR2A	GDF5 - (BMPR1B+ACVR2A)	BMP	Secreted Signaling	KEGG: hsa04350; PMID:26893264
VE	NKp	GDF5	BMPR1B_ACVR2A	7.60253e-07	0.01	GDF5_BMPR1B_ACVR2A	GDF5 - (BMPR1B+ACVR2A)	BMP	Secreted Signaling	KEGG: hsa04350; PMID:26893264
cE	m-PC	GDF5	BMPR1B_ACVR2A	1.12226e-06	0	GDF5_BMPR1B_ACVR2A	GDF5 - (BMPR1B+ACVR2A)	BMP	Secreted Signaling	KEGG: hsa04350; PMID:26893264
M	m-PC	GDF5	BMPR1B_ACVR2A	4.14168e-07	0.02	GDF5_BMPR1B_ACVR2A	GDF5 - (BMPR1B+ACVR2A)	BMP	Secreted Signaling	KEGG: hsa04350; PMID:26893264
S	m-PC	GDF5	BMPR1B_ACVR2A	2.45335e-06	0	GDF5_BMPR1B_ACVR2A	GDF5 - (BMPR1B+ACVR2A)	BMP	Secreted Signaling	KEGG: hsa04350; PMID:26893264
f-PC	m-PC	GDF5	BMPR1B_ACVR2A	5.55101e-07	0	GDF5_BMPR1B_ACVR2A	GDF5 - (BMPR1B+ACVR2A)	BMP	Secreted Signaling	KEGG: hsa04350; PMID:26893264
TEp	m-PC	GDF5	BMPR1B_ACVR2A	2.46228e-06	0	GDF5_BMPR1B_ACVR2A	GDF5 - (BMPR1B+ACVR2A)	BMP	Secreted Signaling	KEGG: hsa04350; PMID:26893264
VE	m-PC	GDF5	BMPR1B_ACVR2A	3.13901e-06	0	GDF5_BMPR1B_ACVR2A	GDF5 - (BMPR1B+ACVR2A)	BMP	Secreted Signaling	KEGG: hsa04350; PMID:26893264
VEp	m-PC	GDF5	BMPR1B_ACVR2A	2.44309e-06	0	GDF5_BMPR1B_ACVR2A	GDF5 - (BMPR1B+ACVR2A)	BMP	Secreted Signaling	KEGG: hsa04350; PMID:26893264
Bp	S	GDF5	BMPR1B_ACVR2A	5.07295e-07	0.04	GDF5_BMPR1B_ACVR2A	GDF5 - (BMPR1B+ACVR2A)	BMP	Secreted Signaling	KEGG: hsa04350; PMID:26893264
cE	S	GDF5	BMPR1B_ACVR2A	5.8213e-06	0	GDF5_BMPR1B_ACVR2A	GDF5 - (BMPR1B+ACVR2A)	BMP	Secreted Signaling	KEGG: hsa04350; PMID:26893264
M	S	GDF5	BMPR1B_ACVR2A	2.14835e-06	0	GDF5_BMPR1B_ACVR2A	GDF5 - (BMPR1B+ACVR2A)	BMP	Secreted Signaling	KEGG: hsa04350; PMID:26893264
Mp	S	GDF5	BMPR1B_ACVR2A	2.05598e-06	0	GDF5_BMPR1B_ACVR2A	GDF5 - (BMPR1B+ACVR2A)	BMP	Secreted Signaling	KEGG: hsa04350; PMID:26893264
uE	S	GDF5	BMPR1B_ACVR2A	2.61964e-06	0	GDF5_BMPR1B_ACVR2A	GDF5 - (BMPR1B+ACVR2A)	BMP	Secreted Signaling	KEGG: hsa04350; PMID:26893264
NK	S	GDF5	BMPR1B_ACVR2A	4.42711e-07	0	GDF5_BMPR1B_ACVR2A	GDF5 - (BMPR1B+ACVR2A)	BMP	Secreted Signaling	KEGG: hsa04350; PMID:26893264
NKp	S	GDF5	BMPR1B_ACVR2A	5.91684e-07	0	GDF5_BMPR1B_ACVR2A	GDF5 - (BMPR1B+ACVR2A)	BMP	Secreted Signaling	KEGG: hsa04350; PMID:26893264
m-PC	S	GDF5	BMPR1B_ACVR2A	1.46858e-06	0	GDF5_BMPR1B_ACVR2A	GDF5 - (BMPR1B+ACVR2A)	BMP	Secreted Signaling	KEGG: hsa04350; PMID:26893264
S	S	GDF5	BMPR1B_ACVR2A	1.27258e-05	0	GDF5_BMPR1B_ACVR2A	GDF5 - (BMPR1B+ACVR2A)	BMP	Secreted Signaling	KEGG: hsa04350; PMID:26893264
f-PC	S	GDF5	BMPR1B_ACVR2A	2.87939e-06	0	GDF5_BMPR1B_ACVR2A	GDF5 - (BMPR1B+ACVR2A)	BMP	Secreted Signaling	KEGG: hsa04350; PMID:26893264
TEp	S	GDF5	BMPR1B_ACVR2A	1.27721e-05	0	GDF5_BMPR1B_ACVR2A	GDF5 - (BMPR1B+ACVR2A)	BMP	Secreted Signaling	KEGG: hsa04350; PMID:26893264
VE	S	GDF5	BMPR1B_ACVR2A	1.62823e-05	0	GDF5_BMPR1B_ACVR2A	GDF5 - (BMPR1B+ACVR2A)	BMP	Secreted Signaling	KEGG: hsa04350; PMID:26893264
VEp	S	GDF5	BMPR1B_ACVR2A	1.26725e-05	0	GDF5_BMPR1B_ACVR2A	GDF5 - (BMPR1B+ACVR2A)	BMP	Secreted Signaling	KEGG: hsa04350; PMID:26893264
cE	f-PC	GDF5	BMPR1B_ACVR2A	1.35113e-06	0	GDF5_BMPR1B_ACVR2A	GDF5 - (BMPR1B+ACVR2A)	BMP	Secreted Signaling	KEGG: hsa04350; PMID:26893264
M	f-PC	GDF5	BMPR1B_ACVR2A	4.98631e-07	0	GDF5_BMPR1B_ACVR2A	GDF5 - (BMPR1B+ACVR2A)	BMP	Secreted Signaling	KEGG: hsa04350; PMID:26893264
uE	f-PC	GDF5	BMPR1B_ACVR2A	6.08018e-07	0.02	GDF5_BMPR1B_ACVR2A	GDF5 - (BMPR1B+ACVR2A)	BMP	Secreted Signaling	KEGG: hsa04350; PMID:26893264
S	f-PC	GDF5	BMPR1B_ACVR2A	2.95367e-06	0	GDF5_BMPR1B_ACVR2A	GDF5 - (BMPR1B+ACVR2A)	BMP	Secreted Signaling	KEGG: hsa04350; PMID:26893264
f-PC	f-PC	GDF5	BMPR1B_ACVR2A	6.68306e-07	0	GDF5_BMPR1B_ACVR2A	GDF5 - (BMPR1B+ACVR2A)	BMP	Secreted Signaling	KEGG: hsa04350; PMID:26893264
TEp	f-PC	GDF5	BMPR1B_ACVR2A	2.96443e-06	0	GDF5_BMPR1B_ACVR2A	GDF5 - (BMPR1B+ACVR2A)	BMP	Secreted Signaling	KEGG: hsa04350; PMID:26893264
VE	f-PC	GDF5	BMPR1B_ACVR2A	3.77916e-06	0	GDF5_BMPR1B_ACVR2A	GDF5 - (BMPR1B+ACVR2A)	BMP	Secreted Signaling	KEGG: hsa04350; PMID:26893264
VEp	f-PC	GDF5	BMPR1B_ACVR2A	2.94132e-06	0	GDF5_BMPR1B_ACVR2A	GDF5 - (BMPR1B+ACVR2A)	BMP	Secreted Signaling	KEGG: hsa04350; PMID:26893264
B	TEp	GDF5	BMPR1B_ACVR2A	3.78398e-07	0	GDF5_BMPR1B_ACVR2A	GDF5 - (BMPR1B+ACVR2A)	BMP	Secreted Signaling	KEGG: hsa04350; PMID:26893264
Bp	TEp	GDF5	BMPR1B_ACVR2A	7.92467e-07	0	GDF5_BMPR1B_ACVR2A	GDF5 - (BMPR1B+ACVR2A)	BMP	Secreted Signaling	KEGG: hsa04350; PMID:26893264
cE	TEp	GDF5	BMPR1B_ACVR2A	9.09366e-06	0	GDF5_BMPR1B_ACVR2A	GDF5 - (BMPR1B+ACVR2A)	BMP	Secreted Signaling	KEGG: hsa04350; PMID:26893264
M	TEp	GDF5	BMPR1B_ACVR2A	3.35602e-06	0	GDF5_BMPR1B_ACVR2A	GDF5 - (BMPR1B+ACVR2A)	BMP	Secreted Signaling	KEGG: hsa04350; PMID:26893264
Mp	TEp	GDF5	BMPR1B_ACVR2A	3.21172e-06	0	GDF5_BMPR1B_ACVR2A	GDF5 - (BMPR1B+ACVR2A)	BMP	Secreted Signaling	KEGG: hsa04350; PMID:26893264
uE	TEp	GDF5	BMPR1B_ACVR2A	4.09224e-06	0	GDF5_BMPR1B_ACVR2A	GDF5 - (BMPR1B+ACVR2A)	BMP	Secreted Signaling	KEGG: hsa04350; PMID:26893264
NK	TEp	GDF5	BMPR1B_ACVR2A	6.91577e-07	0	GDF5_BMPR1B_ACVR2A	GDF5 - (BMPR1B+ACVR2A)	BMP	Secreted Signaling	KEGG: hsa04350; PMID:26893264
NKp	TEp	GDF5	BMPR1B_ACVR2A	9.24294e-07	0	GDF5_BMPR1B_ACVR2A	GDF5 - (BMPR1B+ACVR2A)	BMP	Secreted Signaling	KEGG: hsa04350; PMID:26893264
m-PC	TEp	GDF5	BMPR1B_ACVR2A	2.29412e-06	0	GDF5_BMPR1B_ACVR2A	GDF5 - (BMPR1B+ACVR2A)	BMP	Secreted Signaling	KEGG: hsa04350; PMID:26893264
S	TEp	GDF5	BMPR1B_ACVR2A	1.98793e-05	0	GDF5_BMPR1B_ACVR2A	GDF5 - (BMPR1B+ACVR2A)	BMP	Secreted Signaling	KEGG: hsa04350; PMID:26893264
f-PC	TEp	GDF5	BMPR1B_ACVR2A	4.49801e-06	0	GDF5_BMPR1B_ACVR2A	GDF5 - (BMPR1B+ACVR2A)	BMP	Secreted Signaling	KEGG: hsa04350; PMID:26893264
TEp	TEp	GDF5	BMPR1B_ACVR2A	1.99517e-05	0	GDF5_BMPR1B_ACVR2A	GDF5 - (BMPR1B+ACVR2A)	BMP	Secreted Signaling	KEGG: hsa04350; PMID:26893264
VE	TEp	GDF5	BMPR1B_ACVR2A	2.5435e-05	0	GDF5_BMPR1B_ACVR2A	GDF5 - (BMPR1B+ACVR2A)	BMP	Secreted Signaling	KEGG: hsa04350; PMID:26893264
VEp	TEp	GDF5	BMPR1B_ACVR2A	1.97962e-05	0	GDF5_BMPR1B_ACVR2A	GDF5 - (BMPR1B+ACVR2A)	BMP	Secreted Signaling	KEGG: hsa04350; PMID:26893264
cE	VE	GDF5	BMPR1B_ACVR2A	4.44324e-06	0	GDF5_BMPR1B_ACVR2A	GDF5 - (BMPR1B+ACVR2A)	BMP	Secreted Signaling	KEGG: hsa04350; PMID:26893264
M	VE	GDF5	BMPR1B_ACVR2A	1.63978e-06	0	GDF5_BMPR1B_ACVR2A	GDF5 - (BMPR1B+ACVR2A)	BMP	Secreted Signaling	KEGG: hsa04350; PMID:26893264
Mp	VE	GDF5	BMPR1B_ACVR2A	1.56927e-06	0	GDF5_BMPR1B_ACVR2A	GDF5 - (BMPR1B+ACVR2A)	BMP	Secreted Signaling	KEGG: hsa04350; PMID:26893264
uE	VE	GDF5	BMPR1B_ACVR2A	1.9995e-06	0	GDF5_BMPR1B_ACVR2A	GDF5 - (BMPR1B+ACVR2A)	BMP	Secreted Signaling	KEGG: hsa04350; PMID:26893264
NK	VE	GDF5	BMPR1B_ACVR2A	3.37909e-07	0	GDF5_BMPR1B_ACVR2A	GDF5 - (BMPR1B+ACVR2A)	BMP	Secreted Signaling	KEGG: hsa04350; PMID:26893264
m-PC	VE	GDF5	BMPR1B_ACVR2A	1.12092e-06	0	GDF5_BMPR1B_ACVR2A	GDF5 - (BMPR1B+ACVR2A)	BMP	Secreted Signaling	KEGG: hsa04350; PMID:26893264
S	VE	GDF5	BMPR1B_ACVR2A	9.71325e-06	0	GDF5_BMPR1B_ACVR2A	GDF5 - (BMPR1B+ACVR2A)	BMP	Secreted Signaling	KEGG: hsa04350; PMID:26893264
f-PC	VE	GDF5	BMPR1B_ACVR2A	2.19776e-06	0	GDF5_BMPR1B_ACVR2A	GDF5 - (BMPR1B+ACVR2A)	BMP	Secreted Signaling	KEGG: hsa04350; PMID:26893264
TEp	VE	GDF5	BMPR1B_ACVR2A	9.74862e-06	0	GDF5_BMPR1B_ACVR2A	GDF5 - (BMPR1B+ACVR2A)	BMP	Secreted Signaling	KEGG: hsa04350; PMID:26893264
VE	VE	GDF5	BMPR1B_ACVR2A	1.24279e-05	0	GDF5_BMPR1B_ACVR2A	GDF5 - (BMPR1B+ACVR2A)	BMP	Secreted Signaling	KEGG: hsa04350; PMID:26893264
VEp	VE	GDF5	BMPR1B_ACVR2A	9.67263e-06	0	GDF5_BMPR1B_ACVR2A	GDF5 - (BMPR1B+ACVR2A)	BMP	Secreted Signaling	KEGG: hsa04350; PMID:26893264
cE	VEp	GDF5	BMPR1B_ACVR2A	4.11897e-06	0	GDF5_BMPR1B_ACVR2A	GDF5 - (BMPR1B+ACVR2A)	BMP	Secreted Signaling	KEGG: hsa04350; PMID:26893264
M	VEp	GDF5	BMPR1B_ACVR2A	1.5201e-06	0	GDF5_BMPR1B_ACVR2A	GDF5 - (BMPR1B+ACVR2A)	BMP	Secreted Signaling	KEGG: hsa04350; PMID:26893264
Mp	VEp	GDF5	BMPR1B_ACVR2A	1.45474e-06	0.01	GDF5_BMPR1B_ACVR2A	GDF5 - (BMPR1B+ACVR2A)	BMP	Secreted Signaling	KEGG: hsa04350; PMID:26893264
uE	VEp	GDF5	BMPR1B_ACVR2A	1.85357e-06	0	GDF5_BMPR1B_ACVR2A	GDF5 - (BMPR1B+ACVR2A)	BMP	Secreted Signaling	KEGG: hsa04350; PMID:26893264
m-PC	VEp	GDF5	BMPR1B_ACVR2A	1.03912e-06	0.02	GDF5_BMPR1B_ACVR2A	GDF5 - (BMPR1B+ACVR2A)	BMP	Secreted Signaling	KEGG: hsa04350; PMID:26893264
S	VEp	GDF5	BMPR1B_ACVR2A	9.00436e-06	0	GDF5_BMPR1B_ACVR2A	GDF5 - (BMPR1B+ACVR2A)	BMP	Secreted Signaling	KEGG: hsa04350; PMID:26893264
f-PC	VEp	GDF5	BMPR1B_ACVR2A	2.03736e-06	0	GDF5_BMPR1B_ACVR2A	GDF5 - (BMPR1B+ACVR2A)	BMP	Secreted Signaling	KEGG: hsa04350; PMID:26893264
TEp	VEp	GDF5	BMPR1B_ACVR2A	9.03715e-06	0	GDF5_BMPR1B_ACVR2A	GDF5 - (BMPR1B+ACVR2A)	BMP	Secreted Signaling	KEGG: hsa04350; PMID:26893264
VE	VEp	GDF5	BMPR1B_ACVR2A	1.15209e-05	0	GDF5_BMPR1B_ACVR2A	GDF5 - (BMPR1B+ACVR2A)	BMP	Secreted Signaling	KEGG: hsa04350; PMID:26893264
VEp	VEp	GDF5	BMPR1B_ACVR2A	8.9667e-06	0	GDF5_BMPR1B_ACVR2A	GDF5 - (BMPR1B+ACVR2A)	BMP	Secreted Signaling	KEGG: hsa04350; PMID:26893264
S	B	GDF5	BMPR1B_ACVR2B	9.44151e-07	0	GDF5_BMPR1B_ACVR2B	GDF5 - (BMPR1B+ACVR2B)	BMP	Secreted Signaling	KEGG: hsa04350; PMID:26893264
TEp	B	GDF5	BMPR1B_ACVR2B	9.4759e-07	0.02	GDF5_BMPR1B_ACVR2B	GDF5 - (BMPR1B+ACVR2B)	BMP	Secreted Signaling	KEGG: hsa04350; PMID:26893264
VE	B	GDF5	BMPR1B_ACVR2B	1.20802e-06	0	GDF5_BMPR1B_ACVR2B	GDF5 - (BMPR1B+ACVR2B)	BMP	Secreted Signaling	KEGG: hsa04350; PMID:26893264
S	Bp	GDF5	BMPR1B_ACVR2B	1.95815e-06	0	GDF5_BMPR1B_ACVR2B	GDF5 - (BMPR1B+ACVR2B)	BMP	Secreted Signaling	KEGG: hsa04350; PMID:26893264
TEp	Bp	GDF5	BMPR1B_ACVR2B	1.96529e-06	0	GDF5_BMPR1B_ACVR2B	GDF5 - (BMPR1B+ACVR2B)	BMP	Secreted Signaling	KEGG: hsa04350; PMID:26893264
VE	Bp	GDF5	BMPR1B_ACVR2B	2.50542e-06	0	GDF5_BMPR1B_ACVR2B	GDF5 - (BMPR1B+ACVR2B)	BMP	Secreted Signaling	KEGG: hsa04350; PMID:26893264
VEp	Bp	GDF5	BMPR1B_ACVR2B	1.94997e-06	0.02	GDF5_BMPR1B_ACVR2B	GDF5 - (BMPR1B+ACVR2B)	BMP	Secreted Signaling	KEGG: hsa04350; PMID:26893264
cE	cE	GDF5	BMPR1B_ACVR2B	3.67434e-06	0	GDF5_BMPR1B_ACVR2B	GDF5 - (BMPR1B+ACVR2B)	BMP	Secreted Signaling	KEGG: hsa04350; PMID:26893264
M	cE	GDF5	BMPR1B_ACVR2B	1.35601e-06	0	GDF5_BMPR1B_ACVR2B	GDF5 - (BMPR1B+ACVR2B)	BMP	Secreted Signaling	KEGG: hsa04350; PMID:26893264
Mp	cE	GDF5	BMPR1B_ACVR2B	1.29771e-06	0.04	GDF5_BMPR1B_ACVR2B	GDF5 - (BMPR1B+ACVR2B)	BMP	Secreted Signaling	KEGG: hsa04350; PMID:26893264
uE	cE	GDF5	BMPR1B_ACVR2B	1.65349e-06	0.01	GDF5_BMPR1B_ACVR2B	GDF5 - (BMPR1B+ACVR2B)	BMP	Secreted Signaling	KEGG: hsa04350; PMID:26893264
S	cE	GDF5	BMPR1B_ACVR2B	8.03239e-06	0	GDF5_BMPR1B_ACVR2B	GDF5 - (BMPR1B+ACVR2B)	BMP	Secreted Signaling	KEGG: hsa04350; PMID:26893264
f-PC	cE	GDF5	BMPR1B_ACVR2B	1.81744e-06	0	GDF5_BMPR1B_ACVR2B	GDF5 - (BMPR1B+ACVR2B)	BMP	Secreted Signaling	KEGG: hsa04350; PMID:26893264
TEp	cE	GDF5	BMPR1B_ACVR2B	8.06164e-06	0	GDF5_BMPR1B_ACVR2B	GDF5 - (BMPR1B+ACVR2B)	BMP	Secreted Signaling	KEGG: hsa04350; PMID:26893264
VE	cE	GDF5	BMPR1B_ACVR2B	1.02773e-05	0	GDF5_BMPR1B_ACVR2B	GDF5 - (BMPR1B+ACVR2B)	BMP	Secreted Signaling	KEGG: hsa04350; PMID:26893264
VEp	cE	GDF5	BMPR1B_ACVR2B	7.9988e-06	0	GDF5_BMPR1B_ACVR2B	GDF5 - (BMPR1B+ACVR2B)	BMP	Secreted Signaling	KEGG: hsa04350; PMID:26893264
cE	M	GDF5	BMPR1B_ACVR2B	3.22761e-06	0	GDF5_BMPR1B_ACVR2B	GDF5 - (BMPR1B+ACVR2B)	BMP	Secreted Signaling	KEGG: hsa04350; PMID:26893264
M	M	GDF5	BMPR1B_ACVR2B	1.19115e-06	0	GDF5_BMPR1B_ACVR2B	GDF5 - (BMPR1B+ACVR2B)	BMP	Secreted Signaling	KEGG: hsa04350; PMID:26893264
uE	M	GDF5	BMPR1B_ACVR2B	1.45245e-06	0.02	GDF5_BMPR1B_ACVR2B	GDF5 - (BMPR1B+ACVR2B)	BMP	Secreted Signaling	KEGG: hsa04350; PMID:26893264
S	M	GDF5	BMPR1B_ACVR2B	7.05579e-06	0	GDF5_BMPR1B_ACVR2B	GDF5 - (BMPR1B+ACVR2B)	BMP	Secreted Signaling	KEGG: hsa04350; PMID:26893264
f-PC	M	GDF5	BMPR1B_ACVR2B	1.59647e-06	0	GDF5_BMPR1B_ACVR2B	GDF5 - (BMPR1B+ACVR2B)	BMP	Secreted Signaling	KEGG: hsa04350; PMID:26893264
TEp	M	GDF5	BMPR1B_ACVR2B	7.08149e-06	0	GDF5_BMPR1B_ACVR2B	GDF5 - (BMPR1B+ACVR2B)	BMP	Secreted Signaling	KEGG: hsa04350; PMID:26893264
VE	M	GDF5	BMPR1B_ACVR2B	9.02774e-06	0	GDF5_BMPR1B_ACVR2B	GDF5 - (BMPR1B+ACVR2B)	BMP	Secreted Signaling	KEGG: hsa04350; PMID:26893264
VEp	M	GDF5	BMPR1B_ACVR2B	7.02629e-06	0	GDF5_BMPR1B_ACVR2B	GDF5 - (BMPR1B+ACVR2B)	BMP	Secreted Signaling	KEGG: hsa04350; PMID:26893264
cE	Mp	GDF5	BMPR1B_ACVR2B	2.93367e-06	0	GDF5_BMPR1B_ACVR2B	GDF5 - (BMPR1B+ACVR2B)	BMP	Secreted Signaling	KEGG: hsa04350; PMID:26893264
M	Mp	GDF5	BMPR1B_ACVR2B	1.08267e-06	0	GDF5_BMPR1B_ACVR2B	GDF5 - (BMPR1B+ACVR2B)	BMP	Secreted Signaling	KEGG: hsa04350; PMID:26893264
S	Mp	GDF5	BMPR1B_ACVR2B	6.41322e-06	0	GDF5_BMPR1B_ACVR2B	GDF5 - (BMPR1B+ACVR2B)	BMP	Secreted Signaling	KEGG: hsa04350; PMID:26893264
f-PC	Mp	GDF5	BMPR1B_ACVR2B	1.45108e-06	0	GDF5_BMPR1B_ACVR2B	GDF5 - (BMPR1B+ACVR2B)	BMP	Secreted Signaling	KEGG: hsa04350; PMID:26893264
TEp	Mp	GDF5	BMPR1B_ACVR2B	6.43658e-06	0	GDF5_BMPR1B_ACVR2B	GDF5 - (BMPR1B+ACVR2B)	BMP	Secreted Signaling	KEGG: hsa04350; PMID:26893264
VE	Mp	GDF5	BMPR1B_ACVR2B	8.20558e-06	0	GDF5_BMPR1B_ACVR2B	GDF5 - (BMPR1B+ACVR2B)	BMP	Secreted Signaling	KEGG: hsa04350; PMID:26893264
VEp	Mp	GDF5	BMPR1B_ACVR2B	6.3864e-06	0	GDF5_BMPR1B_ACVR2B	GDF5 - (BMPR1B+ACVR2B)	BMP	Secreted Signaling	KEGG: hsa04350; PMID:26893264
cE	uE	GDF5	BMPR1B_ACVR2B	1.17015e-06	0.04	GDF5_BMPR1B_ACVR2B	GDF5 - (BMPR1B+ACVR2B)	BMP	Secreted Signaling	KEGG: hsa04350; PMID:26893264
S	uE	GDF5	BMPR1B_ACVR2B	2.55804e-06	0	GDF5_BMPR1B_ACVR2B	GDF5 - (BMPR1B+ACVR2B)	BMP	Secreted Signaling	KEGG: hsa04350; PMID:26893264
TEp	uE	GDF5	BMPR1B_ACVR2B	2.56736e-06	0	GDF5_BMPR1B_ACVR2B	GDF5 - (BMPR1B+ACVR2B)	BMP	Secreted Signaling	KEGG: hsa04350; PMID:26893264
VE	uE	GDF5	BMPR1B_ACVR2B	3.27297e-06	0	GDF5_BMPR1B_ACVR2B	GDF5 - (BMPR1B+ACVR2B)	BMP	Secreted Signaling	KEGG: hsa04350; PMID:26893264
VEp	uE	GDF5	BMPR1B_ACVR2B	2.54735e-06	0.01	GDF5_BMPR1B_ACVR2B	GDF5 - (BMPR1B+ACVR2B)	BMP	Secreted Signaling	KEGG: hsa04350; PMID:26893264
S	NK	GDF5	BMPR1B_ACVR2B	1.65115e-06	0	GDF5_BMPR1B_ACVR2B	GDF5 - (BMPR1B+ACVR2B)	BMP	Secreted Signaling	KEGG: hsa04350; PMID:26893264
TEp	NK	GDF5	BMPR1B_ACVR2B	1.65716e-06	0	GDF5_BMPR1B_ACVR2B	GDF5 - (BMPR1B+ACVR2B)	BMP	Secreted Signaling	KEGG: hsa04350; PMID:26893264
VE	NK	GDF5	BMPR1B_ACVR2B	2.11261e-06	0	GDF5_BMPR1B_ACVR2B	GDF5 - (BMPR1B+ACVR2B)	BMP	Secreted Signaling	KEGG: hsa04350; PMID:26893264
S	NKp	GDF5	BMPR1B_ACVR2B	2.38264e-06	0	GDF5_BMPR1B_ACVR2B	GDF5 - (BMPR1B+ACVR2B)	BMP	Secreted Signaling	KEGG: hsa04350; PMID:26893264
TEp	NKp	GDF5	BMPR1B_ACVR2B	2.39132e-06	0	GDF5_BMPR1B_ACVR2B	GDF5 - (BMPR1B+ACVR2B)	BMP	Secreted Signaling	KEGG: hsa04350; PMID:26893264
VE	NKp	GDF5	BMPR1B_ACVR2B	3.04854e-06	0	GDF5_BMPR1B_ACVR2B	GDF5 - (BMPR1B+ACVR2B)	BMP	Secreted Signaling	KEGG: hsa04350; PMID:26893264
VEp	NKp	GDF5	BMPR1B_ACVR2B	2.37268e-06	0.02	GDF5_BMPR1B_ACVR2B	GDF5 - (BMPR1B+ACVR2B)	BMP	Secreted Signaling	KEGG: hsa04350; PMID:26893264
cE	m-PC	GDF5	BMPR1B_ACVR2B	1.93961e-06	0	GDF5_BMPR1B_ACVR2B	GDF5 - (BMPR1B+ACVR2B)	BMP	Secreted Signaling	KEGG: hsa04350; PMID:26893264
S	m-PC	GDF5	BMPR1B_ACVR2B	4.24014e-06	0	GDF5_BMPR1B_ACVR2B	GDF5 - (BMPR1B+ACVR2B)	BMP	Secreted Signaling	KEGG: hsa04350; PMID:26893264
TEp	m-PC	GDF5	BMPR1B_ACVR2B	4.25559e-06	0	GDF5_BMPR1B_ACVR2B	GDF5 - (BMPR1B+ACVR2B)	BMP	Secreted Signaling	KEGG: hsa04350; PMID:26893264
VE	m-PC	GDF5	BMPR1B_ACVR2B	5.42518e-06	0	GDF5_BMPR1B_ACVR2B	GDF5 - (BMPR1B+ACVR2B)	BMP	Secreted Signaling	KEGG: hsa04350; PMID:26893264
VEp	m-PC	GDF5	BMPR1B_ACVR2B	4.22241e-06	0	GDF5_BMPR1B_ACVR2B	GDF5 - (BMPR1B+ACVR2B)	BMP	Secreted Signaling	KEGG: hsa04350; PMID:26893264
cE	S	GDF5	BMPR1B_ACVR2B	4.79375e-06	0	GDF5_BMPR1B_ACVR2B	GDF5 - (BMPR1B+ACVR2B)	BMP	Secreted Signaling	KEGG: hsa04350; PMID:26893264
M	S	GDF5	BMPR1B_ACVR2B	1.76913e-06	0	GDF5_BMPR1B_ACVR2B	GDF5 - (BMPR1B+ACVR2B)	BMP	Secreted Signaling	KEGG: hsa04350; PMID:26893264
Mp	S	GDF5	BMPR1B_ACVR2B	1.69306e-06	0.01	GDF5_BMPR1B_ACVR2B	GDF5 - (BMPR1B+ACVR2B)	BMP	Secreted Signaling	KEGG: hsa04350; PMID:26893264
uE	S	GDF5	BMPR1B_ACVR2B	2.15723e-06	0	GDF5_BMPR1B_ACVR2B	GDF5 - (BMPR1B+ACVR2B)	BMP	Secreted Signaling	KEGG: hsa04350; PMID:26893264
S	S	GDF5	BMPR1B_ACVR2B	1.04795e-05	0	GDF5_BMPR1B_ACVR2B	GDF5 - (BMPR1B+ACVR2B)	BMP	Secreted Signaling	KEGG: hsa04350; PMID:26893264
f-PC	S	GDF5	BMPR1B_ACVR2B	2.37113e-06	0	GDF5_BMPR1B_ACVR2B	GDF5 - (BMPR1B+ACVR2B)	BMP	Secreted Signaling	KEGG: hsa04350; PMID:26893264
TEp	S	GDF5	BMPR1B_ACVR2B	1.05176e-05	0	GDF5_BMPR1B_ACVR2B	GDF5 - (BMPR1B+ACVR2B)	BMP	Secreted Signaling	KEGG: hsa04350; PMID:26893264
VE	S	GDF5	BMPR1B_ACVR2B	1.34082e-05	0	GDF5_BMPR1B_ACVR2B	GDF5 - (BMPR1B+ACVR2B)	BMP	Secreted Signaling	KEGG: hsa04350; PMID:26893264
VEp	S	GDF5	BMPR1B_ACVR2B	1.04356e-05	0	GDF5_BMPR1B_ACVR2B	GDF5 - (BMPR1B+ACVR2B)	BMP	Secreted Signaling	KEGG: hsa04350; PMID:26893264
cE	f-PC	GDF5	BMPR1B_ACVR2B	3.46167e-06	0	GDF5_BMPR1B_ACVR2B	GDF5 - (BMPR1B+ACVR2B)	BMP	Secreted Signaling	KEGG: hsa04350; PMID:26893264
M	f-PC	GDF5	BMPR1B_ACVR2B	1.27752e-06	0	GDF5_BMPR1B_ACVR2B	GDF5 - (BMPR1B+ACVR2B)	BMP	Secreted Signaling	KEGG: hsa04350; PMID:26893264
uE	f-PC	GDF5	BMPR1B_ACVR2B	1.55778e-06	0.04	GDF5_BMPR1B_ACVR2B	GDF5 - (BMPR1B+ACVR2B)	BMP	Secreted Signaling	KEGG: hsa04350; PMID:26893264
S	f-PC	GDF5	BMPR1B_ACVR2B	7.56746e-06	0	GDF5_BMPR1B_ACVR2B	GDF5 - (BMPR1B+ACVR2B)	BMP	Secreted Signaling	KEGG: hsa04350; PMID:26893264
f-PC	f-PC	GDF5	BMPR1B_ACVR2B	1.71224e-06	0	GDF5_BMPR1B_ACVR2B	GDF5 - (BMPR1B+ACVR2B)	BMP	Secreted Signaling	KEGG: hsa04350; PMID:26893264
TEp	f-PC	GDF5	BMPR1B_ACVR2B	7.59502e-06	0	GDF5_BMPR1B_ACVR2B	GDF5 - (BMPR1B+ACVR2B)	BMP	Secreted Signaling	KEGG: hsa04350; PMID:26893264
VE	f-PC	GDF5	BMPR1B_ACVR2B	9.6824e-06	0	GDF5_BMPR1B_ACVR2B	GDF5 - (BMPR1B+ACVR2B)	BMP	Secreted Signaling	KEGG: hsa04350; PMID:26893264
VEp	f-PC	GDF5	BMPR1B_ACVR2B	7.53581e-06	0	GDF5_BMPR1B_ACVR2B	GDF5 - (BMPR1B+ACVR2B)	BMP	Secreted Signaling	KEGG: hsa04350; PMID:26893264
cE	TEp	GDF5	BMPR1B_ACVR2B	1.56046e-05	0	GDF5_BMPR1B_ACVR2B	GDF5 - (BMPR1B+ACVR2B)	BMP	Secreted Signaling	KEGG: hsa04350; PMID:26893264
M	TEp	GDF5	BMPR1B_ACVR2B	5.75891e-06	0	GDF5_BMPR1B_ACVR2B	GDF5 - (BMPR1B+ACVR2B)	BMP	Secreted Signaling	KEGG: hsa04350; PMID:26893264
Mp	TEp	GDF5	BMPR1B_ACVR2B	5.5113e-06	0	GDF5_BMPR1B_ACVR2B	GDF5 - (BMPR1B+ACVR2B)	BMP	Secreted Signaling	KEGG: hsa04350; PMID:26893264
uE	TEp	GDF5	BMPR1B_ACVR2B	7.02226e-06	0	GDF5_BMPR1B_ACVR2B	GDF5 - (BMPR1B+ACVR2B)	BMP	Secreted Signaling	KEGG: hsa04350; PMID:26893264
NK	TEp	GDF5	BMPR1B_ACVR2B	1.18675e-06	0	GDF5_BMPR1B_ACVR2B	GDF5 - (BMPR1B+ACVR2B)	BMP	Secreted Signaling	KEGG: hsa04350; PMID:26893264
NKp	TEp	GDF5	BMPR1B_ACVR2B	1.58609e-06	0	GDF5_BMPR1B_ACVR2B	GDF5 - (BMPR1B+ACVR2B)	BMP	Secreted Signaling	KEGG: hsa04350; PMID:26893264
m-PC	TEp	GDF5	BMPR1B_ACVR2B	3.93671e-06	0	GDF5_BMPR1B_ACVR2B	GDF5 - (BMPR1B+ACVR2B)	BMP	Secreted Signaling	KEGG: hsa04350; PMID:26893264
S	TEp	GDF5	BMPR1B_ACVR2B	3.41124e-05	0	GDF5_BMPR1B_ACVR2B	GDF5 - (BMPR1B+ACVR2B)	BMP	Secreted Signaling	KEGG: hsa04350; PMID:26893264
f-PC	TEp	GDF5	BMPR1B_ACVR2B	7.71855e-06	0	GDF5_BMPR1B_ACVR2B	GDF5 - (BMPR1B+ACVR2B)	BMP	Secreted Signaling	KEGG: hsa04350; PMID:26893264
TEp	TEp	GDF5	BMPR1B_ACVR2B	3.42366e-05	0	GDF5_BMPR1B_ACVR2B	GDF5 - (BMPR1B+ACVR2B)	BMP	Secreted Signaling	KEGG: hsa04350; PMID:26893264
VE	TEp	GDF5	BMPR1B_ACVR2B	4.36457e-05	0	GDF5_BMPR1B_ACVR2B	GDF5 - (BMPR1B+ACVR2B)	BMP	Secreted Signaling	KEGG: hsa04350; PMID:26893264
VEp	TEp	GDF5	BMPR1B_ACVR2B	3.39697e-05	0	GDF5_BMPR1B_ACVR2B	GDF5 - (BMPR1B+ACVR2B)	BMP	Secreted Signaling	KEGG: hsa04350; PMID:26893264
cE	VE	GDF5	BMPR1B_ACVR2B	1.51446e-05	0	GDF5_BMPR1B_ACVR2B	GDF5 - (BMPR1B+ACVR2B)	BMP	Secreted Signaling	KEGG: hsa04350; PMID:26893264
M	VE	GDF5	BMPR1B_ACVR2B	5.58915e-06	0	GDF5_BMPR1B_ACVR2B	GDF5 - (BMPR1B+ACVR2B)	BMP	Secreted Signaling	KEGG: hsa04350; PMID:26893264
Mp	VE	GDF5	BMPR1B_ACVR2B	5.34884e-06	0	GDF5_BMPR1B_ACVR2B	GDF5 - (BMPR1B+ACVR2B)	BMP	Secreted Signaling	KEGG: hsa04350; PMID:26893264
uE	VE	GDF5	BMPR1B_ACVR2B	6.81525e-06	0	GDF5_BMPR1B_ACVR2B	GDF5 - (BMPR1B+ACVR2B)	BMP	Secreted Signaling	KEGG: hsa04350; PMID:26893264
NK	VE	GDF5	BMPR1B_ACVR2B	1.15176e-06	0	GDF5_BMPR1B_ACVR2B	GDF5 - (BMPR1B+ACVR2B)	BMP	Secreted Signaling	KEGG: hsa04350; PMID:26893264
NKp	VE	GDF5	BMPR1B_ACVR2B	1.53933e-06	0.02	GDF5_BMPR1B_ACVR2B	GDF5 - (BMPR1B+ACVR2B)	BMP	Secreted Signaling	KEGG: hsa04350; PMID:26893264
m-PC	VE	GDF5	BMPR1B_ACVR2B	3.82066e-06	0	GDF5_BMPR1B_ACVR2B	GDF5 - (BMPR1B+ACVR2B)	BMP	Secreted Signaling	KEGG: hsa04350; PMID:26893264
S	VE	GDF5	BMPR1B_ACVR2B	3.31068e-05	0	GDF5_BMPR1B_ACVR2B	GDF5 - (BMPR1B+ACVR2B)	BMP	Secreted Signaling	KEGG: hsa04350; PMID:26893264
f-PC	VE	GDF5	BMPR1B_ACVR2B	7.49102e-06	0	GDF5_BMPR1B_ACVR2B	GDF5 - (BMPR1B+ACVR2B)	BMP	Secreted Signaling	KEGG: hsa04350; PMID:26893264
TEp	VE	GDF5	BMPR1B_ACVR2B	3.32274e-05	0	GDF5_BMPR1B_ACVR2B	GDF5 - (BMPR1B+ACVR2B)	BMP	Secreted Signaling	KEGG: hsa04350; PMID:26893264
VE	VE	GDF5	BMPR1B_ACVR2B	4.23592e-05	0	GDF5_BMPR1B_ACVR2B	GDF5 - (BMPR1B+ACVR2B)	BMP	Secreted Signaling	KEGG: hsa04350; PMID:26893264
VEp	VE	GDF5	BMPR1B_ACVR2B	3.29684e-05	0	GDF5_BMPR1B_ACVR2B	GDF5 - (BMPR1B+ACVR2B)	BMP	Secreted Signaling	KEGG: hsa04350; PMID:26893264
cE	VEp	GDF5	BMPR1B_ACVR2B	1.17541e-05	0	GDF5_BMPR1B_ACVR2B	GDF5 - (BMPR1B+ACVR2B)	BMP	Secreted Signaling	KEGG: hsa04350; PMID:26893264
M	VEp	GDF5	BMPR1B_ACVR2B	4.33785e-06	0	GDF5_BMPR1B_ACVR2B	GDF5 - (BMPR1B+ACVR2B)	BMP	Secreted Signaling	KEGG: hsa04350; PMID:26893264
Mp	VEp	GDF5	BMPR1B_ACVR2B	4.15133e-06	0	GDF5_BMPR1B_ACVR2B	GDF5 - (BMPR1B+ACVR2B)	BMP	Secreted Signaling	KEGG: hsa04350; PMID:26893264
uE	VEp	GDF5	BMPR1B_ACVR2B	5.28945e-06	0	GDF5_BMPR1B_ACVR2B	GDF5 - (BMPR1B+ACVR2B)	BMP	Secreted Signaling	KEGG: hsa04350; PMID:26893264
m-PC	VEp	GDF5	BMPR1B_ACVR2B	2.96528e-06	0	GDF5_BMPR1B_ACVR2B	GDF5 - (BMPR1B+ACVR2B)	BMP	Secreted Signaling	KEGG: hsa04350; PMID:26893264
S	VEp	GDF5	BMPR1B_ACVR2B	2.5695e-05	0	GDF5_BMPR1B_ACVR2B	GDF5 - (BMPR1B+ACVR2B)	BMP	Secreted Signaling	KEGG: hsa04350; PMID:26893264
f-PC	VEp	GDF5	BMPR1B_ACVR2B	5.81393e-06	0	GDF5_BMPR1B_ACVR2B	GDF5 - (BMPR1B+ACVR2B)	BMP	Secreted Signaling	KEGG: hsa04350; PMID:26893264
TEp	VEp	GDF5	BMPR1B_ACVR2B	2.57886e-05	0	GDF5_BMPR1B_ACVR2B	GDF5 - (BMPR1B+ACVR2B)	BMP	Secreted Signaling	KEGG: hsa04350; PMID:26893264
VE	VEp	GDF5	BMPR1B_ACVR2B	3.2876e-05	0	GDF5_BMPR1B_ACVR2B	GDF5 - (BMPR1B+ACVR2B)	BMP	Secreted Signaling	KEGG: hsa04350; PMID:26893264
VEp	VEp	GDF5	BMPR1B_ACVR2B	2.55875e-05	0	GDF5_BMPR1B_ACVR2B	GDF5 - (BMPR1B+ACVR2B)	BMP	Secreted Signaling	KEGG: hsa04350; PMID:26893264
cE	cE	GDF5	BMPR1B_BMPR2	6.72127e-06	0	GDF5_BMPR1B_BMPR2	GDF5 - (BMPR1B+BMPR2)	BMP	Secreted Signaling	KEGG: hsa04350; PMID:26893264
M	cE	GDF5	BMPR1B_BMPR2	2.48048e-06	0	GDF5_BMPR1B_BMPR2	GDF5 - (BMPR1B+BMPR2)	BMP	Secreted Signaling	KEGG: hsa04350; PMID:26893264
Mp	cE	GDF5	BMPR1B_BMPR2	2.37383e-06	0	GDF5_BMPR1B_BMPR2	GDF5 - (BMPR1B+BMPR2)	BMP	Secreted Signaling	KEGG: hsa04350; PMID:26893264
uE	cE	GDF5	BMPR1B_BMPR2	3.02463e-06	0	GDF5_BMPR1B_BMPR2	GDF5 - (BMPR1B+BMPR2)	BMP	Secreted Signaling	KEGG: hsa04350; PMID:26893264
m-PC	cE	GDF5	BMPR1B_BMPR2	1.69562e-06	0	GDF5_BMPR1B_BMPR2	GDF5 - (BMPR1B+BMPR2)	BMP	Secreted Signaling	KEGG: hsa04350; PMID:26893264
S	cE	GDF5	BMPR1B_BMPR2	1.46931e-05	0	GDF5_BMPR1B_BMPR2	GDF5 - (BMPR1B+BMPR2)	BMP	Secreted Signaling	KEGG: hsa04350; PMID:26893264
f-PC	cE	GDF5	BMPR1B_BMPR2	3.32454e-06	0	GDF5_BMPR1B_BMPR2	GDF5 - (BMPR1B+BMPR2)	BMP	Secreted Signaling	KEGG: hsa04350; PMID:26893264
TEp	cE	GDF5	BMPR1B_BMPR2	1.47467e-05	0	GDF5_BMPR1B_BMPR2	GDF5 - (BMPR1B+BMPR2)	BMP	Secreted Signaling	KEGG: hsa04350; PMID:26893264
VE	cE	GDF5	BMPR1B_BMPR2	1.87995e-05	0	GDF5_BMPR1B_BMPR2	GDF5 - (BMPR1B+BMPR2)	BMP	Secreted Signaling	KEGG: hsa04350; PMID:26893264
VEp	cE	GDF5	BMPR1B_BMPR2	1.46317e-05	0	GDF5_BMPR1B_BMPR2	GDF5 - (BMPR1B+BMPR2)	BMP	Secreted Signaling	KEGG: hsa04350; PMID:26893264
cE	M	GDF5	BMPR1B_BMPR2	9.10592e-07	0	GDF5_BMPR1B_BMPR2	GDF5 - (BMPR1B+BMPR2)	BMP	Secreted Signaling	KEGG: hsa04350; PMID:26893264
M	M	GDF5	BMPR1B_BMPR2	3.36052e-07	0.02	GDF5_BMPR1B_BMPR2	GDF5 - (BMPR1B+BMPR2)	BMP	Secreted Signaling	KEGG: hsa04350; PMID:26893264
S	M	GDF5	BMPR1B_BMPR2	1.99063e-06	0	GDF5_BMPR1B_BMPR2	GDF5 - (BMPR1B+BMPR2)	BMP	Secreted Signaling	KEGG: hsa04350; PMID:26893264
f-PC	M	GDF5	BMPR1B_BMPR2	4.50405e-07	0.01	GDF5_BMPR1B_BMPR2	GDF5 - (BMPR1B+BMPR2)	BMP	Secreted Signaling	KEGG: hsa04350; PMID:26893264
TEp	M	GDF5	BMPR1B_BMPR2	1.99788e-06	0	GDF5_BMPR1B_BMPR2	GDF5 - (BMPR1B+BMPR2)	BMP	Secreted Signaling	KEGG: hsa04350; PMID:26893264
VE	M	GDF5	BMPR1B_BMPR2	2.54697e-06	0	GDF5_BMPR1B_BMPR2	GDF5 - (BMPR1B+BMPR2)	BMP	Secreted Signaling	KEGG: hsa04350; PMID:26893264
VEp	M	GDF5	BMPR1B_BMPR2	1.9823e-06	0	GDF5_BMPR1B_BMPR2	GDF5 - (BMPR1B+BMPR2)	BMP	Secreted Signaling	KEGG: hsa04350; PMID:26893264
S	Mp	GDF5	BMPR1B_BMPR2	1.96935e-06	0	GDF5_BMPR1B_BMPR2	GDF5 - (BMPR1B+BMPR2)	BMP	Secreted Signaling	KEGG: hsa04350; PMID:26893264
TEp	Mp	GDF5	BMPR1B_BMPR2	1.97652e-06	0	GDF5_BMPR1B_BMPR2	GDF5 - (BMPR1B+BMPR2)	BMP	Secreted Signaling	KEGG: hsa04350; PMID:26893264
VE	Mp	GDF5	BMPR1B_BMPR2	2.51974e-06	0.01	GDF5_BMPR1B_BMPR2	GDF5 - (BMPR1B+BMPR2)	BMP	Secreted Signaling	KEGG: hsa04350; PMID:26893264
VEp	Mp	GDF5	BMPR1B_BMPR2	1.96111e-06	0.02	GDF5_BMPR1B_BMPR2	GDF5 - (BMPR1B+BMPR2)	BMP	Secreted Signaling	KEGG: hsa04350; PMID:26893264
cE	uE	GDF5	BMPR1B_BMPR2	1.72175e-06	0.01	GDF5_BMPR1B_BMPR2	GDF5 - (BMPR1B+BMPR2)	BMP	Secreted Signaling	KEGG: hsa04350; PMID:26893264
S	uE	GDF5	BMPR1B_BMPR2	3.76389e-06	0	GDF5_BMPR1B_BMPR2	GDF5 - (BMPR1B+BMPR2)	BMP	Secreted Signaling	KEGG: hsa04350; PMID:26893264
TEp	uE	GDF5	BMPR1B_BMPR2	3.7776e-06	0	GDF5_BMPR1B_BMPR2	GDF5 - (BMPR1B+BMPR2)	BMP	Secreted Signaling	KEGG: hsa04350; PMID:26893264
VE	uE	GDF5	BMPR1B_BMPR2	4.81582e-06	0	GDF5_BMPR1B_BMPR2	GDF5 - (BMPR1B+BMPR2)	BMP	Secreted Signaling	KEGG: hsa04350; PMID:26893264
VEp	uE	GDF5	BMPR1B_BMPR2	3.74815e-06	0	GDF5_BMPR1B_BMPR2	GDF5 - (BMPR1B+BMPR2)	BMP	Secreted Signaling	KEGG: hsa04350; PMID:26893264
S	NK	GDF5	BMPR1B_BMPR2	4.12057e-07	0	GDF5_BMPR1B_BMPR2	GDF5 - (BMPR1B+BMPR2)	BMP	Secreted Signaling	KEGG: hsa04350; PMID:26893264
TEp	NK	GDF5	BMPR1B_BMPR2	4.13557e-07	0	GDF5_BMPR1B_BMPR2	GDF5 - (BMPR1B+BMPR2)	BMP	Secreted Signaling	KEGG: hsa04350; PMID:26893264
VE	NK	GDF5	BMPR1B_BMPR2	5.27219e-07	0	GDF5_BMPR1B_BMPR2	GDF5 - (BMPR1B+BMPR2)	BMP	Secreted Signaling	KEGG: hsa04350; PMID:26893264
S	m-PC	GDF5	BMPR1B_BMPR2	1.29188e-06	0.04	GDF5_BMPR1B_BMPR2	GDF5 - (BMPR1B+BMPR2)	BMP	Secreted Signaling	KEGG: hsa04350; PMID:26893264
VE	m-PC	GDF5	BMPR1B_BMPR2	1.65293e-06	0.01	GDF5_BMPR1B_BMPR2	GDF5 - (BMPR1B+BMPR2)	BMP	Secreted Signaling	KEGG: hsa04350; PMID:26893264
B	S	GDF5	BMPR1B_BMPR2	5.13459e-07	0	GDF5_BMPR1B_BMPR2	GDF5 - (BMPR1B+BMPR2)	BMP	Secreted Signaling	KEGG: hsa04350; PMID:26893264
Bp	S	GDF5	BMPR1B_BMPR2	1.07532e-06	0	GDF5_BMPR1B_BMPR2	GDF5 - (BMPR1B+BMPR2)	BMP	Secreted Signaling	KEGG: hsa04350; PMID:26893264
cE	S	GDF5	BMPR1B_BMPR2	1.23394e-05	0	GDF5_BMPR1B_BMPR2	GDF5 - (BMPR1B+BMPR2)	BMP	Secreted Signaling	KEGG: hsa04350; PMID:26893264
M	S	GDF5	BMPR1B_BMPR2	4.55387e-06	0	GDF5_BMPR1B_BMPR2	GDF5 - (BMPR1B+BMPR2)	BMP	Secreted Signaling	KEGG: hsa04350; PMID:26893264
Mp	S	GDF5	BMPR1B_BMPR2	4.35807e-06	0	GDF5_BMPR1B_BMPR2	GDF5 - (BMPR1B+BMPR2)	BMP	Secreted Signaling	KEGG: hsa04350; PMID:26893264
uE	S	GDF5	BMPR1B_BMPR2	5.55286e-06	0	GDF5_BMPR1B_BMPR2	GDF5 - (BMPR1B+BMPR2)	BMP	Secreted Signaling	KEGG: hsa04350; PMID:26893264
NK	S	GDF5	BMPR1B_BMPR2	9.3842e-07	0	GDF5_BMPR1B_BMPR2	GDF5 - (BMPR1B+BMPR2)	BMP	Secreted Signaling	KEGG: hsa04350; PMID:26893264
NKp	S	GDF5	BMPR1B_BMPR2	1.2542e-06	0	GDF5_BMPR1B_BMPR2	GDF5 - (BMPR1B+BMPR2)	BMP	Secreted Signaling	KEGG: hsa04350; PMID:26893264
m-PC	S	GDF5	BMPR1B_BMPR2	3.11296e-06	0	GDF5_BMPR1B_BMPR2	GDF5 - (BMPR1B+BMPR2)	BMP	Secreted Signaling	KEGG: hsa04350; PMID:26893264
S	S	GDF5	BMPR1B_BMPR2	2.69746e-05	0	GDF5_BMPR1B_BMPR2	GDF5 - (BMPR1B+BMPR2)	BMP	Secreted Signaling	KEGG: hsa04350; PMID:26893264
f-PC	S	GDF5	BMPR1B_BMPR2	6.10346e-06	0	GDF5_BMPR1B_BMPR2	GDF5 - (BMPR1B+BMPR2)	BMP	Secreted Signaling	KEGG: hsa04350; PMID:26893264
TEp	S	GDF5	BMPR1B_BMPR2	2.70728e-05	0	GDF5_BMPR1B_BMPR2	GDF5 - (BMPR1B+BMPR2)	BMP	Secreted Signaling	KEGG: hsa04350; PMID:26893264
VE	S	GDF5	BMPR1B_BMPR2	3.45132e-05	0	GDF5_BMPR1B_BMPR2	GDF5 - (BMPR1B+BMPR2)	BMP	Secreted Signaling	KEGG: hsa04350; PMID:26893264
VEp	S	GDF5	BMPR1B_BMPR2	2.68618e-05	0	GDF5_BMPR1B_BMPR2	GDF5 - (BMPR1B+BMPR2)	BMP	Secreted Signaling	KEGG: hsa04350; PMID:26893264
cE	f-PC	GDF5	BMPR1B_BMPR2	2.90936e-06	0	GDF5_BMPR1B_BMPR2	GDF5 - (BMPR1B+BMPR2)	BMP	Secreted Signaling	KEGG: hsa04350; PMID:26893264
M	f-PC	GDF5	BMPR1B_BMPR2	1.07369e-06	0.01	GDF5_BMPR1B_BMPR2	GDF5 - (BMPR1B+BMPR2)	BMP	Secreted Signaling	KEGG: hsa04350; PMID:26893264
uE	f-PC	GDF5	BMPR1B_BMPR2	1.30923e-06	0.03	GDF5_BMPR1B_BMPR2	GDF5 - (BMPR1B+BMPR2)	BMP	Secreted Signaling	KEGG: hsa04350; PMID:26893264
S	f-PC	GDF5	BMPR1B_BMPR2	6.36007e-06	0	GDF5_BMPR1B_BMPR2	GDF5 - (BMPR1B+BMPR2)	BMP	Secreted Signaling	KEGG: hsa04350; PMID:26893264
f-PC	f-PC	GDF5	BMPR1B_BMPR2	1.43905e-06	0.04	GDF5_BMPR1B_BMPR2	GDF5 - (BMPR1B+BMPR2)	BMP	Secreted Signaling	KEGG: hsa04350; PMID:26893264
TEp	f-PC	GDF5	BMPR1B_BMPR2	6.38324e-06	0	GDF5_BMPR1B_BMPR2	GDF5 - (BMPR1B+BMPR2)	BMP	Secreted Signaling	KEGG: hsa04350; PMID:26893264
VE	f-PC	GDF5	BMPR1B_BMPR2	8.13758e-06	0	GDF5_BMPR1B_BMPR2	GDF5 - (BMPR1B+BMPR2)	BMP	Secreted Signaling	KEGG: hsa04350; PMID:26893264
VEp	f-PC	GDF5	BMPR1B_BMPR2	6.33348e-06	0	GDF5_BMPR1B_BMPR2	GDF5 - (BMPR1B+BMPR2)	BMP	Secreted Signaling	KEGG: hsa04350; PMID:26893264
Bp	TEp	GDF5	BMPR1B_BMPR2	8.9488e-07	0.03	GDF5_BMPR1B_BMPR2	GDF5 - (BMPR1B+BMPR2)	BMP	Secreted Signaling	KEGG: hsa04350; PMID:26893264
cE	TEp	GDF5	BMPR1B_BMPR2	1.02689e-05	0	GDF5_BMPR1B_BMPR2	GDF5 - (BMPR1B+BMPR2)	BMP	Secreted Signaling	KEGG: hsa04350; PMID:26893264
M	TEp	GDF5	BMPR1B_BMPR2	3.78973e-06	0	GDF5_BMPR1B_BMPR2	GDF5 - (BMPR1B+BMPR2)	BMP	Secreted Signaling	KEGG: hsa04350; PMID:26893264
Mp	TEp	GDF5	BMPR1B_BMPR2	3.62678e-06	0	GDF5_BMPR1B_BMPR2	GDF5 - (BMPR1B+BMPR2)	BMP	Secreted Signaling	KEGG: hsa04350; PMID:26893264
uE	TEp	GDF5	BMPR1B_BMPR2	4.62109e-06	0	GDF5_BMPR1B_BMPR2	GDF5 - (BMPR1B+BMPR2)	BMP	Secreted Signaling	KEGG: hsa04350; PMID:26893264
NK	TEp	GDF5	BMPR1B_BMPR2	7.80952e-07	0.03	GDF5_BMPR1B_BMPR2	GDF5 - (BMPR1B+BMPR2)	BMP	Secreted Signaling	KEGG: hsa04350; PMID:26893264
NKp	TEp	GDF5	BMPR1B_BMPR2	1.04374e-06	0.01	GDF5_BMPR1B_BMPR2	GDF5 - (BMPR1B+BMPR2)	BMP	Secreted Signaling	KEGG: hsa04350; PMID:26893264
m-PC	TEp	GDF5	BMPR1B_BMPR2	2.5906e-06	0	GDF5_BMPR1B_BMPR2	GDF5 - (BMPR1B+BMPR2)	BMP	Secreted Signaling	KEGG: hsa04350; PMID:26893264
S	TEp	GDF5	BMPR1B_BMPR2	2.24483e-05	0	GDF5_BMPR1B_BMPR2	GDF5 - (BMPR1B+BMPR2)	BMP	Secreted Signaling	KEGG: hsa04350; PMID:26893264
f-PC	TEp	GDF5	BMPR1B_BMPR2	5.0793e-06	0	GDF5_BMPR1B_BMPR2	GDF5 - (BMPR1B+BMPR2)	BMP	Secreted Signaling	KEGG: hsa04350; PMID:26893264
TEp	TEp	GDF5	BMPR1B_BMPR2	2.25301e-05	0	GDF5_BMPR1B_BMPR2	GDF5 - (BMPR1B+BMPR2)	BMP	Secreted Signaling	KEGG: hsa04350; PMID:26893264
VE	TEp	GDF5	BMPR1B_BMPR2	2.8722e-05	0	GDF5_BMPR1B_BMPR2	GDF5 - (BMPR1B+BMPR2)	BMP	Secreted Signaling	KEGG: hsa04350; PMID:26893264
VEp	TEp	GDF5	BMPR1B_BMPR2	2.23544e-05	0	GDF5_BMPR1B_BMPR2	GDF5 - (BMPR1B+BMPR2)	BMP	Secreted Signaling	KEGG: hsa04350; PMID:26893264
B	VE	GDF5	BMPR1B_BMPR2	1.50367e-06	0	GDF5_BMPR1B_BMPR2	GDF5 - (BMPR1B+BMPR2)	BMP	Secreted Signaling	KEGG: hsa04350; PMID:26893264
Bp	VE	GDF5	BMPR1B_BMPR2	3.14908e-06	0	GDF5_BMPR1B_BMPR2	GDF5 - (BMPR1B+BMPR2)	BMP	Secreted Signaling	KEGG: hsa04350; PMID:26893264
cE	VE	GDF5	BMPR1B_BMPR2	3.61353e-05	0	GDF5_BMPR1B_BMPR2	GDF5 - (BMPR1B+BMPR2)	BMP	Secreted Signaling	KEGG: hsa04350; PMID:26893264
M	VE	GDF5	BMPR1B_BMPR2	1.3336e-05	0	GDF5_BMPR1B_BMPR2	GDF5 - (BMPR1B+BMPR2)	BMP	Secreted Signaling	KEGG: hsa04350; PMID:26893264
Mp	VE	GDF5	BMPR1B_BMPR2	1.27626e-05	0	GDF5_BMPR1B_BMPR2	GDF5 - (BMPR1B+BMPR2)	BMP	Secreted Signaling	KEGG: hsa04350; PMID:26893264
uE	VE	GDF5	BMPR1B_BMPR2	1.62615e-05	0	GDF5_BMPR1B_BMPR2	GDF5 - (BMPR1B+BMPR2)	BMP	Secreted Signaling	KEGG: hsa04350; PMID:26893264
NK	VE	GDF5	BMPR1B_BMPR2	2.74817e-06	0	GDF5_BMPR1B_BMPR2	GDF5 - (BMPR1B+BMPR2)	BMP	Secreted Signaling	KEGG: hsa04350; PMID:26893264
NKp	VE	GDF5	BMPR1B_BMPR2	3.67293e-06	0	GDF5_BMPR1B_BMPR2	GDF5 - (BMPR1B+BMPR2)	BMP	Secreted Signaling	KEGG: hsa04350; PMID:26893264
m-PC	VE	GDF5	BMPR1B_BMPR2	9.11628e-06	0	GDF5_BMPR1B_BMPR2	GDF5 - (BMPR1B+BMPR2)	BMP	Secreted Signaling	KEGG: hsa04350; PMID:26893264
S	VE	GDF5	BMPR1B_BMPR2	7.89913e-05	0	GDF5_BMPR1B_BMPR2	GDF5 - (BMPR1B+BMPR2)	BMP	Secreted Signaling	KEGG: hsa04350; PMID:26893264
f-PC	VE	GDF5	BMPR1B_BMPR2	1.78739e-05	0	GDF5_BMPR1B_BMPR2	GDF5 - (BMPR1B+BMPR2)	BMP	Secreted Signaling	KEGG: hsa04350; PMID:26893264
TE	VE	GDF5	BMPR1B_BMPR2	6.37472e-07	0.04	GDF5_BMPR1B_BMPR2	GDF5 - (BMPR1B+BMPR2)	BMP	Secreted Signaling	KEGG: hsa04350; PMID:26893264
TEp	VE	GDF5	BMPR1B_BMPR2	7.92789e-05	0	GDF5_BMPR1B_BMPR2	GDF5 - (BMPR1B+BMPR2)	BMP	Secreted Signaling	KEGG: hsa04350; PMID:26893264
VE	VE	GDF5	BMPR1B_BMPR2	0.000101066	0	GDF5_BMPR1B_BMPR2	GDF5 - (BMPR1B+BMPR2)	BMP	Secreted Signaling	KEGG: hsa04350; PMID:26893264
VEp	VE	GDF5	BMPR1B_BMPR2	7.8661e-05	0	GDF5_BMPR1B_BMPR2	GDF5 - (BMPR1B+BMPR2)	BMP	Secreted Signaling	KEGG: hsa04350; PMID:26893264
Bp	VEp	GDF5	BMPR1B_BMPR2	2.21579e-06	0.01	GDF5_BMPR1B_BMPR2	GDF5 - (BMPR1B+BMPR2)	BMP	Secreted Signaling	KEGG: hsa04350; PMID:26893264
cE	VEp	GDF5	BMPR1B_BMPR2	2.54261e-05	0	GDF5_BMPR1B_BMPR2	GDF5 - (BMPR1B+BMPR2)	BMP	Secreted Signaling	KEGG: hsa04350; PMID:26893264
M	VEp	GDF5	BMPR1B_BMPR2	9.38359e-06	0	GDF5_BMPR1B_BMPR2	GDF5 - (BMPR1B+BMPR2)	BMP	Secreted Signaling	KEGG: hsa04350; PMID:26893264
Mp	VEp	GDF5	BMPR1B_BMPR2	8.98013e-06	0	GDF5_BMPR1B_BMPR2	GDF5 - (BMPR1B+BMPR2)	BMP	Secreted Signaling	KEGG: hsa04350; PMID:26893264
uE	VEp	GDF5	BMPR1B_BMPR2	1.14421e-05	0	GDF5_BMPR1B_BMPR2	GDF5 - (BMPR1B+BMPR2)	BMP	Secreted Signaling	KEGG: hsa04350; PMID:26893264
NK	VEp	GDF5	BMPR1B_BMPR2	1.93369e-06	0.01	GDF5_BMPR1B_BMPR2	GDF5 - (BMPR1B+BMPR2)	BMP	Secreted Signaling	KEGG: hsa04350; PMID:26893264
NKp	VEp	GDF5	BMPR1B_BMPR2	2.58438e-06	0.01	GDF5_BMPR1B_BMPR2	GDF5 - (BMPR1B+BMPR2)	BMP	Secreted Signaling	KEGG: hsa04350; PMID:26893264
m-PC	VEp	GDF5	BMPR1B_BMPR2	6.41449e-06	0	GDF5_BMPR1B_BMPR2	GDF5 - (BMPR1B+BMPR2)	BMP	Secreted Signaling	KEGG: hsa04350; PMID:26893264
S	VEp	GDF5	BMPR1B_BMPR2	5.55818e-05	0	GDF5_BMPR1B_BMPR2	GDF5 - (BMPR1B+BMPR2)	BMP	Secreted Signaling	KEGG: hsa04350; PMID:26893264
f-PC	VEp	GDF5	BMPR1B_BMPR2	1.25766e-05	0	GDF5_BMPR1B_BMPR2	GDF5 - (BMPR1B+BMPR2)	BMP	Secreted Signaling	KEGG: hsa04350; PMID:26893264
TEp	VEp	GDF5	BMPR1B_BMPR2	5.57842e-05	0	GDF5_BMPR1B_BMPR2	GDF5 - (BMPR1B+BMPR2)	BMP	Secreted Signaling	KEGG: hsa04350; PMID:26893264
VE	VEp	GDF5	BMPR1B_BMPR2	7.11148e-05	0	GDF5_BMPR1B_BMPR2	GDF5 - (BMPR1B+BMPR2)	BMP	Secreted Signaling	KEGG: hsa04350; PMID:26893264
VEp	VEp	GDF5	BMPR1B_BMPR2	5.53494e-05	0	GDF5_BMPR1B_BMPR2	GDF5 - (BMPR1B+BMPR2)	BMP	Secreted Signaling	KEGG: hsa04350; PMID:26893264
VEp	B	BMP6	ACVR1_ACVR2A	9.4758e-07	0	BMP6_ACVR1_ACVR2A	BMP6 - (ACVR1+ACVR2A)	BMP	Secreted Signaling	KEGG: hsa04350; PMID:26893264
VEp	Bp	BMP6	ACVR1_ACVR2A	2.10234e-06	0	BMP6_ACVR1_ACVR2A	BMP6 - (ACVR1+ACVR2A)	BMP	Secreted Signaling	KEGG: hsa04350; PMID:26893264
VEp	cE	BMP6	ACVR1_ACVR2A	6.62629e-06	0	BMP6_ACVR1_ACVR2A	BMP6 - (ACVR1+ACVR2A)	BMP	Secreted Signaling	KEGG: hsa04350; PMID:26893264
VEp	M	BMP6	ACVR1_ACVR2A	7.92374e-06	0	BMP6_ACVR1_ACVR2A	BMP6 - (ACVR1+ACVR2A)	BMP	Secreted Signaling	KEGG: hsa04350; PMID:26893264
VEp	Mp	BMP6	ACVR1_ACVR2A	6.34659e-06	0	BMP6_ACVR1_ACVR2A	BMP6 - (ACVR1+ACVR2A)	BMP	Secreted Signaling	KEGG: hsa04350; PMID:26893264
VEp	uE	BMP6	ACVR1_ACVR2A	3.02797e-06	0	BMP6_ACVR1_ACVR2A	BMP6 - (ACVR1+ACVR2A)	BMP	Secreted Signaling	KEGG: hsa04350; PMID:26893264
VEp	NK	BMP6	ACVR1_ACVR2A	1.91126e-06	0	BMP6_ACVR1_ACVR2A	BMP6 - (ACVR1+ACVR2A)	BMP	Secreted Signaling	KEGG: hsa04350; PMID:26893264
VEp	NKp	BMP6	ACVR1_ACVR2A	2.51626e-06	0	BMP6_ACVR1_ACVR2A	BMP6 - (ACVR1+ACVR2A)	BMP	Secreted Signaling	KEGG: hsa04350; PMID:26893264
VEp	m-PC	BMP6	ACVR1_ACVR2A	6.97512e-06	0	BMP6_ACVR1_ACVR2A	BMP6 - (ACVR1+ACVR2A)	BMP	Secreted Signaling	KEGG: hsa04350; PMID:26893264
VEp	S	BMP6	ACVR1_ACVR2A	3.9074e-05	0	BMP6_ACVR1_ACVR2A	BMP6 - (ACVR1+ACVR2A)	BMP	Secreted Signaling	KEGG: hsa04350; PMID:26893264
VEp	f-PC	BMP6	ACVR1_ACVR2A	1.15725e-05	0	BMP6_ACVR1_ACVR2A	BMP6 - (ACVR1+ACVR2A)	BMP	Secreted Signaling	KEGG: hsa04350; PMID:26893264
VEp	TE	BMP6	ACVR1_ACVR2A	3.62172e-07	0	BMP6_ACVR1_ACVR2A	BMP6 - (ACVR1+ACVR2A)	BMP	Secreted Signaling	KEGG: hsa04350; PMID:26893264
VEp	TEp	BMP6	ACVR1_ACVR2A	6.54074e-05	0	BMP6_ACVR1_ACVR2A	BMP6 - (ACVR1+ACVR2A)	BMP	Secreted Signaling	KEGG: hsa04350; PMID:26893264
VEp	VE	BMP6	ACVR1_ACVR2A	4.32569e-05	0	BMP6_ACVR1_ACVR2A	BMP6 - (ACVR1+ACVR2A)	BMP	Secreted Signaling	KEGG: hsa04350; PMID:26893264
VEp	VEp	BMP6	ACVR1_ACVR2A	3.95543e-05	0	BMP6_ACVR1_ACVR2A	BMP6 - (ACVR1+ACVR2A)	BMP	Secreted Signaling	KEGG: hsa04350; PMID:26893264
VEp	B	BMP6	ACVR1_ACVR2B	3.57148e-06	0	BMP6_ACVR1_ACVR2B	BMP6 - (ACVR1+ACVR2B)	BMP	Secreted Signaling	KEGG: hsa04350; PMID:26893264
VEp	Bp	BMP6	ACVR1_ACVR2B	8.19461e-06	0	BMP6_ACVR1_ACVR2B	BMP6 - (ACVR1+ACVR2B)	BMP	Secreted Signaling	KEGG: hsa04350; PMID:26893264
VEp	cE	BMP6	ACVR1_ACVR2B	1.18303e-05	0	BMP6_ACVR1_ACVR2B	BMP6 - (ACVR1+ACVR2B)	BMP	Secreted Signaling	KEGG: hsa04350; PMID:26893264
VEp	M	BMP6	ACVR1_ACVR2B	2.69327e-05	0	BMP6_ACVR1_ACVR2B	BMP6 - (ACVR1+ACVR2B)	BMP	Secreted Signaling	KEGG: hsa04350; PMID:26893264
VEp	Mp	BMP6	ACVR1_ACVR2B	2.44476e-05	0	BMP6_ACVR1_ACVR2B	BMP6 - (ACVR1+ACVR2B)	BMP	Secreted Signaling	KEGG: hsa04350; PMID:26893264
VEp	uE	BMP6	ACVR1_ACVR2B	5.64665e-06	0	BMP6_ACVR1_ACVR2B	BMP6 - (ACVR1+ACVR2B)	BMP	Secreted Signaling	KEGG: hsa04350; PMID:26893264
VEp	NK	BMP6	ACVR1_ACVR2B	7.459e-06	0	BMP6_ACVR1_ACVR2B	BMP6 - (ACVR1+ACVR2B)	BMP	Secreted Signaling	KEGG: hsa04350; PMID:26893264
VEp	NKp	BMP6	ACVR1_ACVR2B	1.05886e-05	0	BMP6_ACVR1_ACVR2B	BMP6 - (ACVR1+ACVR2B)	BMP	Secreted Signaling	KEGG: hsa04350; PMID:26893264
VEp	m-PC	BMP6	ACVR1_ACVR2B	1.62122e-05	0	BMP6_ACVR1_ACVR2B	BMP6 - (ACVR1+ACVR2B)	BMP	Secreted Signaling	KEGG: hsa04350; PMID:26893264
VEp	S	BMP6	ACVR1_ACVR2B	1.92955e-05	0	BMP6_ACVR1_ACVR2B	BMP6 - (ACVR1+ACVR2B)	BMP	Secreted Signaling	KEGG: hsa04350; PMID:26893264
VEp	f-PC	BMP6	ACVR1_ACVR2B	2.60864e-05	0	BMP6_ACVR1_ACVR2B	BMP6 - (ACVR1+ACVR2B)	BMP	Secreted Signaling	KEGG: hsa04350; PMID:26893264
VEp	TE	BMP6	ACVR1_ACVR2B	9.35785e-07	0	BMP6_ACVR1_ACVR2B	BMP6 - (ACVR1+ACVR2B)	BMP	Secreted Signaling	KEGG: hsa04350; PMID:26893264
VEp	TEp	BMP6	ACVR1_ACVR2B	7.52842e-05	0	BMP6_ACVR1_ACVR2B	BMP6 - (ACVR1+ACVR2B)	BMP	Secreted Signaling	KEGG: hsa04350; PMID:26893264
VEp	VE	BMP6	ACVR1_ACVR2B	7.7373e-05	0	BMP6_ACVR1_ACVR2B	BMP6 - (ACVR1+ACVR2B)	BMP	Secreted Signaling	KEGG: hsa04350; PMID:26893264
VEp	VEp	BMP6	ACVR1_ACVR2B	7.45868e-05	0	BMP6_ACVR1_ACVR2B	BMP6 - (ACVR1+ACVR2B)	BMP	Secreted Signaling	KEGG: hsa04350; PMID:26893264
VEp	B	BMP6	ACVR1_BMPR2	9.61472e-07	0	BMP6_ACVR1_BMPR2	BMP6 - (ACVR1+BMPR2)	BMP	Secreted Signaling	KEGG: hsa04350; PMID:26893264
VEp	Bp	BMP6	ACVR1_BMPR2	2.06349e-06	0	BMP6_ACVR1_BMPR2	BMP6 - (ACVR1+BMPR2)	BMP	Secreted Signaling	KEGG: hsa04350; PMID:26893264
VEp	cE	BMP6	ACVR1_BMPR2	1.36638e-05	0	BMP6_ACVR1_BMPR2	BMP6 - (ACVR1+BMPR2)	BMP	Secreted Signaling	KEGG: hsa04350; PMID:26893264
VEp	M	BMP6	ACVR1_BMPR2	8.64912e-06	0	BMP6_ACVR1_BMPR2	BMP6 - (ACVR1+BMPR2)	BMP	Secreted Signaling	KEGG: hsa04350; PMID:26893264
VEp	Mp	BMP6	ACVR1_BMPR2	1.94105e-05	0	BMP6_ACVR1_BMPR2	BMP6 - (ACVR1+BMPR2)	BMP	Secreted Signaling	KEGG: hsa04350; PMID:26893264
VEp	uE	BMP6	ACVR1_BMPR2	6.06224e-06	0	BMP6_ACVR1_BMPR2	BMP6 - (ACVR1+BMPR2)	BMP	Secreted Signaling	KEGG: hsa04350; PMID:26893264
VEp	NK	BMP6	ACVR1_BMPR2	1.93744e-06	0	BMP6_ACVR1_BMPR2	BMP6 - (ACVR1+BMPR2)	BMP	Secreted Signaling	KEGG: hsa04350; PMID:26893264
VEp	NKp	BMP6	ACVR1_BMPR2	2.62409e-06	0	BMP6_ACVR1_BMPR2	BMP6 - (ACVR1+BMPR2)	BMP	Secreted Signaling	KEGG: hsa04350; PMID:26893264
VEp	m-PC	BMP6	ACVR1_BMPR2	6.46021e-06	0	BMP6_ACVR1_BMPR2	BMP6 - (ACVR1+BMPR2)	BMP	Secreted Signaling	KEGG: hsa04350; PMID:26893264
VEp	S	BMP6	ACVR1_BMPR2	4.12747e-05	0	BMP6_ACVR1_BMPR2	BMP6 - (ACVR1+BMPR2)	BMP	Secreted Signaling	KEGG: hsa04350; PMID:26893264
VEp	f-PC	BMP6	ACVR1_BMPR2	2.28781e-05	0	BMP6_ACVR1_BMPR2	BMP6 - (ACVR1+BMPR2)	BMP	Secreted Signaling	KEGG: hsa04350; PMID:26893264
VEp	TE	BMP6	ACVR1_BMPR2	3.47509e-07	0	BMP6_ACVR1_BMPR2	BMP6 - (ACVR1+BMPR2)	BMP	Secreted Signaling	KEGG: hsa04350; PMID:26893264
VEp	TEp	BMP6	ACVR1_BMPR2	5.42557e-05	0	BMP6_ACVR1_BMPR2	BMP6 - (ACVR1+BMPR2)	BMP	Secreted Signaling	KEGG: hsa04350; PMID:26893264
VEp	VE	BMP6	ACVR1_BMPR2	0.000167448	0	BMP6_ACVR1_BMPR2	BMP6 - (ACVR1+BMPR2)	BMP	Secreted Signaling	KEGG: hsa04350; PMID:26893264
VEp	VEp	BMP6	ACVR1_BMPR2	0.000165568	0	BMP6_ACVR1_BMPR2	BMP6 - (ACVR1+BMPR2)	BMP	Secreted Signaling	KEGG: hsa04350; PMID:26893264
VEp	m-PC	BMP6	BMPR1A_ACVR2A	3.40302e-06	0	BMP6_BMPR1A_ACVR2A	BMP6 - (BMPR1A+ACVR2A)	BMP	Secreted Signaling	KEGG: hsa04350; PMID:26893264
VEp	TEp	BMP6	BMPR1A_ACVR2A	8.68494e-05	0	BMP6_BMPR1A_ACVR2A	BMP6 - (BMPR1A+ACVR2A)	BMP	Secreted Signaling	KEGG: hsa04350; PMID:26893264
VEp	m-PC	BMP6	BMPR1A_ACVR2B	1.3893e-05	0	BMP6_BMPR1A_ACVR2B	BMP6 - (BMPR1A+ACVR2B)	BMP	Secreted Signaling	KEGG: hsa04350; PMID:26893264
VEp	TEp	BMP6	BMPR1A_ACVR2B	9.31056e-05	0	BMP6_BMPR1A_ACVR2B	BMP6 - (BMPR1A+ACVR2B)	BMP	Secreted Signaling	KEGG: hsa04350; PMID:26893264
VEp	m-PC	BMP6	BMPR1A_BMPR2	3.87757e-06	0	BMP6_BMPR1A_BMPR2	BMP6 - (BMPR1A+BMPR2)	BMP	Secreted Signaling	KEGG: hsa04350; PMID:26893264
VEp	TEp	BMP6	BMPR1A_BMPR2	7.04513e-05	0	BMP6_BMPR1A_BMPR2	BMP6 - (BMPR1A+BMPR2)	BMP	Secreted Signaling	KEGG: hsa04350; PMID:26893264
VEp	B	BMP6	BMPR1B_ACVR2A	1.51516e-06	0	BMP6_BMPR1B_ACVR2A	BMP6 - (BMPR1B+ACVR2A)	BMP	Secreted Signaling	KEGG: hsa04350; PMID:26893264
VEp	Bp	BMP6	BMPR1B_ACVR2A	2.98124e-06	0	BMP6_BMPR1B_ACVR2A	BMP6 - (BMPR1B+ACVR2A)	BMP	Secreted Signaling	KEGG: hsa04350; PMID:26893264
VEp	cE	BMP6	BMPR1B_ACVR2A	1.6843e-05	0	BMP6_BMPR1B_ACVR2A	BMP6 - (BMPR1B+ACVR2A)	BMP	Secreted Signaling	KEGG: hsa04350; PMID:26893264
VEp	M	BMP6	BMPR1B_ACVR2A	1.13014e-05	0	BMP6_BMPR1B_ACVR2A	BMP6 - (BMPR1B+ACVR2A)	BMP	Secreted Signaling	KEGG: hsa04350; PMID:26893264
VEp	Mp	BMP6	BMPR1B_ACVR2A	8.80584e-06	0	BMP6_BMPR1B_ACVR2A	BMP6 - (BMPR1B+ACVR2A)	BMP	Secreted Signaling	KEGG: hsa04350; PMID:26893264
VEp	uE	BMP6	BMPR1B_ACVR2A	1.06117e-05	0	BMP6_BMPR1B_ACVR2A	BMP6 - (BMPR1B+ACVR2A)	BMP	Secreted Signaling	KEGG: hsa04350; PMID:26893264
VEp	NK	BMP6	BMPR1B_ACVR2A	2.19066e-06	0	BMP6_BMPR1B_ACVR2A	BMP6 - (BMPR1B+ACVR2A)	BMP	Secreted Signaling	KEGG: hsa04350; PMID:26893264
VEp	NKp	BMP6	BMPR1B_ACVR2A	3.11482e-06	0	BMP6_BMPR1B_ACVR2A	BMP6 - (BMPR1B+ACVR2A)	BMP	Secreted Signaling	KEGG: hsa04350; PMID:26893264
VEp	m-PC	BMP6	BMPR1B_ACVR2A	1.28607e-05	0	BMP6_BMPR1B_ACVR2A	BMP6 - (BMPR1B+ACVR2A)	BMP	Secreted Signaling	KEGG: hsa04350; PMID:26893264
VEp	S	BMP6	BMPR1B_ACVR2A	6.67068e-05	0	BMP6_BMPR1B_ACVR2A	BMP6 - (BMPR1B+ACVR2A)	BMP	Secreted Signaling	KEGG: hsa04350; PMID:26893264
VEp	f-PC	BMP6	BMPR1B_ACVR2A	1.54834e-05	0	BMP6_BMPR1B_ACVR2A	BMP6 - (BMPR1B+ACVR2A)	BMP	Secreted Signaling	KEGG: hsa04350; PMID:26893264
VEp	TE	BMP6	BMPR1B_ACVR2A	3.41451e-07	0	BMP6_BMPR1B_ACVR2A	BMP6 - (BMPR1B+ACVR2A)	BMP	Secreted Signaling	KEGG: hsa04350; PMID:26893264
VEp	TEp	BMP6	BMPR1B_ACVR2A	0.000104201	0	BMP6_BMPR1B_ACVR2A	BMP6 - (BMPR1B+ACVR2A)	BMP	Secreted Signaling	KEGG: hsa04350; PMID:26893264
VEp	VE	BMP6	BMPR1B_ACVR2A	5.09163e-05	0	BMP6_BMPR1B_ACVR2A	BMP6 - (BMPR1B+ACVR2A)	BMP	Secreted Signaling	KEGG: hsa04350; PMID:26893264
VEp	VEp	BMP6	BMPR1B_ACVR2A	4.72004e-05	0	BMP6_BMPR1B_ACVR2A	BMP6 - (BMPR1B+ACVR2A)	BMP	Secreted Signaling	KEGG: hsa04350; PMID:26893264
VEp	B	BMP6	BMPR1B_ACVR2B	4.94937e-06	0	BMP6_BMPR1B_ACVR2B	BMP6 - (BMPR1B+ACVR2B)	BMP	Secreted Signaling	KEGG: hsa04350; PMID:26893264
VEp	Bp	BMP6	BMPR1B_ACVR2B	1.02649e-05	0	BMP6_BMPR1B_ACVR2B	BMP6 - (BMPR1B+ACVR2B)	BMP	Secreted Signaling	KEGG: hsa04350; PMID:26893264
VEp	cE	BMP6	BMPR1B_ACVR2B	4.21056e-05	0	BMP6_BMPR1B_ACVR2B	BMP6 - (BMPR1B+ACVR2B)	BMP	Secreted Signaling	KEGG: hsa04350; PMID:26893264
VEp	M	BMP6	BMPR1B_ACVR2B	3.69865e-05	0	BMP6_BMPR1B_ACVR2B	BMP6 - (BMPR1B+ACVR2B)	BMP	Secreted Signaling	KEGG: hsa04350; PMID:26893264
VEp	Mp	BMP6	BMPR1B_ACVR2B	3.36182e-05	0	BMP6_BMPR1B_ACVR2B	BMP6 - (BMPR1B+ACVR2B)	BMP	Secreted Signaling	KEGG: hsa04350; PMID:26893264
VEp	uE	BMP6	BMPR1B_ACVR2B	1.34095e-05	0	BMP6_BMPR1B_ACVR2B	BMP6 - (BMPR1B+ACVR2B)	BMP	Secreted Signaling	KEGG: hsa04350; PMID:26893264
VEp	NK	BMP6	BMPR1B_ACVR2B	8.65552e-06	0	BMP6_BMPR1B_ACVR2B	BMP6 - (BMPR1B+ACVR2B)	BMP	Secreted Signaling	KEGG: hsa04350; PMID:26893264
VEp	NKp	BMP6	BMPR1B_ACVR2B	1.249e-05	0	BMP6_BMPR1B_ACVR2B	BMP6 - (BMPR1B+ACVR2B)	BMP	Secreted Signaling	KEGG: hsa04350; PMID:26893264
VEp	m-PC	BMP6	BMPR1B_ACVR2B	2.22271e-05	0	BMP6_BMPR1B_ACVR2B	BMP6 - (BMPR1B+ACVR2B)	BMP	Secreted Signaling	KEGG: hsa04350; PMID:26893264
VEp	S	BMP6	BMPR1B_ACVR2B	5.49326e-05	0	BMP6_BMPR1B_ACVR2B	BMP6 - (BMPR1B+ACVR2B)	BMP	Secreted Signaling	KEGG: hsa04350; PMID:26893264
VEp	f-PC	BMP6	BMPR1B_ACVR2B	3.96685e-05	0	BMP6_BMPR1B_ACVR2B	BMP6 - (BMPR1B+ACVR2B)	BMP	Secreted Signaling	KEGG: hsa04350; PMID:26893264
VEp	TE	BMP6	BMPR1B_ACVR2B	1.03111e-06	0	BMP6_BMPR1B_ACVR2B	BMP6 - (BMPR1B+ACVR2B)	BMP	Secreted Signaling	KEGG: hsa04350; PMID:26893264
VEp	TEp	BMP6	BMPR1B_ACVR2B	0.000178796	0	BMP6_BMPR1B_ACVR2B	BMP6 - (BMPR1B+ACVR2B)	BMP	Secreted Signaling	KEGG: hsa04350; PMID:26893264
VEp	VE	BMP6	BMPR1B_ACVR2B	0.000173527	0	BMP6_BMPR1B_ACVR2B	BMP6 - (BMPR1B+ACVR2B)	BMP	Secreted Signaling	KEGG: hsa04350; PMID:26893264
VEp	VEp	BMP6	BMPR1B_ACVR2B	0.000134682	0	BMP6_BMPR1B_ACVR2B	BMP6 - (BMPR1B+ACVR2B)	BMP	Secreted Signaling	KEGG: hsa04350; PMID:26893264
VEp	B	BMP6	BMPR1B_BMPR2	1.17575e-06	0	BMP6_BMPR1B_BMPR2	BMP6 - (BMPR1B+BMPR2)	BMP	Secreted Signaling	KEGG: hsa04350; PMID:26893264
VEp	Bp	BMP6	BMPR1B_BMPR2	2.62111e-06	0	BMP6_BMPR1B_BMPR2	BMP6 - (BMPR1B+BMPR2)	BMP	Secreted Signaling	KEGG: hsa04350; PMID:26893264
VEp	cE	BMP6	BMPR1B_BMPR2	7.70189e-05	0	BMP6_BMPR1B_BMPR2	BMP6 - (BMPR1B+BMPR2)	BMP	Secreted Signaling	KEGG: hsa04350; PMID:26893264
VEp	M	BMP6	BMPR1B_BMPR2	1.04351e-05	0	BMP6_BMPR1B_BMPR2	BMP6 - (BMPR1B+BMPR2)	BMP	Secreted Signaling	KEGG: hsa04350; PMID:26893264
VEp	Mp	BMP6	BMPR1B_BMPR2	1.03235e-05	0	BMP6_BMPR1B_BMPR2	BMP6 - (BMPR1B+BMPR2)	BMP	Secreted Signaling	KEGG: hsa04350; PMID:26893264
VEp	uE	BMP6	BMPR1B_BMPR2	1.97306e-05	0	BMP6_BMPR1B_BMPR2	BMP6 - (BMPR1B+BMPR2)	BMP	Secreted Signaling	KEGG: hsa04350; PMID:26893264
VEp	NK	BMP6	BMPR1B_BMPR2	2.16006e-06	0	BMP6_BMPR1B_BMPR2	BMP6 - (BMPR1B+BMPR2)	BMP	Secreted Signaling	KEGG: hsa04350; PMID:26893264
VEp	NKp	BMP6	BMPR1B_BMPR2	3.07041e-06	0	BMP6_BMPR1B_BMPR2	BMP6 - (BMPR1B+BMPR2)	BMP	Secreted Signaling	KEGG: hsa04350; PMID:26893264
VEp	m-PC	BMP6	BMPR1B_BMPR2	6.77218e-06	0	BMP6_BMPR1B_BMPR2	BMP6 - (BMPR1B+BMPR2)	BMP	Secreted Signaling	KEGG: hsa04350; PMID:26893264
VEp	S	BMP6	BMPR1B_BMPR2	0.000141389	0	BMP6_BMPR1B_BMPR2	BMP6 - (BMPR1B+BMPR2)	BMP	Secreted Signaling	KEGG: hsa04350; PMID:26893264
VEp	f-PC	BMP6	BMPR1B_BMPR2	3.33396e-05	0	BMP6_BMPR1B_BMPR2	BMP6 - (BMPR1B+BMPR2)	BMP	Secreted Signaling	KEGG: hsa04350; PMID:26893264
VEp	TE	BMP6	BMPR1B_BMPR2	3.35164e-07	0	BMP6_BMPR1B_BMPR2	BMP6 - (BMPR1B+BMPR2)	BMP	Secreted Signaling	KEGG: hsa04350; PMID:26893264
VEp	TEp	BMP6	BMPR1B_BMPR2	0.000117666	0	BMP6_BMPR1B_BMPR2	BMP6 - (BMPR1B+BMPR2)	BMP	Secreted Signaling	KEGG: hsa04350; PMID:26893264
VEp	VE	BMP6	BMPR1B_BMPR2	0.000413946	0	BMP6_BMPR1B_BMPR2	BMP6 - (BMPR1B+BMPR2)	BMP	Secreted Signaling	KEGG: hsa04350; PMID:26893264
VEp	VEp	BMP6	BMPR1B_BMPR2	0.0002913	0	BMP6_BMPR1B_BMPR2	BMP6 - (BMPR1B+BMPR2)	BMP	Secreted Signaling	KEGG: hsa04350; PMID:26893264
TEp	B	BMP7	ACVR1_ACVR2A	2.96486e-07	0	BMP7_ACVR1_ACVR2A	BMP7 - (ACVR1+ACVR2A)	BMP	Secreted Signaling	KEGG: hsa04350; PMID:26893264
TEp	Bp	BMP7	ACVR1_ACVR2A	6.57795e-07	0	BMP7_ACVR1_ACVR2A	BMP7 - (ACVR1+ACVR2A)	BMP	Secreted Signaling	KEGG: hsa04350; PMID:26893264
TEp	cE	BMP7	ACVR1_ACVR2A	2.07329e-06	0	BMP7_ACVR1_ACVR2A	BMP7 - (ACVR1+ACVR2A)	BMP	Secreted Signaling	KEGG: hsa04350; PMID:26893264
TEp	M	BMP7	ACVR1_ACVR2A	2.47925e-06	0	BMP7_ACVR1_ACVR2A	BMP7 - (ACVR1+ACVR2A)	BMP	Secreted Signaling	KEGG: hsa04350; PMID:26893264
TEp	Mp	BMP7	ACVR1_ACVR2A	1.98577e-06	0	BMP7_ACVR1_ACVR2A	BMP7 - (ACVR1+ACVR2A)	BMP	Secreted Signaling	KEGG: hsa04350; PMID:26893264
TEp	uE	BMP7	ACVR1_ACVR2A	9.47414e-07	0	BMP7_ACVR1_ACVR2A	BMP7 - (ACVR1+ACVR2A)	BMP	Secreted Signaling	KEGG: hsa04350; PMID:26893264
TEp	NK	BMP7	ACVR1_ACVR2A	5.98008e-07	0	BMP7_ACVR1_ACVR2A	BMP7 - (ACVR1+ACVR2A)	BMP	Secreted Signaling	KEGG: hsa04350; PMID:26893264
TEp	NKp	BMP7	ACVR1_ACVR2A	7.87306e-07	0	BMP7_ACVR1_ACVR2A	BMP7 - (ACVR1+ACVR2A)	BMP	Secreted Signaling	KEGG: hsa04350; PMID:26893264
TEp	m-PC	BMP7	ACVR1_ACVR2A	2.18244e-06	0	BMP7_ACVR1_ACVR2A	BMP7 - (ACVR1+ACVR2A)	BMP	Secreted Signaling	KEGG: hsa04350; PMID:26893264
TEp	S	BMP7	ACVR1_ACVR2A	1.22261e-05	0	BMP7_ACVR1_ACVR2A	BMP7 - (ACVR1+ACVR2A)	BMP	Secreted Signaling	KEGG: hsa04350; PMID:26893264
TEp	f-PC	BMP7	ACVR1_ACVR2A	3.62091e-06	0	BMP7_ACVR1_ACVR2A	BMP7 - (ACVR1+ACVR2A)	BMP	Secreted Signaling	KEGG: hsa04350; PMID:26893264
TEp	TE	BMP7	ACVR1_ACVR2A	1.13319e-07	0	BMP7_ACVR1_ACVR2A	BMP7 - (ACVR1+ACVR2A)	BMP	Secreted Signaling	KEGG: hsa04350; PMID:26893264
TEp	TEp	BMP7	ACVR1_ACVR2A	2.04661e-05	0	BMP7_ACVR1_ACVR2A	BMP7 - (ACVR1+ACVR2A)	BMP	Secreted Signaling	KEGG: hsa04350; PMID:26893264
TEp	VE	BMP7	ACVR1_ACVR2A	1.35349e-05	0	BMP7_ACVR1_ACVR2A	BMP7 - (ACVR1+ACVR2A)	BMP	Secreted Signaling	KEGG: hsa04350; PMID:26893264
TEp	VEp	BMP7	ACVR1_ACVR2A	1.23764e-05	0	BMP7_ACVR1_ACVR2A	BMP7 - (ACVR1+ACVR2A)	BMP	Secreted Signaling	KEGG: hsa04350; PMID:26893264
TEp	B	BMP7	ACVR1_ACVR2B	1.11747e-06	0	BMP7_ACVR1_ACVR2B	BMP7 - (ACVR1+ACVR2B)	BMP	Secreted Signaling	KEGG: hsa04350; PMID:26893264
TEp	Bp	BMP7	ACVR1_ACVR2B	2.564e-06	0	BMP7_ACVR1_ACVR2B	BMP7 - (ACVR1+ACVR2B)	BMP	Secreted Signaling	KEGG: hsa04350; PMID:26893264
TEp	cE	BMP7	ACVR1_ACVR2B	3.70157e-06	0	BMP7_ACVR1_ACVR2B	BMP7 - (ACVR1+ACVR2B)	BMP	Secreted Signaling	KEGG: hsa04350; PMID:26893264
TEp	M	BMP7	ACVR1_ACVR2B	8.42705e-06	0	BMP7_ACVR1_ACVR2B	BMP7 - (ACVR1+ACVR2B)	BMP	Secreted Signaling	KEGG: hsa04350; PMID:26893264
TEp	Mp	BMP7	ACVR1_ACVR2B	7.64946e-06	0	BMP7_ACVR1_ACVR2B	BMP7 - (ACVR1+ACVR2B)	BMP	Secreted Signaling	KEGG: hsa04350; PMID:26893264
TEp	uE	BMP7	ACVR1_ACVR2B	1.76677e-06	0	BMP7_ACVR1_ACVR2B	BMP7 - (ACVR1+ACVR2B)	BMP	Secreted Signaling	KEGG: hsa04350; PMID:26893264
TEp	NK	BMP7	ACVR1_ACVR2B	2.33384e-06	0	BMP7_ACVR1_ACVR2B	BMP7 - (ACVR1+ACVR2B)	BMP	Secreted Signaling	KEGG: hsa04350; PMID:26893264
TEp	NKp	BMP7	ACVR1_ACVR2B	3.31307e-06	0	BMP7_ACVR1_ACVR2B	BMP7 - (ACVR1+ACVR2B)	BMP	Secreted Signaling	KEGG: hsa04350; PMID:26893264
TEp	m-PC	BMP7	ACVR1_ACVR2B	5.07265e-06	0	BMP7_ACVR1_ACVR2B	BMP7 - (ACVR1+ACVR2B)	BMP	Secreted Signaling	KEGG: hsa04350; PMID:26893264
TEp	S	BMP7	ACVR1_ACVR2B	6.0374e-06	0	BMP7_ACVR1_ACVR2B	BMP7 - (ACVR1+ACVR2B)	BMP	Secreted Signaling	KEGG: hsa04350; PMID:26893264
TEp	f-PC	BMP7	ACVR1_ACVR2B	8.16224e-06	0	BMP7_ACVR1_ACVR2B	BMP7 - (ACVR1+ACVR2B)	BMP	Secreted Signaling	KEGG: hsa04350; PMID:26893264
TEp	TE	BMP7	ACVR1_ACVR2B	2.92795e-07	0	BMP7_ACVR1_ACVR2B	BMP7 - (ACVR1+ACVR2B)	BMP	Secreted Signaling	KEGG: hsa04350; PMID:26893264
TEp	TEp	BMP7	ACVR1_ACVR2B	2.35567e-05	0	BMP7_ACVR1_ACVR2B	BMP7 - (ACVR1+ACVR2B)	BMP	Secreted Signaling	KEGG: hsa04350; PMID:26893264
TEp	VE	BMP7	ACVR1_ACVR2B	2.42103e-05	0	BMP7_ACVR1_ACVR2B	BMP7 - (ACVR1+ACVR2B)	BMP	Secreted Signaling	KEGG: hsa04350; PMID:26893264
TEp	VEp	BMP7	ACVR1_ACVR2B	2.33384e-05	0	BMP7_ACVR1_ACVR2B	BMP7 - (ACVR1+ACVR2B)	BMP	Secreted Signaling	KEGG: hsa04350; PMID:26893264
TEp	B	BMP7	ACVR1_BMPR2	3.00832e-07	0	BMP7_ACVR1_BMPR2	BMP7 - (ACVR1+BMPR2)	BMP	Secreted Signaling	KEGG: hsa04350; PMID:26893264
TEp	Bp	BMP7	ACVR1_BMPR2	6.45639e-07	0	BMP7_ACVR1_BMPR2	BMP7 - (ACVR1+BMPR2)	BMP	Secreted Signaling	KEGG: hsa04350; PMID:26893264
TEp	cE	BMP7	ACVR1_BMPR2	4.27527e-06	0	BMP7_ACVR1_BMPR2	BMP7 - (ACVR1+BMPR2)	BMP	Secreted Signaling	KEGG: hsa04350; PMID:26893264
TEp	M	BMP7	ACVR1_BMPR2	2.70621e-06	0	BMP7_ACVR1_BMPR2	BMP7 - (ACVR1+BMPR2)	BMP	Secreted Signaling	KEGG: hsa04350; PMID:26893264
TEp	Mp	BMP7	ACVR1_BMPR2	6.07337e-06	0	BMP7_ACVR1_BMPR2	BMP7 - (ACVR1+BMPR2)	BMP	Secreted Signaling	KEGG: hsa04350; PMID:26893264
TEp	uE	BMP7	ACVR1_BMPR2	1.8968e-06	0	BMP7_ACVR1_BMPR2	BMP7 - (ACVR1+BMPR2)	BMP	Secreted Signaling	KEGG: hsa04350; PMID:26893264
TEp	NK	BMP7	ACVR1_BMPR2	6.06201e-07	0	BMP7_ACVR1_BMPR2	BMP7 - (ACVR1+BMPR2)	BMP	Secreted Signaling	KEGG: hsa04350; PMID:26893264
TEp	NKp	BMP7	ACVR1_BMPR2	8.21044e-07	0	BMP7_ACVR1_BMPR2	BMP7 - (ACVR1+BMPR2)	BMP	Secreted Signaling	KEGG: hsa04350; PMID:26893264
TEp	m-PC	BMP7	ACVR1_BMPR2	2.02132e-06	0	BMP7_ACVR1_BMPR2	BMP7 - (ACVR1+BMPR2)	BMP	Secreted Signaling	KEGG: hsa04350; PMID:26893264
TEp	S	BMP7	ACVR1_BMPR2	1.29147e-05	0	BMP7_ACVR1_BMPR2	BMP7 - (ACVR1+BMPR2)	BMP	Secreted Signaling	KEGG: hsa04350; PMID:26893264
TEp	f-PC	BMP7	ACVR1_BMPR2	7.15837e-06	0	BMP7_ACVR1_BMPR2	BMP7 - (ACVR1+BMPR2)	BMP	Secreted Signaling	KEGG: hsa04350; PMID:26893264
TEp	TE	BMP7	ACVR1_BMPR2	1.08731e-07	0	BMP7_ACVR1_BMPR2	BMP7 - (ACVR1+BMPR2)	BMP	Secreted Signaling	KEGG: hsa04350; PMID:26893264
TEp	TEp	BMP7	ACVR1_BMPR2	1.69765e-05	0	BMP7_ACVR1_BMPR2	BMP7 - (ACVR1+BMPR2)	BMP	Secreted Signaling	KEGG: hsa04350; PMID:26893264
TEp	VE	BMP7	ACVR1_BMPR2	5.23982e-05	0	BMP7_ACVR1_BMPR2	BMP7 - (ACVR1+BMPR2)	BMP	Secreted Signaling	KEGG: hsa04350; PMID:26893264
TEp	VEp	BMP7	ACVR1_BMPR2	5.181e-05	0	BMP7_ACVR1_BMPR2	BMP7 - (ACVR1+BMPR2)	BMP	Secreted Signaling	KEGG: hsa04350; PMID:26893264
TEp	m-PC	BMP7	BMPR1A_ACVR2A	1.06476e-06	0	BMP7_BMPR1A_ACVR2A	BMP7 - (BMPR1A+ACVR2A)	BMP	Secreted Signaling	KEGG: hsa04350; PMID:26893264
TEp	TEp	BMP7	BMPR1A_ACVR2A	2.71757e-05	0	BMP7_BMPR1A_ACVR2A	BMP7 - (BMPR1A+ACVR2A)	BMP	Secreted Signaling	KEGG: hsa04350; PMID:26893264
TEp	m-PC	BMP7	BMPR1A_ACVR2B	4.34697e-06	0	BMP7_BMPR1A_ACVR2B	BMP7 - (BMPR1A+ACVR2B)	BMP	Secreted Signaling	KEGG: hsa04350; PMID:26893264
TEp	TEp	BMP7	BMPR1A_ACVR2B	2.91334e-05	0	BMP7_BMPR1A_ACVR2B	BMP7 - (BMPR1A+ACVR2B)	BMP	Secreted Signaling	KEGG: hsa04350; PMID:26893264
TEp	m-PC	BMP7	BMPR1A_BMPR2	1.21324e-06	0	BMP7_BMPR1A_BMPR2	BMP7 - (BMPR1A+BMPR2)	BMP	Secreted Signaling	KEGG: hsa04350; PMID:26893264
TEp	TEp	BMP7	BMPR1A_BMPR2	2.20444e-05	0	BMP7_BMPR1A_BMPR2	BMP7 - (BMPR1A+BMPR2)	BMP	Secreted Signaling	KEGG: hsa04350; PMID:26893264
TEp	B	BMP7	BMPR1B_ACVR2A	4.74076e-07	0	BMP7_BMPR1B_ACVR2A	BMP7 - (BMPR1B+ACVR2A)	BMP	Secreted Signaling	KEGG: hsa04350; PMID:26893264
TEp	Bp	BMP7	BMPR1B_ACVR2A	9.32793e-07	0	BMP7_BMPR1B_ACVR2A	BMP7 - (BMPR1B+ACVR2A)	BMP	Secreted Signaling	KEGG: hsa04350; PMID:26893264
TEp	cE	BMP7	BMPR1B_ACVR2A	5.27001e-06	0	BMP7_BMPR1B_ACVR2A	BMP7 - (BMPR1B+ACVR2A)	BMP	Secreted Signaling	KEGG: hsa04350; PMID:26893264
TEp	M	BMP7	BMPR1B_ACVR2A	3.5361e-06	0	BMP7_BMPR1B_ACVR2A	BMP7 - (BMPR1B+ACVR2A)	BMP	Secreted Signaling	KEGG: hsa04350; PMID:26893264
TEp	Mp	BMP7	BMPR1B_ACVR2A	2.75525e-06	0	BMP7_BMPR1B_ACVR2A	BMP7 - (BMPR1B+ACVR2A)	BMP	Secreted Signaling	KEGG: hsa04350; PMID:26893264
TEp	uE	BMP7	BMPR1B_ACVR2A	3.32028e-06	0	BMP7_BMPR1B_ACVR2A	BMP7 - (BMPR1B+ACVR2A)	BMP	Secreted Signaling	KEGG: hsa04350; PMID:26893264
TEp	NK	BMP7	BMPR1B_ACVR2A	6.8543e-07	0	BMP7_BMPR1B_ACVR2A	BMP7 - (BMPR1B+ACVR2A)	BMP	Secreted Signaling	KEGG: hsa04350; PMID:26893264
TEp	NKp	BMP7	BMPR1B_ACVR2A	9.7459e-07	0	BMP7_BMPR1B_ACVR2A	BMP7 - (BMPR1B+ACVR2A)	BMP	Secreted Signaling	KEGG: hsa04350; PMID:26893264
TEp	m-PC	BMP7	BMPR1B_ACVR2A	4.02398e-06	0	BMP7_BMPR1B_ACVR2A	BMP7 - (BMPR1B+ACVR2A)	BMP	Secreted Signaling	KEGG: hsa04350; PMID:26893264
TEp	S	BMP7	BMPR1B_ACVR2A	2.08726e-05	0	BMP7_BMPR1B_ACVR2A	BMP7 - (BMPR1B+ACVR2A)	BMP	Secreted Signaling	KEGG: hsa04350; PMID:26893264
[truncated: 24,795 more rows]
