# Supplementary material for: Revisiting the Transcriptome Landscape of Pig Embryo Implantation Site at Single-Cell Resolution
Source: Front Cell Dev Biol. 2022 May 4;10:796358. doi: 10.3389/fcell.2022.796358 (PMC9114439; doi:10.3389/fcell.2022.796358)
Supplement: Supplementary file 3 [file Table1.XLSX]

## Sheet: Table-S1-marker
Supplementary Table 1. The complete list of novel and known marker genes for each cell type.
gene_symbol	p_val	avg_logFC	pct.1	pct.2	p_val_adj	cell_type
HBB	0	2.02019	0.996	0.269	0	RC
AHSP	0	1.93876	1	0.184	0	RC
ENSSSCG00000020872	0	1.69679	0.998	0.109	0	RC
BLVRB	0	1.68163	0.996	0.231	0	RC
ALAS2	0	1.64702	0.987	0.102	0	RC
FECH	0	1.30771	0.99	0.174	0	RC
HEBP1	0	1.26597	0.973	0.231	0	RC
NPM3	0	1.16056	0.933	0.175	0	RC
HBM	0	1.07882	0.887	0.079	0	RC
UROD	0	1.03264	0.956	0.193	0	RC
RFESD	0	1.03195	0.935	0.211	0	RC
ALAD	0	1.0316	0.935	0.174	0	RC
ENSSSCG00000009046	0	0.977558	0.823	0.073	0	RC
RHAG	0	0.957249	0.883	0.07	0	RC
CPOX	0	0.933056	0.902	0.139	0	RC
HMBS	0	0.932504	0.898	0.13	0	RC
AGAP3	0	0.924674	0.912	0.156	0	RC
ENSSSCG00000039095	0	0.872894	0.816	0.065	0	RC
SLC4A1	0	0.868091	0.858	0.077	0	RC
TFRC	0	0.827221	0.829	0.142	0	RC
ENSSSCG00000031608	0	0.791188	0.793	0.07	0	RC
ABCB10	0	0.778557	0.839	0.127	0	RC
PDIA2	0	0.751089	0.749	0.064	0	RC
TRMO	0	0.744121	0.779	0.13	0	RC
EPOR	0	0.683523	0.749	0.067	0	RC
NME4	0	0.677197	0.701	0.076	0	RC
HBQ1	0	0.661665	0.729	0.086	0	RC
CYP2W1	0	0.653453	0.61	0.054	0	RC
GATA1	0	0.647451	0.708	0.065	0	RC
ENSSSCG00000047324	0	0.60098	0.599	0.051	0	RC
TAL1	0	0.58269	0.676	0.093	0	RC
SLC25A37	0	0.57962	0.637	0.053	0	RC
ENSSSCG00000039854	0	0.555026	0.678	0.098	0	RC
KLF1	0	0.534597	0.599	0.059	0	RC
TNNI1	0	0.532695	0.582	0.053	0	RC
RHCE	0	0.531764	0.549	0.046	0	RC
DDAH1	0	0.473943	0.608	0.07	0	RC
ENSSSCG00000032113	0	0.465391	0.543	0.058	0	RC
KCNN4	0	0.451566	0.555	0.043	0	RC
PKLR	0	0.415007	0.516	0.055	0	RC
ENSSSCG00000013654	0	0.401076	0.52	0.048	0	RC
EPB42	0	0.383522	0.418	0.036	0	RC
ENSSSCG00000007978	4.55978e-300	2.67504	1	0.598	1.02148e-295	RC
ABCB6	8.79956e-298	0.45914	0.572	0.073	1.97128e-293	RC
HBE1	6.2826e-295	2.56914	1	0.608	1.40743e-290	RC
ASIC4	1.1949e-292	0.352589	0.42	0.039	2.67682e-288	RC
HBZ	2.45374e-292	2.58421	1	0.607	5.49686e-288	RC
CYB5A	1.8353e-287	1.05627	0.983	0.307	4.11143e-283	RC
SLC39A8	2.77765e-287	0.513774	0.674	0.107	6.2225e-283	RC
E2F1	2.37286e-275	0.449527	0.524	0.067	5.31569e-271	RC
CRYBA4	9.80736e-271	0.406241	0.392	0.037	2.19705e-266	RC
ANO1	3.19847e-270	0.449287	0.572	0.079	7.16521e-266	RC
NFE2	4.68178e-270	0.384699	0.478	0.056	1.04881e-265	RC
PRDX2	8.21911e-259	1.5471	1	0.664	1.84124e-254	RC
UROS	9.00941e-254	0.615652	0.783	0.161	2.01829e-249	RC
GCAT	5.6221e-252	0.381166	0.528	0.074	1.25946e-247	RC
PTPRN	8.23556e-252	0.306819	0.344	0.03	1.84493e-247	RC
ENSSSCG00000001038	7.41316e-249	1.18285	0.994	0.51	1.6607e-244	RC
P3H1	7.05381e-248	1.03996	0.946	0.293	1.58019e-243	RC
PPOX	2.76254e-245	0.522085	0.699	0.132	6.18863e-241	RC
GFI1B	8.45568e-242	0.302781	0.365	0.036	1.89424e-237	RC
ENSSSCG00000038233	4.05152e-239	0.288124	0.374	0.038	9.07622e-235	RC
PLEK2	9.61396e-234	0.301984	0.418	0.049	2.15372e-229	RC
ENSSSCG00000025631	3.51324e-231	0.598413	0.693	0.133	7.87035e-227	RC
ENSSSCG00000026248	5.359e-229	0.308254	0.386	0.043	1.20052e-224	RC
DPF3	1.82616e-225	0.322682	0.474	0.065	4.09097e-221	RC
CA2	6.21843e-225	0.395553	0.522	0.079	1.39305e-220	RC
SPTA1	8.74487e-221	0.341916	0.392	0.046	1.95903e-216	RC
GYPC	2.75233e-219	0.321501	0.493	0.072	6.16578e-215	RC
ASPDH	4.80702e-219	0.659903	0.873	0.24	1.07687e-214	RC
NARF	1.18079e-216	0.496044	0.691	0.142	2.6452e-212	RC
VDAC3	1.05551e-215	0.826453	0.942	0.323	2.36456e-211	RC
GLRX5	1.68093e-213	0.671137	0.854	0.235	3.76562e-209	RC
NCOA4	8.01255e-211	0.667883	0.894	0.255	1.79497e-206	RC
PYCR1	8.97386e-211	0.476809	0.674	0.137	2.01032e-206	RC
ENSSSCG00000034731	2.47101e-210	0.439245	0.355	0.038	5.53556e-206	RC
SLC19A1	7.48122e-209	0.369435	0.516	0.082	1.67594e-204	RC
ASB1	1.58295e-206	0.412549	0.564	0.101	3.54613e-202	RC
H1-0	2.00845e-202	0.730262	0.846	0.225	4.49932e-198	RC
ENSSSCG00000002651	2.92402e-197	0.35322	0.499	0.082	6.55039e-193	RC
PRXL2A	2.33915e-191	0.670729	0.925	0.3	5.24017e-187	RC
PORCN	8.23994e-189	0.35109	0.445	0.068	1.84591e-184	RC
REPS2	2.7817e-188	0.254651	0.357	0.044	6.23156e-184	RC
TSPAN32	6.49023e-172	0.272106	0.361	0.05	1.45394e-167	RC
PABPC4	7.11518e-171	0.472788	0.706	0.176	1.59394e-166	RC
DMTN	1.55224e-169	0.26727	0.355	0.048	3.47733e-165	RC
ATP5IF1	1.10561e-166	0.776261	0.992	0.667	2.47679e-162	RC
ATP2B4	4.34822e-163	0.544385	0.743	0.204	9.74089e-159	RC
AGPAT2	8.06638e-163	0.378087	0.559	0.118	1.80703e-158	RC
ARID3A	3.53687e-158	0.408826	0.628	0.152	7.9233e-154	RC
PAQR8	2.44525e-157	0.610687	0.466	0.09	5.47784e-153	RC
SLC30A1	8.86397e-157	0.47375	0.676	0.175	1.98571e-152	RC
UBAC1	1.35555e-155	0.581654	0.898	0.323	3.03671e-151	RC
NME1	6.69476e-155	0.516788	0.785	0.239	1.49976e-150	RC
MBOAT1	1.24395e-154	0.321163	0.459	0.086	2.78669e-150	RC
SNX22	2.01099e-150	0.256289	0.336	0.049	4.50503e-146	RC
MCM5	6.35183e-143	0.324178	0.58	0.136	1.42294e-138	RC
ACSS1	1.75541e-137	0.328765	0.551	0.131	3.93246e-133	RC
ASNS	4.92456e-133	0.311284	0.476	0.104	1.1032e-128	RC
CDC42EP2	1.05905e-130	0.364436	0.587	0.15	2.37249e-126	RC
PIGQ	1.09241e-129	0.305684	0.472	0.103	2.44721e-125	RC
FAM210B	4.51654e-129	0.373357	0.724	0.216	1.01179e-124	RC
ALDH16A1	7.95441e-129	0.366951	0.672	0.192	1.78195e-124	RC
MCM2	8.81552e-128	0.276725	0.418	0.084	1.97485e-123	RC
STEAP3	2.72445e-127	0.302751	0.585	0.145	6.1033e-123	RC
SLC25A39	4.46996e-123	0.384331	0.658	0.196	1.00136e-118	RC
NT5DC2	7.05319e-123	0.317246	0.651	0.182	1.58006e-118	RC
IFRD2	3.88887e-122	0.307527	0.572	0.151	8.71184e-118	RC
SLC20A1	9.44374e-122	0.40814	0.664	0.199	2.11559e-117	RC
OXCT1	2.8252e-118	0.343338	0.71	0.215	6.32902e-114	RC
ARL4A	6.3627e-117	0.420703	0.704	0.216	1.42537e-112	RC
MAMDC4	3.64707e-116	0.55746	0.942	0.455	8.17017e-112	RC
MCM6	2.97291e-115	0.279318	0.587	0.16	6.65992e-111	RC
BNIP3L	1.91652e-114	0.492983	0.906	0.375	4.29339e-110	RC
EPB41	1.87944e-113	0.387037	0.685	0.213	4.21033e-109	RC
ENSSSCG00000032003	9.65985e-111	0.56382	0.992	0.693	2.164e-106	RC
FZD5	1.67386e-110	0.32433	0.549	0.149	3.74977e-106	RC
TMX1	8.03164e-110	0.473743	0.829	0.323	1.79925e-105	RC
PIK3CB	5.05124e-107	0.275658	0.407	0.092	1.13158e-102	RC
CPEB4	4.0926e-106	0.490933	0.823	0.324	9.16825e-102	RC
ENSSSCG00000001064	2.8211e-100	0.32911	0.633	0.199	6.31983e-96	RC
STRADB	3.14479e-100	0.28535	0.589	0.179	7.04496e-96	RC
ENSSSCG00000014540	5.20067e-100	0.319935	1	0.987	1.16505e-95	RC
ANXA6	6.12949e-98	0.404578	0.804	0.297	1.37313e-93	RC
EIF2AK1	9.7079e-98	0.272259	0.497	0.137	2.17476e-93	RC
SLC29A1	2.97188e-96	0.265307	0.441	0.114	6.6576e-92	RC
ENSSSCG00000032067	3.70632e-95	0.320428	0.708	0.248	8.3029e-91	RC
PPP2R1B	1.41939e-89	0.291052	0.647	0.22	3.17973e-85	RC
SMS	9.13932e-88	0.325555	0.739	0.275	2.04739e-83	RC
ENSSSCG00000010954	1.049e-87	0.426425	0.904	0.437	2.34998e-83	RC
MCM7	1.72723e-87	0.275952	0.645	0.217	3.86934e-83	RC
UQCR10	3.12151e-86	0.452534	0.927	0.502	6.9928e-82	RC
ZMAT5	1.95307e-81	0.269389	0.53	0.171	4.37528e-77	RC
SIVA1	2.25196e-81	0.36045	0.877	0.394	5.04483e-77	RC
ENSSSCG00000032946	5.73976e-79	0.274495	0.451	0.134	1.28582e-74	RC
ENSSSCG00000013436	4.54641e-78	0.378537	0.871	0.414	1.01849e-73	RC
PRDX3	1.52803e-75	0.312815	0.706	0.283	3.42309e-71	RC
RPS2	3.9415e-73	0.334264	1	0.978	8.82975e-69	RC
SOD1	2.95416e-67	0.38401	0.971	0.613	6.61792e-63	RC
TALDO1	3.4616e-66	0.392698	0.981	0.632	7.75468e-62	RC
NANS	1.36439e-62	0.428056	0.975	0.706	3.0565e-58	RC
ENSSSCG00000007524	5.26329e-62	0.370994	0.967	0.66	1.17908e-57	RC
ENSSSCG00000001696	9.91831e-58	0.255981	0.833	0.392	2.2219e-53	RC
HDGF	7.01017e-54	0.258273	0.841	0.409	1.57042e-49	RC
CYTB	3.53164e-46	0.277904	0.998	0.952	7.91159e-42	RC
HBZ	0	2.77897	1	0.596	0	RCp
HBE1	0	2.73779	1	0.598	0	RCp
ENSSSCG00000007978	0	2.66575	1	0.588	0	RCp
AHSP	0	2.44954	0.999	0.163	0	RCp
HBB	0	2.36082	0.999	0.25	0	RCp
BLVRB	0	1.86405	1	0.211	0	RCp
PRDX2	0	1.75347	1	0.656	0	RCp
ALAS2	0	1.7304	0.994	0.079	0	RCp
ENSSSCG00000020872	0	1.62707	0.994	0.086	0	RCp
HEBP1	0	1.51549	0.99	0.211	0	RCp
FECH	0	1.4748	0.99	0.153	0	RCp
SLC4A1	0	1.31409	0.958	0.05	0	RCp
ALAD	0	1.28437	0.977	0.152	0	RCp
ENSSSCG00000001038	0	1.26166	0.996	0.498	0	RCp
CYB5A	0	1.24305	0.988	0.289	0	RCp
NPM3	0	1.23968	0.96	0.154	0	RCp
ENSSSCG00000009046	0	1.21104	0.933	0.047	0	RCp
CPOX	0	1.19858	0.963	0.115	0	RCp
CENPF	0	1.16691	0.916	0.121	0	RCp
UROD	0	1.15739	0.974	0.172	0	RCp
P3H1	0	1.15608	0.986	0.274	0	RCp
RHAG	0	1.14107	0.936	0.046	0	RCp
HBM	0	1.12109	0.925	0.056	0	RCp
ABCB10	0	1.10465	0.958	0.1	0	RCp
AGAP3	0	1.08167	0.96	0.134	0	RCp
ENSSSCG00000025631	0	1.07889	0.905	0.104	0	RCp
TFRC	0	1.05576	0.94	0.117	0	RCp
RFESD	0	1.04985	0.956	0.191	0	RCp
HMBS	0	0.996821	0.925	0.109	0	RCp
TRMO	0	0.949712	0.901	0.105	0	RCp
TOP2A	0	0.937614	0.772	0.08	0	RCp
H1-0	0	0.922126	0.916	0.205	0	RCp
VDAC3	0	0.91009	0.969	0.305	0	RCp
ENSSSCG00000031608	0	0.905161	0.896	0.045	0	RCp
ENSSSCG00000039095	0	0.841268	0.862	0.043	0	RCp
EPOR	0	0.830518	0.879	0.041	0	RCp
HBQ1	0	0.813273	0.861	0.06	0	RCp
PRXL2A	0	0.801504	0.952	0.282	0	RCp
PDIA2	0	0.788556	0.84	0.041	0	RCp
GLRX5	0	0.787625	0.934	0.213	0	RCp
GATA1	0	0.776559	0.835	0.04	0	RCp
ENSSSCG00000039854	0	0.766031	0.851	0.072	0	RCp
ASPDH	0	0.743396	0.925	0.221	0	RCp
UROS	0	0.737079	0.88	0.139	0	RCp
TAL1	0	0.722214	0.817	0.068	0	RCp
KLF1	0	0.718712	0.804	0.031	0	RCp
NCOA4	0	0.717055	0.931	0.236	0	RCp
ATP2B4	0	0.710512	0.882	0.181	0	RCp
PPOX	0	0.704194	0.869	0.106	0	RCp
NME4	0	0.702008	0.803	0.053	0	RCp
ABCB6	0	0.69409	0.798	0.045	0	RCp
UBAC1	0	0.690158	0.949	0.304	0	RCp
ENSSSCG00000026302	0	0.668286	0.708	0.046	0	RCp
ENSSSCG00000032113	0	0.652594	0.736	0.032	0	RCp
ENSSSCG00000034731	0	0.644715	0.486	0.021	0	RCp
ARL4A	0	0.641384	0.861	0.193	0	RCp
ENSSSCG00000033451	0	0.63591	0.762	0.094	0	RCp
CYP2W1	0	0.625501	0.721	0.033	0	RCp
NME1	0	0.612856	0.874	0.219	0	RCp
PAQR8	0	0.608861	0.525	0.076	0	RCp
TPX2	0	0.595547	0.73	0.086	0	RCp
DDAH1	0	0.595361	0.767	0.046	0	RCp
ANO1	0	0.589706	0.767	0.054	0	RCp
PYCR1	0	0.586493	0.825	0.113	0	RCp
PABPC4	0	0.575578	0.828	0.154	0	RCp
ARID3A	0	0.570268	0.812	0.127	0	RCp
NARF	0	0.569183	0.813	0.12	0	RCp
SLC39A8	0	0.56697	0.766	0.086	0	RCp
ENSSSCG00000017032	0	0.565739	0.664	0.077	0	RCp
PKLR	0	0.561593	0.692	0.031	0	RCp
RHCE	0	0.536816	0.623	0.028	0	RCp
ENSSSCG00000031741	0	0.531613	0.694	0.11	0	RCp
TNNI1	0	0.522163	0.678	0.033	0	RCp
DLGAP5	0	0.518713	0.631	0.054	0	RCp
SPTA1	0	0.514712	0.637	0.02	0	RCp
NFE2	0	0.504244	0.674	0.032	0	RCp
SMC2	0	0.497066	0.847	0.201	0	RCp
ASB1	0	0.487344	0.727	0.078	0	RCp
MYBL2	0	0.478522	0.707	0.067	0	RCp
OXCT1	0	0.477429	0.82	0.195	0	RCp
CA2	0	0.477088	0.704	0.056	0	RCp
MBOAT1	0	0.476411	0.685	0.061	0	RCp
ENSSSCG00000013654	0	0.465426	0.649	0.027	0	RCp
GCAT	0	0.46032	0.68	0.052	0	RCp
SLC25A37	0	0.458686	0.638	0.038	0	RCp
GYPC	0	0.458185	0.681	0.048	0	RCp
UBE2C	0	0.453757	0.55	0.069	0	RCp
PPP2R1B	0	0.451113	0.837	0.196	0	RCp
ENSSSCG00000047324	0	0.447472	0.601	0.037	0	RCp
NT5DC2	0	0.445296	0.848	0.157	0	RCp
SLC19A1	0	0.43737	0.647	0.062	0	RCp
KCNN4	0	0.437162	0.577	0.029	0	RCp
ALDH16A1	0	0.436947	0.799	0.171	0	RCp
ENSSSCG00000032946	0	0.42343	0.709	0.109	0	RCp
BIRC5	0	0.409217	0.722	0.111	0	RCp
TK1	0	0.407044	0.676	0.077	0	RCp
FZD5	0	0.404673	0.728	0.127	0	RCp
ZMAT5	0	0.403433	0.737	0.148	0	RCp
SPC24	0	0.400399	0.744	0.102	0	RCp
PORCN	0	0.398334	0.609	0.047	0	RCp
PIGQ	0	0.390385	0.637	0.082	0	RCp
DPF3	0	0.389841	0.613	0.045	0	RCp
E2F1	0	0.389619	0.552	0.054	0	RCp
MXD3	0	0.375969	0.587	0.092	0	RCp
DMTN	0	0.373516	0.566	0.026	0	RCp
ACSS1	0	0.372563	0.698	0.11	0	RCp
SLC29A1	0	0.37227	0.665	0.09	0	RCp
STEAP3	0	0.37115	0.703	0.126	0	RCp
PLEK2	0	0.368067	0.555	0.03	0	RCp
ASNS	0	0.366233	0.622	0.084	0	RCp
EPB42	0	0.364614	0.494	0.021	0	RCp
ASIC4	0	0.360173	0.515	0.023	0	RCp
ENSSSCG00000038233	0	0.356317	0.516	0.02	0	RCp
ENSSSCG00000033550	0	0.352755	0.435	0.022	0	RCp
CDC42EP2	0	0.348223	0.698	0.131	0	RCp
POLD1	0	0.346683	0.568	0.075	0	RCp
ASPM	0	0.346219	0.423	0.033	0	RCp
SNX22	0	0.344542	0.529	0.029	0	RCp
NCAPG	0	0.343881	0.559	0.058	0	RCp
HMMR	0	0.342973	0.564	0.07	0	RCp
CDCA3	0	0.341487	0.521	0.038	0	RCp
CRYBA4	0	0.33884	0.458	0.023	0	RCp
ENSSSCG00000035908	0	0.338114	0.689	0.101	0	RCp
GFI1B	0	0.337584	0.483	0.019	0	RCp
CENPA	0	0.336377	0.48	0.036	0	RCp
CCNB1	0	0.329686	0.429	0.042	0	RCp
KIF11	0	0.325496	0.502	0.044	0	RCp
ENSSSCG00000017643	0	0.32395	0.701	0.102	0	RCp
EIF2AK1	0	0.322578	0.654	0.117	0	RCp
AGPAT2	0	0.31942	0.611	0.103	0	RCp
TSPAN32	0	0.319264	0.516	0.031	0	RCp
ANKH	0	0.315921	0.523	0.038	0	RCp
PLK1	0	0.314525	0.457	0.042	0	RCp
PIK3CB	0	0.312749	0.559	0.074	0	RCp
PLAGL2	0	0.312133	0.566	0.064	0	RCp
CLSPN	0	0.307829	0.556	0.07	0	RCp
NSD2	0	0.304746	0.596	0.098	0	RCp
ENSSSCG00000007493	0	0.304706	0.465	0.057	0	RCp
GTSE1	0	0.294865	0.459	0.032	0	RCp
CST6	0	0.287712	0.488	0.047	0	RCp
TXNRD2	0	0.286724	0.53	0.054	0	RCp
TRAK2	0	0.285794	0.538	0.066	0	RCp
AURKB	0	0.283582	0.514	0.051	0	RCp
REPS2	0	0.2824	0.471	0.028	0	RCp
SGO1	0	0.281785	0.462	0.032	0	RCp
SMIM1	0	0.279608	0.488	0.041	0	RCp
ENSSSCG00000034853	0	0.278245	0.341	0.012	0	RCp
SGO2	0	0.278056	0.452	0.048	0	RCp
CENPE	0	0.277631	0.514	0.072	0	RCp
ENSSSCG00000002651	0	0.277047	0.511	0.071	0	RCp
ENSSSCG00000026248	0	0.276223	0.449	0.03	0	RCp
KIF23	0	0.274707	0.441	0.04	0	RCp
NUF2	0	0.274569	0.564	0.074	0	RCp
PCLAF	0	0.272449	0.597	0.078	0	RCp
CDKN3	0	0.272368	0.466	0.056	0	RCp
GINS1	0	0.266175	0.532	0.071	0	RCp
TRIM10	0	0.263954	0.42	0.014	0	RCp
SPTB	0	0.261505	0.421	0.013	0	RCp
SLC30A3	0	0.260315	0.42	0.016	0	RCp
MICALL2	0	0.259056	0.448	0.045	0	RCp
TMCC2	0	0.250403	0.378	0.019	0	RCp
FAM210B	9.57268e-307	0.432881	0.824	0.197	2.14447e-302	RCp
IFRD2	1.03704e-306	0.331579	0.681	0.133	2.32318e-302	RCp
DPP3	5.54914e-306	0.263154	0.544	0.086	1.24312e-301	RCp
TSTD1	1.64123e-303	0.276434	0.611	0.106	3.67669e-299	RCp
EPB41	4.6036e-303	0.429535	0.819	0.192	1.0313e-298	RCp
CCDC34	2.63403e-302	0.307168	0.631	0.113	5.90076e-298	RCp
ELL2	2.25989e-301	0.283703	0.627	0.112	5.0626e-297	RCp
LMNB1	1.24608e-296	0.250042	0.694	0.132	2.79147e-292	RCp
ATP5IF1	1.85742e-293	0.811474	0.994	0.658	4.161e-289	RCp
PRDX3	1.85819e-290	0.519783	0.897	0.26	4.16271e-286	RCp
ANXA6	5.828e-288	0.562424	0.933	0.275	1.30559e-283	RCp
DUT	5.26772e-283	0.526703	0.958	0.316	1.18008e-278	RCp
SLC25A39	5.76872e-283	0.393048	0.758	0.177	1.29231e-278	RCp
ENSSSCG00000032067	2.6674e-280	0.48249	0.839	0.227	5.97552e-276	RCp
SLC30A1	3.67082e-277	0.389965	0.717	0.159	8.22337e-273	RCp
MCM3	2.27189e-276	0.268257	0.503	0.08	5.08948e-272	RCp
AP2A1	2.35987e-273	0.427319	0.815	0.209	5.28658e-269	RCp
MCM5	1.13523e-272	0.308596	0.624	0.122	2.54314e-268	RCp
TMX1	8.78564e-271	0.598933	0.929	0.303	1.96816e-266	RCp
BLVRA	1.86017e-268	0.350239	0.689	0.15	4.16715e-264	RCp
SLC20A1	2.45838e-268	0.399168	0.759	0.18	5.50726e-264	RCp
LIG1	2.20975e-257	0.254443	0.524	0.093	4.95029e-253	RCp
ENSSSCG00000035544	1.27332e-254	0.301428	0.565	0.107	2.8525e-250	RCp
MCM6	1.85141e-252	0.301864	0.663	0.143	4.14753e-248	RCp
NANS	2.109e-252	0.759022	0.996	0.698	4.72459e-248	RCp
ENSSSCG00000001064	1.6058e-251	0.35623	0.749	0.18	3.59731e-247	RCp
KMT5A	2.03357e-250	0.280447	0.698	0.159	4.5556e-246	RCp
CCDC167	2.27272e-250	0.280697	0.671	0.149	5.09135e-246	RCp
HMGB2	1.15346e-247	0.633091	0.99	0.44	2.58399e-243	RCp
STRADB	2.39375e-246	0.276276	0.699	0.161	5.36248e-242	RCp
SMS	6.97172e-239	0.448271	0.855	0.256	1.5618e-234	RCp
MCM7	8.11407e-220	0.307747	0.762	0.199	1.81771e-215	RCp
BNIP3L	2.06389e-215	0.512629	0.94	0.36	4.62352e-211	RCp
TUBB	4.19149e-209	0.582945	0.996	0.628	9.38977e-205	RCp
RPS2	1.01716e-203	0.484565	1	0.977	2.27864e-199	RCp
SMC4	4.58799e-202	0.334087	0.848	0.259	1.0278e-197	RCp
ENSSSCG00000013436	2.89982e-191	0.510527	0.927	0.398	6.49617e-187	RCp
CPEB4	2.51215e-188	0.488044	0.862	0.308	5.62772e-184	RCp
MAMDC4	9.94196e-187	0.518253	0.958	0.441	2.2272e-182	RCp
SIVA1	1.45792e-184	0.48044	0.919	0.378	3.26603e-180	RCp
ENSSSCG00000010954	1.82496e-183	0.485011	0.951	0.422	4.08828e-179	RCp
HDGF	4.60126e-183	0.486774	0.943	0.391	1.03077e-178	RCp
LARP7	6.50394e-182	0.40023	0.882	0.32	1.45701e-177	RCp
ENSSSCG00000032003	1.43287e-180	0.562053	0.996	0.685	3.20991e-176	RCp
UQCR10	1.78905e-178	0.516943	0.96	0.489	4.00783e-174	RCp
ENSSSCG00000014540	7.74896e-174	0.346828	1	0.987	1.73592e-169	RCp
ENSSSCG00000001696	1.70452e-169	0.407163	0.912	0.376	3.81846e-165	RCp
ENSSSCG00000002459	1.59471e-165	0.314495	0.847	0.297	3.57247e-161	RCp
ENSSSCG00000000377	4.49982e-157	0.404514	0.907	0.371	1.00805e-152	RCp
YWHAH	9.59021e-153	0.347596	0.9	0.35	2.1484e-148	RCp
SOD1	3.26869e-151	0.474104	0.979	0.604	7.32253e-147	RCp
C1QBP	3.92444e-150	0.376542	0.855	0.334	8.79154e-146	RCp
LSM5	1.13884e-146	0.314926	0.894	0.365	2.55123e-142	RCp
UBE2S	9.42476e-146	0.339108	0.844	0.334	2.11134e-141	RCp
TALDO1	1.92426e-145	0.483901	0.982	0.623	4.31073e-141	RCp
FLAD1	1.88255e-135	0.253488	0.803	0.291	4.21729e-131	RCp
MGST3	2.55119e-128	0.455775	0.945	0.494	5.71518e-124	RCp
ENSSSCG00000033733	2.37743e-125	0.265123	0.954	0.467	5.32591e-121	RCp
ENSSSCG00000040854	4.24326e-119	0.30605	0.903	0.411	9.50574e-115	RCp
ECHS1	1.86264e-110	0.334065	0.954	0.496	4.17269e-106	RCp
ENSSSCG00000005169	1.42637e-109	0.318466	0.999	0.919	3.19536e-105	RCp
ENSSSCG00000007524	9.03811e-109	0.374568	0.986	0.651	2.02472e-104	RCp
CTSV	7.0959e-103	0.270633	0.942	0.389	1.58962e-98	RCp
CYTB	2.62834e-88	0.377251	1	0.951	5.888e-84	RCp
ATP5F1C	1.1601e-84	0.278353	0.931	0.503	2.59886e-80	RCp
RPL4	1.08427e-64	0.271442	0.987	0.749	2.42899e-60	RCp
ND4	6.68757e-64	0.295577	1	0.968	1.49815e-59	RCp
CRABP2	0	1.59173	0.407	0.035	0	TE
UCHL1	9.65583e-268	1.50354	0.457	0.056	2.1631e-263	TE
ENSSSCG00000032242	2.7868e-242	1.98047	0.786	0.259	6.24298e-238	TE
MACROH2A2	1.02997e-240	1.21532	0.391	0.043	2.30733e-236	TE
GAPDH	8.05379e-221	1.53994	0.973	0.915	1.80421e-216	TE
RPS18	5.13927e-198	1.04003	0.975	0.962	1.1513e-193	TE
EEF1A1	2.29351e-187	0.795837	0.998	0.991	5.13793e-183	TE
ENSSSCG00000005169	1.61828e-185	1.05832	0.967	0.922	3.62526e-181	TE
RPSA	1.87136e-184	0.95185	0.981	0.954	4.19221e-180	TE
TUBA1B	1.84477e-178	1.25828	0.963	0.891	4.13265e-174	TE
RPS2	1.12773e-173	0.827137	0.998	0.978	2.52634e-169	TE
TUBB	3.03049e-173	1.43037	0.904	0.641	6.7889e-169	TE
ENSSSCG00000028485	1.67803e-168	1.13669	0.931	0.853	3.75912e-164	TE
NUDT3	7.07754e-159	0.85751	0.981	0.947	1.58551e-154	TE
RAN	2.04063e-158	1.3987	0.877	0.711	4.57142e-154	TE
BEX3	9.16207e-156	1.28538	0.486	0.112	2.05249e-151	TE
RPL15	1.98905e-154	0.844529	0.967	0.944	4.45587e-150	TE
HNRNPA1	1.54905e-153	1.50416	0.861	0.698	3.47018e-149	TE
RPL7	5.12253e-151	0.847758	0.967	0.935	1.14755e-146	TE
RPL21	6.60703e-151	0.913185	0.944	0.931	1.48011e-146	TE
HSP90AB1	1.56488e-148	1.08935	0.919	0.866	3.50565e-144	TE
RBP1	1.08105e-147	1.11213	0.299	0.041	2.42177e-143	TE
ENSSSCG00000011952	3.88729e-147	0.832056	0.96	0.944	8.70832e-143	TE
ENSSSCG00000033019	4.12458e-146	0.967604	0.958	0.921	9.23989e-142	TE
RPS15	4.66238e-146	0.797239	0.977	0.963	1.04447e-141	TE
RPL7A	2.53803e-145	0.728078	0.988	0.982	5.68569e-141	TE
ENSSSCG00000012427	3.49719e-145	0.840555	0.973	0.939	7.8344e-141	TE
RPL5	7.42627e-145	0.855769	0.958	0.922	1.66363e-140	TE
ENSSSCG00000035811	5.1288e-144	0.747012	0.985	0.968	1.14895e-139	TE
NREP	1.54561e-141	1.3486	0.435	0.095	3.46248e-137	TE
ENSSSCG00000016737	4.24738e-141	1.02427	0.919	0.898	9.51498e-137	TE
RPL6	1.08647e-140	0.839762	0.958	0.94	2.4339e-136	TE
ENSSSCG00000024974	5.678e-139	0.736739	0.973	0.957	1.27199e-134	TE
RPS3A	3.80183e-137	0.799512	0.977	0.941	8.51687e-133	TE
DUT	6.9653e-136	1.47327	0.719	0.342	1.56037e-131	TE
ERBB3	4.22851e-135	1.04474	0.904	0.803	9.4727e-131	TE
NSG1	7.99904e-133	0.809283	0.239	0.028	1.79195e-128	TE
ENSSSCG00000034610	3.18925e-132	0.93348	0.272	0.038	7.14456e-128	TE
RPL3	1.21411e-131	0.753062	0.956	0.95	2.71985e-127	TE
ENSSSCG00000033310	2.35942e-129	0.673508	0.985	0.977	5.28556e-125	TE
RPS15A	8.04633e-129	0.75873	0.969	0.945	1.80254e-124	TE
ENSSSCG00000025928	8.86617e-129	0.737112	0.971	0.955	1.9862e-124	TE
RPL27	8.48827e-127	0.835753	0.931	0.937	1.90154e-122	TE
EEF1G	3.487e-126	0.965373	0.886	0.852	7.81157e-122	TE
ENSSSCG00000013889	1.22985e-123	0.666974	0.975	0.967	2.75511e-119	TE
RPS13	1.8359e-123	0.831787	0.942	0.926	4.11279e-119	TE
RPL29	4.6567e-123	0.697166	0.967	0.954	1.04319e-118	TE
ENSSSCG00000029830	7.79453e-122	0.626986	0.981	0.966	1.74613e-117	TE
FSCN1	2.3403e-119	1.23977	0.53	0.168	5.24274e-115	TE
RPS27A	1.74479e-117	0.658272	0.977	0.967	3.90868e-113	TE
ENSSSCG00000033733	7.19746e-116	1.43004	0.753	0.487	1.61237e-111	TE
NPM1	7.40607e-116	1.25057	0.838	0.793	1.65911e-111	TE
RANBP1	1.15475e-112	1.45812	0.734	0.475	2.58686e-108	TE
ENO1	1.61426e-112	1.27735	0.846	0.76	3.61628e-108	TE
MDK	2.23933e-112	1.52045	0.769	0.487	5.01654e-108	TE
ENSSSCG00000001930	1.25584e-111	1.3769	0.771	0.537	2.81334e-107	TE
RPLP0	2.56245e-110	0.61298	0.985	0.976	5.7404e-106	TE
RACK1	9.78941e-110	0.705255	0.942	0.926	2.19302e-105	TE
ENSSSCG00000031023	5.23275e-109	0.872558	0.285	0.049	1.17224e-104	TE
ENSSSCG00000031088	9.58402e-109	0.594241	0.99	0.97	2.14701e-104	TE
FABP3	3.04593e-108	1.53429	0.422	0.117	6.8235e-104	TE
RPL22	5.44823e-108	0.716242	0.936	0.938	1.22051e-103	TE
ENSSSCG00000000576	2.16819e-105	1.0996	0.832	0.753	4.85717e-101	TE
RPS20	1.11307e-103	0.558662	0.99	0.985	2.49349e-99	TE
ENSSSCG00000028355	2.48681e-103	0.848014	0.956	0.906	5.57096e-99	TE
NASP	2.04222e-102	1.53088	0.611	0.29	4.57499e-98	TE
IGFBP2	9.25474e-102	1.22248	0.491	0.149	2.07325e-97	TE
ENSSSCG00000009327	1.62329e-100	0.962706	0.875	0.861	3.63648e-96	TE
RPS12	1.93325e-100	0.568597	0.99	0.979	4.33087e-96	TE
H2AFZ	2.85533e-99	1.22515	0.802	0.657	6.39651e-95	TE
RPL28	2.67067e-98	0.515037	0.99	0.985	5.98283e-94	TE
ENSSSCG00000014569	7.70287e-96	0.539032	0.983	0.979	1.7256e-91	TE
ENSSSCG00000011272	1.50345e-95	0.603922	0.973	0.958	3.36802e-91	TE
RPS4X	1.8423e-95	0.691911	0.927	0.929	4.12713e-91	TE
RPS8	1.82455e-86	0.493558	0.994	0.983	4.08735e-82	TE
ENSSSCG00000007336	6.67547e-84	0.833836	0.231	0.041	1.49544e-79	TE
RPL36A-HNRNPH2	1.05329e-83	0.753116	0.865	0.881	2.35958e-79	TE
ENSSSCG00000020830	6.10514e-83	0.610593	0.948	0.938	1.36767e-78	TE
PEG10	3.42195e-82	0.960521	0.229	0.041	7.66584e-78	TE
ENSSSCG00000036716	8.29655e-82	0.560777	0.96	0.957	1.85859e-77	TE
CRABP1	2.21458e-81	1.99023	0.258	0.053	4.96111e-77	TE
RPS9	2.96445e-81	0.544794	0.969	0.962	6.64097e-77	TE
CDK2AP1	2.2093e-78	1.14862	0.457	0.177	4.94928e-74	TE
PAICS	1.74139e-75	0.99609	0.366	0.114	3.90106e-71	TE
RPS5	6.04924e-74	0.546644	0.948	0.954	1.35515e-69	TE
RPS25	3.60302e-73	0.545909	0.948	0.954	8.0715e-69	TE
RPL31	3.8713e-71	0.789849	0.823	0.821	8.67248e-67	TE
ENSSSCG00000004970	4.05117e-71	0.396643	1	0.99	9.07543e-67	TE
RPL34	1.55668e-70	0.554692	0.933	0.945	3.48728e-66	TE
SSR4	3.69727e-64	0.741726	0.823	0.801	8.28263e-60	TE
ACAT2	9.27364e-64	1.13661	0.397	0.153	2.07748e-59	TE
SLC25A6	1.72801e-63	0.664457	0.854	0.878	3.87109e-59	TE
NAP1L1	3.72492e-63	0.960309	0.719	0.633	8.34456e-59	TE
RPL17-C18orf32	1.12162e-62	0.846739	0.778	0.814	2.51266e-58	TE
RPS17	2.11843e-62	0.84707	0.763	0.77	4.74571e-58	TE
ENSSSCG00000028850	3.68207e-62	0.450891	0.965	0.973	8.24858e-58	TE
EEF1B2	7.14125e-62	0.607218	0.89	0.899	1.59978e-57	TE
NME2	1.01741e-61	0.794827	0.796	0.837	2.2792e-57	TE
ENSSSCG00000017509	1.25862e-60	0.429017	0.965	0.963	2.81956e-56	TE
RPS3	1.534e-60	0.479679	0.944	0.954	3.43647e-56	TE
ERH	2.24415e-60	1.05064	0.694	0.61	5.02735e-56	TE
MDFI	5.91026e-60	0.670089	0.206	0.045	1.32402e-55	TE
HSPE1	3.83301e-59	0.906875	0.736	0.69	8.58671e-55	TE
ENSSSCG00000035908	5.28634e-59	0.975575	0.356	0.129	1.18425e-54	TE
ENSSSCG00000024776	5.83345e-59	1.03359	0.703	0.651	1.30681e-54	TE
BEX4	6.07921e-59	0.896635	0.328	0.109	1.36187e-54	TE
SNRPE	2.00333e-58	1.04455	0.676	0.583	4.48787e-54	TE
NES	9.97469e-58	0.838713	0.245	0.063	2.23453e-53	TE
ENSSSCG00000028695	1.1431e-57	0.84532	0.235	0.058	2.56077e-53	TE
ENSSSCG00000006081	7.22551e-57	0.504724	0.933	0.937	1.61866e-52	TE
ENSSSCG00000003042	6.95069e-56	0.430004	0.973	0.971	1.55709e-51	TE
SLC25A3	1.49157e-54	0.744852	0.784	0.778	3.34142e-50	TE
RPS23	2.5234e-54	0.419037	0.967	0.968	5.65291e-50	TE
RPL11	6.44648e-54	0.382054	0.971	0.977	1.44414e-49	TE
RPS21	1.56538e-53	0.449706	0.929	0.953	3.50676e-49	TE
VIM	3.46163e-53	0.816411	0.8	0.652	7.75475e-49	TE
KRT8	1.70351e-52	2.20692	0.389	0.165	3.81619e-48	TE
ATP5MC2	6.34877e-52	0.989263	0.688	0.647	1.42225e-47	TE
ENSSSCG00000039544	1.31499e-51	0.466568	0.892	0.953	2.94584e-47	TE
RPS11	1.41913e-51	0.402515	0.944	0.969	3.17914e-47	TE
SRSF3	1.17451e-49	0.957352	0.655	0.568	2.63114e-45	TE
KRT18	1.32891e-49	1.59338	0.247	0.072	2.97702e-45	TE
HSD11B1L	1.33987e-49	0.492752	0.886	0.916	3.00158e-45	TE
TMEM98	1.3413e-49	0.879104	0.291	0.099	3.00478e-45	TE
RPLP2	3.12587e-49	0.411755	0.95	0.972	7.00257e-45	TE
EEF2	9.06738e-47	0.706359	0.759	0.799	2.03128e-42	TE
KRT14	1.7913e-46	1.17955	0.21	0.056	4.01286e-42	TE
PRDX2	4.5152e-46	0.58518	0.763	0.674	1.0115e-41	TE
ENSSSCG00000035080	1.67123e-45	0.431602	0.915	0.957	3.7439e-41	TE
S100A11	2.05845e-45	0.85178	0.74	0.628	4.61134e-41	TE
ENSSSCG00000040203	4.75401e-45	0.973769	0.376	0.171	1.06499e-40	TE
SUMO2	1.99467e-44	0.625924	0.778	0.84	4.46846e-40	TE
RPS16	6.99957e-44	0.370615	0.946	0.952	1.56804e-39	TE
IDI1	6.44197e-43	1.1	0.428	0.229	1.44313e-38	TE
ENSSSCG00000032003	1.50795e-42	0.684015	0.74	0.703	3.37812e-38	TE
SLC25A1	7.89425e-42	0.790506	0.308	0.122	1.76847e-37	TE
RPL37	1.10251e-41	0.356753	0.977	0.982	2.46985e-37	TE
TMA7	2.31921e-41	0.801915	0.713	0.762	5.19549e-37	TE
TPI1	3.19368e-41	0.972487	0.657	0.593	7.15448e-37	TE
SERBP1	5.47579e-41	0.742054	0.723	0.758	1.22669e-36	TE
RPL23	5.65212e-41	0.369974	0.95	0.963	1.26619e-36	TE
BEX1	1.13768e-40	0.80484	0.245	0.083	2.54863e-36	TE
CRK	4.17315e-39	0.8964	0.667	0.647	9.3487e-35	TE
LMNB1	2.64905e-37	0.896389	0.347	0.16	5.93439e-33	TE
PRMT1	4.43751e-37	1.05167	0.568	0.465	9.94092e-33	TE
ENSSSCG00000040273	5.5778e-37	0.399409	0.923	0.937	1.24954e-32	TE
ENSSSCG00000034448	6.11352e-37	0.314	0.95	0.976	1.36955e-32	TE
ENSSSCG00000005656	8.12643e-37	0.750419	0.705	0.752	1.82048e-32	TE
BTF3	2.10879e-36	0.602396	0.769	0.829	4.72412e-32	TE
HMGB2	4.66405e-36	0.87007	0.611	0.469	1.04484e-31	TE
YWHAQ	4.89206e-36	0.962348	0.568	0.454	1.09592e-31	TE
UBE2C	1.2108e-35	0.929406	0.254	0.093	2.71244e-31	TE
EIF4A1	1.17175e-34	0.688872	0.728	0.773	2.62496e-30	TE
SNRPF	2.33698e-34	0.945713	0.497	0.357	5.2353e-30	TE
MARCKS	7.9743e-33	0.591039	0.638	0.437	1.7864e-28	TE
AKR1B1	1.64623e-31	1.04645	0.383	0.212	3.68788e-27	TE
QDPR	2.00628e-31	0.87996	0.343	0.177	4.49446e-27	TE
PSMA7	2.7866e-31	0.775701	0.647	0.666	6.24253e-27	TE
ENSSSCG00000033500	2.87354e-31	0.649114	0.717	0.782	6.43729e-27	TE
PTMA	8.15542e-31	0.306773	0.973	0.985	1.82698e-26	TE
ENSSSCG00000000405	1.19055e-30	0.910779	0.611	0.599	2.66708e-26	TE
ENSSSCG00000035836	2.00666e-30	0.949425	0.52	0.416	4.49532e-26	TE
ENSSSCG00000010517	4.29404e-30	0.928068	0.501	0.369	9.6195e-26	TE
ENSSSCG00000034019	1.1226e-29	0.74483	0.672	0.708	2.51485e-25	TE
TMSB10	2.93624e-29	0.291572	0.992	0.964	6.57777e-25	TE
VDAC1	7.27653e-29	0.966243	0.439	0.295	1.63009e-24	TE
ATP5MC3	2.15029e-28	0.838532	0.59	0.55	4.81708e-24	TE
TEAD2	1.14556e-27	0.677042	0.249	0.107	2.56628e-23	TE
COX8A	8.94363e-27	0.571648	0.715	0.783	2.00355e-22	TE
PPP1R14B	1.1597e-26	0.990844	0.474	0.361	2.59796e-22	TE
MCM7	1.24275e-26	0.865923	0.376	0.228	2.78401e-22	TE
MCM5	2.19488e-26	0.837455	0.295	0.148	4.91696e-22	TE
SNRPD1	3.30894e-26	0.921299	0.53	0.458	7.41269e-22	TE
ILF2	6.20986e-26	0.965366	0.48	0.381	1.39113e-21	TE
HNRNPD	7.24248e-26	0.842507	0.568	0.52	1.62246e-21	TE
TPM1	1.08123e-25	0.793697	0.486	0.334	2.42217e-21	TE
PFN2	1.30044e-25	0.743156	0.285	0.139	2.91325e-21	TE
NDN	1.80277e-25	0.548333	0.233	0.097	4.03856e-21	TE
MIF	2.60119e-25	0.626537	0.709	0.785	5.82718e-21	TE
CFL1	2.80473e-25	0.430512	0.819	0.859	6.28315e-21	TE
ATIC	4.55388e-25	0.599619	0.208	0.084	1.02016e-20	TE
HNRNPM	2.87517e-24	0.837849	0.597	0.602	6.44095e-20	TE
RBM3	7.12065e-24	0.803618	0.534	0.455	1.59517e-19	TE
HSPD1	1.15395e-23	0.80775	0.586	0.569	2.58509e-19	TE
ENSSSCG00000031838	1.3939e-23	0.270765	0.952	0.968	3.12262e-19	TE
FUS	1.48957e-23	0.935739	0.524	0.461	3.33693e-19	TE
EEF1D	4.03866e-23	0.546528	0.717	0.846	9.0474e-19	TE
ODC1	4.60664e-23	0.841052	0.43	0.304	1.03198e-18	TE
CSRP2	1.67911e-22	0.721363	0.358	0.211	3.76155e-18	TE
ENSSSCG00000012961	1.83772e-22	0.599018	0.686	0.768	4.11687e-18	TE
ENSSSCG00000044572	3.13147e-22	0.777879	0.586	0.564	7.01512e-18	TE
RAC3	3.24925e-22	0.657557	0.26	0.128	7.27897e-18	TE
ENSSSCG00000031117	1.04808e-21	0.812812	0.356	0.222	2.3479e-17	TE
EIF3F	1.60288e-21	0.521517	0.701	0.79	3.59078e-17	TE
ENSSSCG00000045485	1.62381e-21	0.717737	0.626	0.664	3.63766e-17	TE
DYNLL1	2.11195e-21	0.676237	0.644	0.68	4.73118e-17	TE
ENSSSCG00000004963	2.81238e-21	0.82461	0.457	0.357	6.30029e-17	TE
HSP90AA1	3.33958e-21	0.370139	0.859	0.935	7.48133e-17	TE
RPL35	3.78813e-21	0.257611	0.921	0.975	8.48617e-17	TE
HNRNPK	4.22945e-21	0.669828	0.638	0.702	9.47481e-17	TE
PCLAF	6.8996e-21	0.646963	0.229	0.106	1.54565e-16	TE
SAP18	8.0755e-21	0.692285	0.634	0.741	1.80907e-16	TE
ENSSSCG00000020808	8.29201e-21	0.876814	0.507	0.439	1.85758e-16	TE
ISYNA1	2.01962e-20	0.669321	0.289	0.153	4.52436e-16	TE
ENSSSCG00000031741	2.12701e-20	0.603122	0.272	0.142	4.76494e-16	TE
RPL39	2.69605e-20	0.353206	0.817	0.869	6.0397e-16	TE
ENSSSCG00000021560	7.24329e-20	0.77631	0.534	0.512	1.62264e-15	TE
HNRNPA2B1	1.30123e-19	0.363119	0.823	0.916	2.91501e-15	TE
ENSSSCG00000016982	1.6348e-19	0.5744	0.243	0.121	3.66228e-15	TE
ATP5F1A	2.08407e-19	0.757187	0.57	0.572	4.66874e-15	TE
ATP5PO	2.84701e-19	0.690059	0.582	0.593	6.37787e-15	TE
HMGCS1	3.52734e-19	0.745961	0.239	0.119	7.90194e-15	TE
RPS28	1.22177e-18	0.381551	0.79	0.868	2.73701e-14	TE
CKB	1.5176e-18	0.882897	0.301	0.17	3.39972e-14	TE
SEC61B	1.86444e-18	0.505934	0.651	0.689	4.17672e-14	TE
ENSSSCG00000038359	4.0145e-18	0.725687	0.568	0.572	8.99329e-14	TE
LSM5	4.12744e-18	0.871276	0.464	0.396	9.2463e-14	TE
RFC2	4.67642e-18	0.803366	0.41	0.312	1.04761e-13	TE
PDCD5	1.30188e-17	0.793301	0.497	0.454	2.91647e-13	TE
CBX1	3.21658e-17	0.612718	0.247	0.133	7.20579e-13	TE
BIRC5	4.09683e-17	0.633257	0.262	0.145	9.17772e-13	TE
MCM6	4.22255e-17	0.70245	0.287	0.172	9.45935e-13	TE
DCTPP1	4.79671e-17	0.64683	0.26	0.147	1.07456e-12	TE
DDAH2	5.36596e-17	0.751283	0.308	0.187	1.20208e-12	TE
STMN1	7.73021e-17	0.655276	0.262	0.144	1.73172e-12	TE
ENSSSCG00000013919	8.04546e-17	0.607932	0.249	0.135	1.80234e-12	TE
MAGED1	1.27183e-16	0.586387	0.235	0.121	2.84916e-12	TE
SPC24	2.11631e-16	0.645256	0.249	0.138	4.74097e-12	TE
CCT3	2.93201e-16	0.80352	0.534	0.541	6.56829e-12	TE
DSTN	6.27446e-16	0.567549	0.399	0.278	1.4056e-11	TE
MAD2L1	6.56273e-16	0.687458	0.231	0.125	1.47018e-11	TE
FKBP3	1.40333e-15	0.836578	0.443	0.383	3.14373e-11	TE
ENSSSCG00000017913	1.72177e-15	0.679619	0.555	0.584	3.8571e-11	TE
NANS	2.41223e-15	0.594821	0.649	0.719	5.40389e-11	TE
TK1	3.7745e-15	0.58034	0.212	0.11	8.45563e-11	TE
ENSSSCG00000015988	4.35986e-15	0.631265	0.593	0.663	9.76696e-11	TE
ALYREF	7.39365e-15	0.723138	0.511	0.508	1.65633e-10	TE
HINT1	9.43491e-15	0.483032	0.68	0.761	2.11361e-10	TE
C7H6orf125	1.16685e-14	0.832886	0.457	0.418	2.61398e-10	TE
ENSSSCG00000010058	1.19786e-14	0.764904	0.474	0.435	2.68345e-10	TE
FBL	1.43695e-14	0.786196	0.462	0.431	3.21906e-10	TE
ENSSSCG00000026981	2.38969e-14	0.69913	0.339	0.237	5.35339e-10	TE
NUTF2	2.42661e-14	0.789617	0.432	0.378	5.43608e-10	TE
ATP5PF	2.78654e-14	0.628059	0.603	0.707	6.2424e-10	TE
HDAC2	3.80623e-14	0.805009	0.383	0.301	8.52672e-10	TE
ENSSSCG00000033653	4.25519e-14	0.727813	0.536	0.565	9.53247e-10	TE
CENPF	7.58052e-14	0.7989	0.274	0.166	1.69819e-09	TE
COX7C	9.35439e-14	0.381058	0.701	0.809	2.09557e-09	TE
TRIM28	1.0998e-13	0.800651	0.457	0.413	2.46377e-09	TE
SSRP1	1.10685e-13	0.751877	0.378	0.303	2.47957e-09	TE
KARS1	1.21742e-13	0.636254	0.534	0.551	2.72726e-09	TE
RTRAF	1.49095e-13	0.667564	0.551	0.595	3.34003e-09	TE
ARL3	1.59306e-13	0.608272	0.258	0.155	3.56878e-09	TE
CNN3	3.59623e-13	0.58436	0.407	0.307	8.05627e-09	TE
TUBB2B	3.65661e-13	0.957839	0.368	0.279	8.19153e-09	TE
NT5DC2	3.7813e-13	0.620334	0.295	0.196	8.47086e-09	TE
RPL4	1.0745e-12	0.541122	0.678	0.768	2.40709e-08	TE
CDK4	1.07925e-12	0.750562	0.399	0.337	2.41773e-08	TE
SELENOH	1.17323e-12	0.777688	0.476	0.464	2.62827e-08	TE
ENSSSCG00000009851	1.22784e-12	0.609266	0.588	0.68	2.75061e-08	TE
TOP2A	1.3285e-12	0.629696	0.218	0.12	2.9761e-08	TE
ENSSSCG00000005453	1.39572e-12	0.415719	0.678	0.78	3.12669e-08	TE
PCNA	2.19622e-12	0.7003	0.443	0.386	4.91996e-08	TE
MDH1	2.68986e-12	0.788866	0.439	0.401	6.02583e-08	TE
CCT5	5.78442e-12	0.691023	0.509	0.538	1.29583e-07	TE
ENSSSCG00000001414	6.25282e-12	0.69755	0.478	0.472	1.40076e-07	TE
ENSSSCG00000039222	7.32424e-12	0.633299	0.374	0.28	1.64078e-07	TE
MAZ	8.69187e-12	0.744517	0.37	0.296	1.94715e-07	TE
ELOB	9.20489e-12	0.454747	0.663	0.819	2.06208e-07	TE
PTOV1	1.11656e-11	0.564297	0.312	0.217	2.50131e-07	TE
HNRNPDL	1.15531e-11	0.565864	0.586	0.654	2.58812e-07	TE
ENSSSCG00000018034	1.94614e-11	0.668175	0.245	0.155	4.35975e-07	TE
ATP5MD	2.43949e-11	0.714926	0.528	0.579	5.46494e-07	TE
PSIP1	2.47504e-11	0.684253	0.459	0.413	5.54459e-07	TE
ENSSSCG00000038947	3.33501e-11	0.673085	0.486	0.487	7.4711e-07	TE
ENSSSCG00000000908	4.12309e-11	0.661631	0.464	0.439	9.23654e-07	TE
MRPL11	4.13937e-11	0.636959	0.349	0.274	9.27301e-07	TE
BZW2	5.3425e-11	0.689369	0.287	0.202	1.19683e-06	TE
SNRNP25	6.0932e-11	0.702904	0.412	0.364	1.365e-06	TE
ATP5F1C	6.59857e-11	0.617201	0.509	0.531	1.47821e-06	TE
RPA3	6.95386e-11	0.813753	0.385	0.333	1.5578e-06	TE
LDHA	7.60672e-11	0.715858	0.507	0.516	1.70406e-06	TE
ECHS1	8.98006e-11	0.638522	0.507	0.525	2.01171e-06	TE
ENSSSCG00000035578	9.10141e-11	0.659857	0.474	0.463	2.0389e-06	TE
MCM4	9.64453e-11	0.5136	0.202	0.118	2.16057e-06	TE
ST13	1.27142e-10	0.524215	0.595	0.703	2.84824e-06	TE
ENSSSCG00000032166	1.38771e-10	0.601221	0.532	0.592	3.10875e-06	TE
IPO5	1.43979e-10	0.739605	0.339	0.27	3.22541e-06	TE
BNIP3	1.44329e-10	0.776737	0.38	0.31	3.23327e-06	TE
UQCRQ	1.67178e-10	0.723551	0.455	0.444	3.74512e-06	TE
RFXANK	1.68401e-10	0.660385	0.353	0.283	3.77251e-06	TE
ATP5MG	1.83048e-10	0.610694	0.534	0.57	4.10064e-06	TE
MAGOHB	2.16093e-10	0.723164	0.308	0.23	4.84091e-06	TE
LSM7	2.76303e-10	0.716671	0.42	0.384	6.18975e-06	TE
COX5B	3.00071e-10	0.499359	0.607	0.727	6.72218e-06	TE
C1QBP	5.89919e-10	0.655047	0.405	0.365	1.32154e-05	TE
NPM3	6.75647e-10	0.556236	0.291	0.201	1.51359e-05	TE
PARP1	7.43683e-10	0.711171	0.304	0.225	1.666e-05	TE
FAM162A	8.00843e-10	0.679654	0.339	0.275	1.79405e-05	TE
ATP5MC1	8.60561e-10	0.629161	0.511	0.554	1.92783e-05	TE
UBE2S	8.60974e-10	0.860991	0.41	0.365	1.92875e-05	TE
ATXN10	1.4525e-09	0.716187	0.322	0.253	3.25389e-05	TE
KNOP1	1.58092e-09	0.527549	0.206	0.127	3.54157e-05	TE
GTF3C6	1.65334e-09	0.532319	0.206	0.128	3.70381e-05	TE
AHCY	1.83636e-09	0.564137	0.235	0.157	4.11382e-05	TE
GLRX3	2.02477e-09	0.731062	0.403	0.379	4.5359e-05	TE
SFPQ	2.18964e-09	0.555386	0.597	0.683	4.90522e-05	TE
SMARCB1	2.39712e-09	0.664142	0.314	0.243	5.37003e-05	TE
EIF3L	3.32049e-09	0.665144	0.437	0.433	7.43856e-05	TE
NONO	3.39308e-09	0.717096	0.407	0.371	7.60117e-05	TE
RSL1D1	4.35643e-09	0.675321	0.418	0.403	9.75927e-05	TE
MYL9	6.80887e-09	0.58056	0.208	0.125	0.000152532	TE
SMS	8.28409e-09	0.629352	0.351	0.291	0.00018558	TE
ILF3	1.11407e-08	0.718828	0.387	0.353	0.000249574	TE
RALY	1.38269e-08	0.642916	0.468	0.478	0.00030975	TE
TPM4	1.40059e-08	0.630025	0.547	0.577	0.000313761	TE
HMGN3	1.43907e-08	0.715137	0.42	0.404	0.000322381	TE
CLNS1A	1.4417e-08	0.570036	0.272	0.2	0.000322969	TE
DNAJC19	1.93102e-08	0.553342	0.266	0.193	0.000432586	TE
UQCR10	2.7295e-08	0.666374	0.484	0.52	0.000611463	TE
COX6A1	8.35585e-08	0.499759	0.593	0.742	0.00187188	TE
HDGF	1.00445e-07	0.639263	0.43	0.425	0.00225018	TE
CCT4	1.11651e-07	0.625352	0.472	0.509	0.0025012	TE
TRMT112	1.15546e-07	0.575433	0.557	0.638	0.00258847	TE
SIVA1	1.38839e-07	0.701486	0.422	0.412	0.00311026	TE
ENSSSCG00000024313	1.75219e-07	0.483531	0.58	0.685	0.00392527	TE
ADH5	3.08911e-07	0.701476	0.364	0.34	0.00692022	TE
PHF5A	3.32794e-07	0.626563	0.405	0.394	0.00745525	TE
GUK1	3.59327e-07	0.66908	0.356	0.323	0.00804965	TE
TSPAN6	4.61642e-07	0.51692	0.241	0.176	0.0103417	TE
RUVBL1	5.9112e-07	0.609582	0.279	0.221	0.0132423	TE
HNRNPA0	6.38011e-07	0.584545	0.372	0.334	0.0142927	TE
DNMT1	7.33168e-07	0.65366	0.31	0.259	0.0164244	TE
MRPL20	7.6485e-07	0.680507	0.43	0.449	0.0171342	TE
ID1	7.77674e-07	0.432649	0.412	0.341	0.0174214	TE
CDCA4	8.28099e-07	0.581083	0.231	0.168	0.0185511	TE
NUCKS1	1.14574e-06	0.514835	0.568	0.666	0.0256668	TE
PABPC1	1.28323e-06	0.607645	0.476	0.513	0.028747	TE
CDKN2AIPNL	1.71134e-06	0.655618	0.399	0.401	0.0383375	TE
MRPL17	1.74686e-06	0.576146	0.466	0.494	0.039133	TE
ENSSSCG00000040118	1.85113e-06	0.498877	0.572	0.673	0.0414691	TE
TCEA1	1.91457e-06	0.267518	0.254	0.423	0.0428902	TE
ENSSSCG00000035209	2.0357e-06	0.568648	0.376	0.343	0.0456038	TE
TBCA	3.27303e-06	0.599222	0.501	0.573	0.0733224	TE
RPL7L1	3.50985e-06	0.589534	0.387	0.381	0.0786278	TE
SINHCAF	4.06791e-06	0.55502	0.266	0.211	0.0911294	TE
RPL22L1	5.02434e-06	0.532812	0.53	0.62	0.112555	TE
QRICH1	6.40253e-06	0.618941	0.364	0.348	0.14343	TE
NR2F6	7.63631e-06	0.511397	0.216	0.161	0.171069	TE
ATP5IF1	7.97024e-06	0.41048	0.584	0.683	0.178549	TE
COX5A	8.01314e-06	0.567694	0.514	0.599	0.17951	TE
PSMG3	8.01642e-06	0.493111	0.231	0.174	0.179584	TE
UOX	9.61626e-06	0.430473	0.561	0.694	0.215423	TE
SUMO1	1.11901e-05	0.595815	0.457	0.509	0.250682	TE
NME1	1.27563e-05	0.594352	0.299	0.258	0.285767	TE
ZCCHC17	1.3943e-05	0.617692	0.283	0.24	0.312351	TE
PARK7	1.46039e-05	0.510775	0.545	0.664	0.327156	TE
ARF5	1.47532e-05	0.422894	0.237	0.185	0.330502	TE
ENSSSCG00000000097	1.50025e-05	0.58407	0.401	0.404	0.336085	TE
ENSSSCG00000008686	1.62537e-05	0.450793	0.27	0.203	0.364116	TE
TKT	1.72783e-05	0.672761	0.378	0.378	0.387067	TE
ATP5PB	1.83916e-05	0.531302	0.516	0.611	0.41201	TE
PFKL	1.88248e-05	0.588134	0.256	0.211	0.421714	TE
MSH6	2.16292e-05	0.522211	0.239	0.19	0.484538	TE
EIF2S2	2.27971e-05	0.275527	0.293	0.482	0.5107	TE
COX7A2	2.36396e-05	0.467765	0.553	0.683	0.529575	TE
GDI2	3.65286e-05	0.608039	0.405	0.41	0.818314	TE
GALK1	3.68122e-05	0.593795	0.239	0.193	0.824666	TE
CCDC58	3.78392e-05	0.449896	0.202	0.151	0.847675	TE
ND4L	4.22583e-05	0.305401	0.229	0.374	0.946671	TE
BZW1	4.23036e-05	0.554464	0.486	0.554	0.947685	TE
ENSSSCG00000007743	4.5111e-05	0.397701	0.576	0.713	1	TE
SRSF2	4.6863e-05	0.555226	0.495	0.581	1	TE
CAMTA2	5.47819e-05	0.287253	0.206	0.33	1	TE
SNRPC	6.34413e-05	0.627278	0.395	0.417	1	TE
NUDC	6.64072e-05	0.581778	0.455	0.494	1	TE
KIF5B	6.73857e-05	0.257723	0.268	0.416	1	TE
PRDX1	7.17595e-05	0.40145	0.57	0.676	1	TE
ENSSSCG00000003261	7.35157e-05	0.592762	0.418	0.438	1	TE
ENSSSCG00000002907	8.05992e-05	0.484936	0.524	0.638	1	TE
SMC1A	9.16131e-05	0.251553	0.235	0.373	1	TE
AP1S2	9.19507e-05	0.617489	0.31	0.278	1	TE
MORF4L2	0.000104134	0.578647	0.358	0.351	1	TE
LIMD2	0.000107296	0.253061	0.252	0.188	1	TE
TRAP1	0.000124103	0.485353	0.233	0.19	1	TE
ENSSSCG00000008659	0.000129902	0.595123	0.428	0.477	1	TE
WDR18	0.000132418	0.441914	0.245	0.204	1	TE
H2AZ2	0.000147254	0.359981	0.559	0.641	1	TE
UQCRFS1	0.000165677	0.623447	0.378	0.394	1	TE
NEDD8	0.000171673	0.620228	0.435	0.495	1	TE
FLAD1	0.000172393	0.607625	0.341	0.322	1	TE
TALDO1	0.000189844	0.34559	0.563	0.648	1	TE
TCP1	0.000197518	0.563024	0.443	0.501	1	TE
SSB	0.000240983	0.50638	0.524	0.654	1	TE
SSR2	0.000247426	0.322273	0.647	0.79	1	TE
ENSSSCG00000006564	0.000259029	0.499975	0.262	0.218	1	TE
NUDT5	0.000276956	0.487966	0.225	0.185	1	TE
ENSSSCG00000000377	0.000278395	0.582375	0.385	0.405	1	TE
CCT8	0.000310883	0.571899	0.395	0.419	1	TE
GPX4	0.000334448	0.444492	0.549	0.666	1	TE
CNBP	0.000345243	0.394236	0.572	0.723	1	TE
FABP5	0.00038444	0.346368	0.239	0.186	1	TE
SEC61G	0.000400926	0.431022	0.559	0.691	1	TE
POLR2G	0.000401955	0.568477	0.304	0.284	1	TE
ENSSSCG00000032067	0.000530177	0.557363	0.287	0.264	1	TE
SOD1	0.000561138	0.448106	0.528	0.631	1	TE
VPS25	0.000562371	0.269208	0.274	0.423	1	TE
ENSSSCG00000011601	0.000579	0.568188	0.308	0.291	1	TE
CZIB	0.00060517	0.530064	0.283	0.261	1	TE
ANXA2	0.000614662	0.322621	0.326	0.5	1	TE
SEPTIN2	0.000633849	0.279954	0.212	0.328	1	TE
COPS3	0.000636122	0.564311	0.333	0.33	1	TE
CCND2	0.000751757	0.625279	0.358	0.35	1	TE
ENSSSCG00000037071	0.000771269	0.263439	0.17	0.265	1	TE
COPZ1	0.00082545	0.492559	0.249	0.218	1	TE
ENSSSCG00000007609	0.00091414	0.514727	0.403	0.434	1	TE
NAP1L4	0.0010151	0.494478	0.266	0.239	1	TE
NDUFB7	0.00119584	0.551595	0.443	0.508	1	TE
PPIH	0.00131211	0.509765	0.212	0.18	1	TE
NOP53	0.00132892	0.270698	0.222	0.334	1	TE
ENSSSCG00000026446	0.0016125	0.475517	0.233	0.203	1	TE
POLE4	0.00161685	0.515282	0.418	0.468	1	TE
EIF3I	0.00163612	0.577219	0.403	0.451	1	TE
TOMM7	0.00174885	0.258081	0.274	0.404	1	TE
PSMB7	0.00184363	0.592078	0.391	0.434	1	TE
ERG28	0.00186026	0.548597	0.206	0.175	1	TE
NDUFB5	0.00198657	0.511488	0.387	0.415	1	TE
SNU13	0.00243121	0.537092	0.428	0.495	1	TE
EIF5B	0.00255772	0.328461	0.351	0.526	1	TE
ABHD11	0.00262816	0.526716	0.214	0.187	1	TE
C11orf58	0.00276541	0.302166	0.383	0.583	1	TE
ENSSSCG00000037143	0.00280198	0.265777	0.383	0.58	1	TE
BLMH	0.00288681	0.454513	0.212	0.182	1	TE
LAMTOR5	0.00290157	0.276335	0.314	0.46	1	TE
CWC15	0.00299929	0.252669	0.229	0.336	1	TE
ENSSSCG00000011068	0.00346125	0.253484	0.17	0.252	1	TE
OLA1	0.00358345	0.535122	0.26	0.245	1	TE
VCP	0.00384493	0.33034	0.297	0.438	1	TE
PHB	0.00391894	0.543535	0.374	0.405	1	TE
PSMC5	0.00407812	0.279126	0.328	0.499	1	TE
GRHPR	0.00439971	0.432291	0.202	0.172	1	TE
HIGD2A	0.00462247	0.549302	0.362	0.382	1	TE
NDUFS2	0.00462461	0.288795	0.239	0.352	1	TE
PSMA5	0.0047375	0.253667	0.274	0.405	1	TE
SMC2	0.00479658	0.451522	0.264	0.241	1	TE
ENSSSCG00000010954	0.0048543	0.286768	0.31	0.461	1	TE
SEPTIN11	0.00498417	0.363736	0.277	0.246	1	TE
EIF4E2	0.00506029	0.381803	0.22	0.194	1	TE
ENSSSCG00000002529	0.00589181	0.311478	0.308	0.453	1	TE
DIABLO	0.00632922	0.498081	0.249	0.231	1	TE
SKA2	0.00643177	0.461543	0.208	0.183	1	TE
LSM4	0.00668794	0.498906	0.333	0.35	1	TE
NUDT21	0.00672787	0.491798	0.279	0.269	1	TE
ENSSSCG00000012703	0.00690299	0.500794	0.449	0.516	1	TE
ENSSSCG00000013232	0.00702392	0.546273	0.266	0.259	1	TE
PGLS	0.00704848	0.255444	0.272	0.394	1	TE
PFDN4	0.00708841	0.47267	0.26	0.243	1	TE
PUF60	0.00710613	0.318843	0.291	0.418	1	TE
MRPL13	0.00728872	0.572456	0.289	0.285	1	TE
CCT7	0.00741935	0.51008	0.453	0.557	1	TE
ENSSSCG00000041220	0.00760455	0.26914	0.356	0.518	1	TE
ENSSSCG00000025151	0.00767501	0.359047	0.208	0.181	1	TE
ENSSSCG00000013318	0.00837656	0.451407	0.247	0.226	1	TE
ELAVL1	0.00892415	0.553485	0.385	0.431	1	TE
CYTB	0.00895006	0.296113	0.879	0.957	1	TE
PFDN6	0.0091005	0.291638	0.254	0.364	1	TE
REX1BD	0.00918155	0.251695	0.341	0.492	1	TE
SRP14	0.00925495	0.279937	0.335	0.49	1	TE
DENR	0.00940476	0.278805	0.212	0.305	1	TE
MYO5A	0.0094667	0.29578	0.31	0.445	1	TE
NOLC1	0.00963752	0.547015	0.297	0.295	1	TE
MDH2	0.00964253	0.485501	0.301	0.301	1	TE
NDUFA9	0.00975916	0.250123	0.2	0.29	1	TE
TSEN34	0.00999644	0.258328	0.141	0.205	1	TE
IGFBP2	0	1.74469	0.919	0.141	0	TEp
CRABP2	0	1.58593	0.808	0.028	0	TEp
NREP	0	1.5597	0.925	0.086	0	TEp
ENSSSCG00000031023	0	1.37623	0.877	0.036	0	TEp
MACROH2A2	0	1.35232	0.907	0.034	0	TEp
UCHL1	0	1.33635	0.907	0.048	0	TEp
COL2A1	0	1.26692	0.67	0.01	0	TEp
NES	0	1.26679	0.814	0.05	0	TEp
FSCN1	0	1.26595	0.949	0.16	0	TEp
CDK2AP1	0	1.25863	0.919	0.167	0	TEp
BEX3	0	1.25408	0.925	0.105	0	TEp
IGDCC4	0	1.24845	0.832	0.024	0	TEp
PEG10	0	1.22929	0.748	0.029	0	TEp
BEX4	0	1.21854	0.892	0.096	0	TEp
ENSSSCG00000007336	0	1.20043	0.781	0.028	0	TEp
FABP3	0	1.199	0.85	0.109	0	TEp
NSG1	0	1.19063	0.829	0.015	0	TEp
ACAT2	0	1.17823	0.877	0.143	0	TEp
SFRP1	0	1.15809	0.667	0.039	0	TEp
PAICS	0	1.13886	0.913	0.102	0	TEp
ENSSSCG00000035908	0	1.13788	0.898	0.117	0	TEp
RBP1	0	1.12041	0.733	0.033	0	TEp
ENSSSCG00000034610	0	1.09561	0.817	0.026	0	TEp
LMNB1	0	1.09405	0.913	0.146	0	TEp
CDC20	0	1.09341	0.697	0.061	0	TEp
TMEM98	0	1.01901	0.886	0.085	0	TEp
ENSSSCG00000028695	0	0.998591	0.772	0.046	0	TEp
DBN1	0	0.959586	0.817	0.051	0	TEp
PRTG	0	0.948655	0.724	0.028	0	TEp
MEST	0	0.896396	0.67	0.028	0	TEp
BEX1	0	0.884267	0.775	0.07	0	TEp
MDFI	0	0.843987	0.685	0.033	0	TEp
ENSSSCG00000039273	0	0.82145	0.697	0.014	0	TEp
ATIC	0	0.795339	0.772	0.07	0	TEp
GPC3	0	0.782441	0.483	0.024	0	TEp
NDN	0	0.759428	0.796	0.083	0	TEp
PKDCC	0	0.746416	0.646	0.061	0	TEp
TEAD2	0	0.740539	0.775	0.094	0	TEp
NCAM1	0	0.732393	0.646	0.018	0	TEp
MFAP2	0	0.729504	0.607	0.03	0	TEp
CDH2	0	0.729307	0.571	0.017	0	TEp
LSAMP	0	0.723841	0.688	0.029	0	TEp
UHRF1	0	0.699029	0.667	0.063	0	TEp
IGF2BP2	0	0.697312	0.724	0.047	0	TEp
PIMREG	0	0.687548	0.532	0.022	0	TEp
MYCN	0	0.665932	0.595	0.01	0	TEp
LIN28B	0	0.659832	0.667	0.025	0	TEp
RCOR2	0	0.653791	0.664	0.03	0	TEp
TAGLN3	0	0.646702	0.279	0.004	0	TEp
FZD2	0	0.646562	0.652	0.026	0	TEp
CXADR	0	0.63698	0.586	0.017	0	TEp
NEFL	0	0.630884	0.27	0.003	0	TEp
PLPPR3	0	0.629344	0.628	0.019	0	TEp
COL9A1	0	0.616265	0.511	0.003	0	TEp
FKBP10	0	0.607035	0.727	0.056	0	TEp
LIMCH1	0	0.589567	0.453	0.027	0	TEp
PRTFDC1	0	0.586729	0.703	0.045	0	TEp
SOX11	0	0.586537	0.565	0.007	0	TEp
CRMP1	0	0.571754	0.61	0.01	0	TEp
IGFBPL1	0	0.564436	0.21	0.003	0	TEp
FBN2	0	0.558901	0.502	0.003	0	TEp
SOX9	0	0.531595	0.399	0.007	0	TEp
GSTA4	0	0.530565	0.691	0.053	0	TEp
FGFR1	0	0.507341	0.598	0.036	0	TEp
KIF5C	0	0.502783	0.462	0.01	0	TEp
CA14	0	0.500871	0.556	0.005	0	TEp
TMEM237	0	0.490731	0.574	0.023	0	TEp
MOXD1	0	0.485681	0.333	0.005	0	TEp
FLRT3	0	0.480458	0.387	0.004	0	TEp
CTHRC1	0	0.479588	0.447	0.005	0	TEp
ENSSSCG00000012520	0	0.478757	0.562	0.03	0	TEp
TMEM132A	0	0.469691	0.595	0.051	0	TEp
ZNF462	0	0.460823	0.568	0.036	0	TEp
SPSB4	0	0.460733	0.456	0.005	0	TEp
ARG2	0	0.459836	0.592	0.022	0	TEp
ENSSSCG00000012527	0	0.455669	0.571	0.038	0	TEp
RAD51	0	0.452942	0.495	0.035	0	TEp
IGF2BP3	0	0.448843	0.571	0.041	0	TEp
SBK1	0	0.437226	0.538	0.046	0	TEp
SERPINE2	0	0.435366	0.553	0.039	0	TEp
SIX1	0	0.432661	0.351	0.003	0	TEp
COL26A1	0	0.431853	0.438	0.005	0	TEp
TPBG	0	0.424232	0.429	0.023	0	TEp
E2F5	0	0.421143	0.498	0.012	0	TEp
DSP	0	0.416548	0.408	0.019	0	TEp
NR6A1	0	0.402278	0.462	0.019	0	TEp
COL11A1	0	0.401019	0.39	0.003	0	TEp
RIMKLB	0	0.395586	0.55	0.041	0	TEp
ROBO1	0	0.387753	0.399	0.013	0	TEp
LRRN1	0	0.387469	0.378	0.004	0	TEp
ENSSSCG00000003451	0	0.383348	0.33	0.011	0	TEp
CBX2	0	0.379994	0.495	0.019	0	TEp
ARMH4	0	0.375488	0.477	0.033	0	TEp
SMO	0	0.375042	0.526	0.035	0	TEp
MYEF2	0	0.374484	0.474	0.025	0	TEp
TMEM9	0	0.373605	0.498	0.023	0	TEp
ENSSSCG00000002972	0	0.366804	0.444	0.006	0	TEp
YPEL1	0	0.360832	0.456	0.011	0	TEp
ZIC2	0	0.359203	0.294	0.003	0	TEp
GLI3	0	0.347941	0.465	0.03	0	TEp
FZD7	0	0.341125	0.477	0.015	0	TEp
QPRT	0	0.339187	0.468	0.005	0	TEp
EBF2	0	0.338584	0.216	0.001	0	TEp
TOX3	0	0.337041	0.378	0.018	0	TEp
ACVR2B	0	0.319658	0.456	0.019	0	TEp
EFNB3	0	0.314123	0.378	0.006	0	TEp
FZD3	0	0.312649	0.426	0.012	0	TEp
CRISPLD1	0	0.312495	0.213	0.003	0	TEp
CIB2	0	0.310038	0.45	0.024	0	TEp
PARD6G	0	0.307509	0.468	0.025	0	TEp
EFNA5	0	0.299129	0.414	0.015	0	TEp
PTX3	0	0.297923	0.327	0.01	0	TEp
SHISA2	0	0.295707	0.288	0.004	0	TEp
HOMER2	0	0.293472	0.387	0.016	0	TEp
DPYSL5	0	0.28677	0.333	0.006	0	TEp
MSANTD3-TMEFF1	0	0.281622	0.339	0.013	0	TEp
PSRC1	0	0.280382	0.357	0.014	0	TEp
CEND1	0	0.267645	0.339	0.016	0	TEp
CNTFR	0	0.250922	0.315	0.007	0	TEp
WNK3	0	0.250729	0.33	0.01	0	TEp
PRKRA	4.56944e-306	0.379815	0.556	0.047	1.02365e-301	TEp
MEIS3	3.5388e-300	0.303506	0.447	0.03	7.92762e-296	TEp
PRRX2	2.18999e-298	0.270471	0.294	0.012	4.90601e-294	TEp
P3H4	3.76176e-298	0.440426	0.583	0.053	8.4271e-294	TEp
NCS1	4.26039e-296	0.28646	0.393	0.023	9.54413e-292	TEp
AIF1L	3.95101e-295	0.337281	0.495	0.038	8.85106e-291	TEp
KIF15	2.48781e-293	0.548829	0.523	0.047	5.57319e-289	TEp
ENSSSCG00000032242	5.07011e-293	1.75735	0.988	0.26	1.13581e-288	TEp
ZNF532	2.36318e-291	0.512255	0.667	0.073	5.294e-287	TEp
CBX1	6.93225e-290	0.727649	0.808	0.119	1.55296e-285	TEp
PHGDH	7.54398e-290	0.409616	0.42	0.028	1.69e-285	TEp
SLC25A1	2.04916e-288	0.674347	0.784	0.111	4.59053e-284	TEp
MAGED1	1.10534e-287	0.674521	0.79	0.107	2.47618e-283	TEp
ENSSSCG00000009501	3.09812e-287	0.261382	0.393	0.024	6.9404e-283	TEp
STMN1	3.37395e-286	0.830542	0.838	0.13	7.55831e-282	TEp
ABI2	2.21566e-283	0.323542	0.471	0.036	4.96353e-279	TEp
BPHL	2.61858e-283	0.351811	0.571	0.055	5.86615e-279	TEp
ENSSSCG00000040203	4.51435e-283	0.870589	0.88	0.16	1.0113e-278	TEp
BOC	1.62431e-282	0.296235	0.312	0.014	3.63879e-278	TEp
CCNB1	3.45541e-281	0.876857	0.544	0.053	7.74081e-277	TEp
MAD2L1	3.33688e-280	0.793511	0.76	0.112	7.47528e-276	TEp
LOXL2	4.40744e-277	0.445671	0.486	0.04	9.87354e-273	TEp
CADM1	9.64737e-277	0.644273	0.655	0.079	2.1612e-272	TEp
MIS18A	1.50431e-276	0.383079	0.456	0.037	3.36995e-272	TEp
MCM2	1.8081e-275	0.555167	0.661	0.081	4.05051e-271	TEp
ENSSSCG00000004656	1.32655e-271	0.498522	0.67	0.081	2.97173e-267	TEp
CDCA7	1.649e-271	0.276153	0.345	0.02	3.69409e-267	TEp
NASP	2.42054e-268	1.84152	0.964	0.284	5.42249e-264	TEp
ENSSSCG00000016982	3.99799e-268	0.611592	0.763	0.108	8.9563e-264	TEp
SMARCC1	2.32459e-267	0.815057	0.814	0.136	5.20755e-263	TEp
PJA1	2.79399e-266	0.370598	0.541	0.052	6.25911e-262	TEp
TOP2A	1.983e-265	1.29217	0.739	0.106	4.44232e-261	TEp
MCM10	1.9532e-264	0.348301	0.465	0.04	4.37556e-260	TEp
MAP1B	4.04582e-264	1.0852	0.703	0.092	9.06346e-260	TEp
SALL2	2.19331e-263	0.260906	0.357	0.022	4.91346e-259	TEp
ENSSSCG00000008241	1.82827e-262	0.300192	0.411	0.03	4.09569e-258	TEp
EZH2	8.22649e-262	0.599719	0.712	0.101	1.8429e-257	TEp
TPX2	5.23443e-260	1.03102	0.733	0.109	1.17262e-255	TEp
CLDN6	8.19182e-260	0.299018	0.255	0.01	1.83513e-255	TEp
SKP2	1.64048e-259	0.348435	0.483	0.044	3.675e-255	TEp
ENSSSCG00000013919	3.13304e-259	0.696178	0.784	0.122	7.01863e-255	TEp
BIRC5	1.23645e-258	0.832586	0.796	0.132	2.7699e-254	TEp
FABP7	1.71812e-257	0.390385	0.219	0.007	3.84893e-253	TEp
UBE2C	3.67108e-257	1.19723	0.646	0.084	8.22395e-253	TEp
SGO2	3.2069e-256	0.719055	0.55	0.06	7.18409e-252	TEp
ENSSSCG00000017032	4.74245e-256	0.976048	0.691	0.098	1.0624e-251	TEp
KDM1A	1.45827e-254	0.548689	0.688	0.093	3.26682e-250	TEp
ZNF879	3.74261e-254	0.359873	0.508	0.049	8.38419e-250	TEp
MCM3	3.90315e-254	0.670274	0.664	0.091	8.74384e-250	TEp
NUF2	6.68078e-253	0.655075	0.658	0.089	1.49663e-248	TEp
QDPR	1.23152e-251	0.801967	0.862	0.164	2.75885e-247	TEp
ENSSSCG00000016679	1.9123e-250	0.471188	0.664	0.086	4.28393e-246	TEp
PFN2	3.3845e-249	0.72701	0.781	0.127	7.58195e-245	TEp
PRR11	3.314e-248	0.304013	0.378	0.027	7.42402e-244	TEp
TTLL1	3.62946e-248	0.326141	0.483	0.045	8.13071e-244	TEp
CHST10	4.73222e-248	0.363674	0.547	0.058	1.06011e-243	TEp
ARL3	2.38844e-247	0.696653	0.838	0.141	5.35058e-243	TEp
JPT2	6.89577e-247	0.495398	0.667	0.088	1.54479e-242	TEp
HMGCR	2.79774e-246	0.606106	0.595	0.072	6.2675e-242	TEp
PRIM2	1.91872e-245	0.416588	0.565	0.064	4.29833e-241	TEp
SERP2	5.13722e-245	0.259009	0.432	0.036	1.15084e-240	TEp
GTF3C6	9.00795e-243	0.567758	0.742	0.114	2.01796e-238	TEp
KIF21A	1.12375e-242	0.336354	0.3	0.016	2.51743e-238	TEp
KIF22	1.98962e-242	0.464158	0.574	0.068	4.45714e-238	TEp
TSPAN6	3.48087e-242	0.880221	0.841	0.161	7.79783e-238	TEp
IDI1	4.70728e-241	1.22703	0.913	0.218	1.05452e-236	TEp
KNOP1	1.56964e-240	0.589448	0.73	0.113	3.5163e-236	TEp
CENPS	2.27968e-239	0.451265	0.631	0.084	5.10695e-235	TEp
SCD	2.78787e-239	0.516579	0.58	0.07	6.24538e-235	TEp
CRABP1	3.56139e-239	2.28023	0.486	0.049	7.97823e-235	TEp
BCL7A	6.45768e-239	0.305983	0.45	0.04	1.44665e-234	TEp
BARD1	7.61701e-238	0.410573	0.502	0.052	1.70636e-233	TEp
GPC1	5.01099e-237	0.30609	0.489	0.046	1.12256e-232	TEp
PAK3	1.07835e-236	0.274221	0.327	0.02	2.41572e-232	TEp
NECTIN3	1.30408e-236	0.471076	0.604	0.072	2.9214e-232	TEp
SWSAP1	1.71561e-236	0.415437	0.625	0.08	3.84331e-232	TEp
SHF	2.89668e-236	0.33027	0.42	0.036	6.48915e-232	TEp
ENSSSCG00000005982	4.24912e-236	0.47441	0.661	0.091	9.51887e-232	TEp
SMIM8	5.26866e-235	0.362763	0.523	0.057	1.18029e-230	TEp
DLGAP5	1.58682e-234	0.763134	0.592	0.076	3.55479e-230	TEp
WDHD1	1.65964e-234	0.330785	0.468	0.046	3.71792e-230	TEp
NDC80	1.88144e-234	0.522287	0.517	0.057	4.2148e-230	TEp
RAC3	1.66949e-233	0.582392	0.745	0.116	3.74e-229	TEp
APLP1	1.7319e-233	0.284185	0.357	0.025	3.87981e-229	TEp
SFRP2	2.26706e-232	0.462719	0.474	0.045	5.07868e-228	TEp
SQLE	2.40568e-232	0.529418	0.64	0.085	5.38921e-228	TEp
LOXL1	2.46223e-232	0.302113	0.33	0.021	5.51589e-228	TEp
POGLUT2	4.22225e-232	0.27647	0.435	0.039	9.45869e-228	TEp
CENPF	3.34523e-231	1.50761	0.796	0.153	7.49398e-227	TEp
APEX1	1.82662e-230	0.537163	0.73	0.118	4.09199e-226	TEp
HELLS	5.00912e-229	0.56738	0.604	0.081	1.12214e-224	TEp
MVD	5.3645e-228	0.575746	0.679	0.099	1.20175e-223	TEp
EBF3	1.13792e-226	0.280839	0.303	0.018	2.54917e-222	TEp
RAB34	6.80247e-226	0.388389	0.586	0.07	1.52389e-221	TEp
ATAT1	1.17043e-225	0.271782	0.465	0.045	2.622e-221	TEp
SH3BGR	8.28477e-225	0.264988	0.354	0.026	1.85595e-220	TEp
ENSSSCG00000035544	3.94181e-224	1.0495	0.712	0.119	8.83044e-220	TEp
SKA2	6.16707e-224	0.798034	0.829	0.166	1.38155e-219	TEp
TK1	9.9216e-224	0.586424	0.664	0.099	2.22264e-219	TEp
TET1	4.6327e-223	0.33632	0.556	0.064	1.03782e-218	TEp
ENSSSCG00000038144	7.32044e-223	0.915812	0.832	0.171	1.63993e-218	TEp
SHAS2	4.33593e-222	0.254218	0.276	0.015	9.71334e-218	TEp
NTPCR	2.47847e-221	0.363399	0.61	0.08	5.55228e-217	TEp
HMGCS1	3.7106e-221	0.781796	0.691	0.109	8.31248e-217	TEp
PRXL2B	1.93744e-220	0.41077	0.52	0.058	4.34026e-216	TEp
SUV39H2	1.07046e-219	0.387539	0.514	0.059	2.39805e-215	TEp
PTPRF	7.35486e-218	0.290922	0.495	0.052	1.64764e-213	TEp
CDCA3	8.78586e-217	0.601217	0.492	0.056	1.96821e-212	TEp
EFNA2	1.02263e-216	0.263053	0.333	0.024	2.2909e-212	TEp
DCTPP1	1.43021e-216	0.617741	0.751	0.135	3.20396e-212	TEp
PLEKHA8	1.23781e-215	0.314325	0.474	0.05	2.77293e-211	TEp
EIF4EBP2	1.85415e-215	0.68257	0.757	0.138	4.15366e-211	TEp
ELOVL6	3.41339e-215	0.286368	0.465	0.047	7.64668e-211	TEp
PLK1	2.93163e-214	0.743732	0.489	0.057	6.56743e-210	TEp
ENHO	9.29668e-214	0.257938	0.453	0.044	2.08264e-209	TEp
CDC45	2.78489e-213	0.357059	0.477	0.053	6.23871e-209	TEp
ZNF32	3.1638e-213	0.378778	0.529	0.064	7.08756e-209	TEp
SORD	4.41537e-212	0.370341	0.492	0.055	9.89131e-208	TEp
SLC16A3	5.34448e-211	0.450127	0.471	0.05	1.19727e-206	TEp
SEPHS1	8.26073e-211	0.470798	0.655	0.1	1.85057e-206	TEp
CECR2	8.64641e-211	0.293597	0.429	0.042	1.93697e-206	TEp
TTK	9.86478e-211	0.272875	0.33	0.024	2.20991e-206	TEp
SINHCAF	4.8535e-210	0.811864	0.871	0.195	1.08728e-205	TEp
RFC3	8.81449e-210	0.49119	0.706	0.118	1.97462e-205	TEp
MEIS2	1.39149e-209	0.525011	0.574	0.075	3.11721e-205	TEp
MDK	3.85785e-209	2.06832	0.988	0.484	8.64235e-205	TEp
PTOV1	1.01865e-207	0.801671	0.904	0.201	2.28197e-203	TEp
PBK	1.28783e-207	0.452996	0.486	0.057	2.88499e-203	TEp
EFNB2	1.6031e-207	0.293252	0.399	0.036	3.59126e-203	TEp
AHCY	2.47759e-206	0.626631	0.754	0.144	5.5503e-202	TEp
NCAPG	2.91524e-206	0.537664	0.562	0.076	6.53072e-202	TEp
TCAF1	5.14052e-206	0.498053	0.691	0.11	1.15158e-201	TEp
FADS1	1.39341e-204	0.278	0.471	0.051	3.12152e-200	TEp
MCM6	6.83105e-204	0.668188	0.79	0.159	1.53029e-199	TEp
MAGEF1	8.49633e-203	0.358375	0.616	0.087	1.90335e-198	TEp
DUT	4.72923e-202	1.27936	0.973	0.339	1.05944e-197	TEp
LGR4	6.18114e-202	0.310965	0.411	0.039	1.3847e-197	TEp
CHD7	1.64912e-201	0.715558	0.754	0.147	3.69435e-197	TEp
DDAH2	1.91123e-201	0.776862	0.844	0.173	4.28153e-197	TEp
NKD1	4.68058e-201	0.339236	0.282	0.018	1.04854e-196	TEp
ENSSSCG00000033733	4.15566e-200	1.42272	0.994	0.483	9.30951e-196	TEp
MCM7	6.33559e-200	0.94128	0.865	0.217	1.4193e-195	TEp
HNRNPA1	2.44463e-199	1.64265	1	0.696	5.47646e-195	TEp
NXN	2.64609e-199	0.378674	0.604	0.085	5.92776e-195	TEp
CFL2	1.49054e-197	0.417938	0.646	0.097	3.33911e-193	TEp
RANBP1	1.56506e-197	1.42519	0.988	0.471	3.50604e-193	TEp
AAAS	2.84399e-197	0.307797	0.462	0.052	6.37111e-193	TEp
ENSSSCG00000018034	2.91975e-197	0.769306	0.751	0.142	6.54083e-193	TEp
MAGOHB	3.20322e-196	0.795683	0.871	0.215	7.17585e-192	TEp
LSM14B	1.70315e-195	0.42061	0.646	0.099	3.81539e-191	TEp
PCBP4	2.15329e-195	0.476707	0.577	0.08	4.82379e-191	TEp
HDAC2	3.56916e-195	1.01407	0.922	0.287	7.99564e-191	TEp
CENPU	1.23335e-194	0.414827	0.544	0.075	2.76294e-190	TEp
RBFOX2	8.69213e-194	0.569324	0.739	0.132	1.94721e-189	TEp
TUBB	1.54386e-193	1.49701	1	0.641	3.45857e-189	TEp
FANCD2	5.81754e-193	0.261651	0.387	0.038	1.30325e-188	TEp
ENSSSCG00000001930	7.56558e-193	1.38588	0.997	0.534	1.69484e-188	TEp
AURKB	1.12992e-192	0.597655	0.511	0.068	2.53125e-188	TEp
FLRT2	3.50304e-192	0.413088	0.387	0.037	7.84752e-188	TEp
EHMT2	6.32221e-191	0.366794	0.592	0.086	1.4163e-186	TEp
NR2F6	7.08295e-191	0.609709	0.751	0.147	1.58672e-186	TEp
MSI2	3.39803e-190	0.2806	0.468	0.054	7.61226e-186	TEp
GINS1	5.35567e-190	0.458312	0.577	0.087	1.19978e-185	TEp
GJC1	1.43526e-189	0.516322	0.715	0.129	3.21528e-185	TEp
PCLAF	2.142e-189	0.651989	0.607	0.097	4.7985e-185	TEp
SPC24	4.39838e-189	0.607157	0.697	0.127	9.85325e-185	TEp
SLC37A4	6.1092e-189	0.254759	0.474	0.056	1.36858e-184	TEp
SNRPA	6.33546e-189	0.405972	0.628	0.1	1.41927e-184	TEp
RFC5	2.36972e-188	0.362923	0.547	0.076	5.30865e-184	TEp
SMARCA4	2.95211e-188	0.746711	0.85	0.205	6.61333e-184	TEp
CSRP2	5.01196e-188	0.853475	0.865	0.199	1.12278e-183	TEp
AASDHPPT	7.21271e-188	0.603895	0.754	0.152	1.61579e-183	TEp
ERG28	9.21095e-188	0.596517	0.766	0.16	2.06344e-183	TEp
ATXN10	1.43223e-187	0.788799	0.895	0.238	3.20849e-183	TEp
MSH6	2.23368e-187	0.740616	0.79	0.176	5.00389e-183	TEp
SEPTIN10	7.35875e-187	0.42859	0.682	0.113	1.64851e-182	TEp
ENAH	1.53952e-186	0.497289	0.715	0.129	3.44883e-182	TEp
VCAN	6.2052e-186	0.933212	0.709	0.133	1.39009e-181	TEp
ENSSSCG00000004782	8.98678e-186	0.372546	0.402	0.043	2.01322e-181	TEp
HSP90AB1	6.39279e-185	1.20799	1	0.865	1.43211e-180	TEp
RFC4	8.67436e-185	0.488643	0.628	0.106	1.94323e-180	TEp
IRX3	1.83968e-184	0.271348	0.267	0.018	4.12126e-180	TEp
AKR1B1	1.96522e-184	0.661493	0.856	0.201	4.40248e-180	TEp
TSKU	2.01702e-184	0.311347	0.553	0.075	4.51852e-180	TEp
CDCA4	2.13173e-184	0.608694	0.757	0.154	4.7755e-180	TEp
FASN	2.20938e-184	0.549564	0.727	0.142	4.94946e-180	TEp
ZCCHC17	4.51796e-184	0.773087	0.868	0.224	1.01211e-179	TEp
RAN	5.17227e-184	1.36425	1	0.71	1.15869e-179	TEp
MELK	1.22677e-183	0.262145	0.366	0.036	2.74821e-179	TEp
CCDC34	1.47944e-183	0.484442	0.703	0.13	3.31425e-179	TEp
HK2	1.87478e-183	0.255231	0.324	0.027	4.19988e-179	TEp
KLHDC3	1.94399e-183	0.404309	0.667	0.115	4.35492e-179	TEp
SNRPF	4.95655e-183	1.01427	0.946	0.346	1.11037e-178	TEp
GAPDH	5.75453e-183	1.42125	1	0.915	1.28913e-178	TEp
ILF2	5.84051e-183	1.08845	0.949	0.369	1.30839e-178	TEp
KIF20A	3.93285e-182	0.406008	0.378	0.039	8.81037e-178	TEp
ASPM	1.25818e-181	0.463541	0.42	0.048	2.81858e-177	TEp
WLS	2.52696e-181	0.341523	0.498	0.063	5.6609e-177	TEp
HMGN2	1.37087e-180	0.420571	0.61	0.098	3.07103e-176	TEp
STRBP	3.11319e-180	0.302811	0.562	0.08	6.97417e-176	TEp
PKIA	3.07992e-179	0.304255	0.381	0.038	6.89965e-175	TEp
CDH11	4.79104e-178	0.310526	0.438	0.05	1.07329e-173	TEp
NT5DC2	2.5052e-177	0.599746	0.811	0.183	5.61214e-173	TEp
BZW2	3.79136e-177	0.637355	0.814	0.189	8.4934e-173	TEp
DES	1.37135e-176	0.415884	0.477	0.059	3.0721e-172	TEp
NUDT5	1.89654e-176	0.568898	0.778	0.171	4.24862e-172	TEp
ENSSSCG00000026981	2.37648e-176	0.76533	0.859	0.224	5.32379e-172	TEp
ENSSSCG00000026055	5.65356e-176	0.469101	0.634	0.112	1.26651e-171	TEp
ENSSSCG00000028485	8.29828e-176	1.11982	1	0.852	1.85898e-171	TEp
HSPA14	1.48521e-175	0.512777	0.715	0.139	3.32716e-171	TEp
TUBA1B	1.69954e-175	1.33475	1	0.891	3.80731e-171	TEp
NUP93	2.67745e-175	0.356434	0.607	0.099	5.99803e-171	TEp
SGO1	1.18886e-174	0.498641	0.417	0.049	2.66327e-170	TEp
HOXA3	1.30461e-174	0.252282	0.297	0.024	2.92259e-170	TEp
MAPT	1.56846e-173	0.257597	0.393	0.042	3.51367e-169	TEp
GINS2	1.8132e-173	0.373307	0.565	0.088	4.06194e-169	TEp
CBX5	6.77079e-173	0.643514	0.796	0.189	1.51679e-168	TEp
SULF2	1.13815e-172	0.271234	0.318	0.027	2.54969e-168	TEp
ISYNA1	2.13329e-172	0.575185	0.727	0.142	4.779e-168	TEp
HOXC6	2.81678e-172	0.315181	0.213	0.012	6.31015e-168	TEp
SMARCB1	6.26193e-172	0.711686	0.868	0.228	1.4028e-167	TEp
TUSC3	8.25036e-172	0.254814	0.535	0.073	1.84825e-167	TEp
KIF2C	1.90544e-171	0.449501	0.405	0.048	4.26856e-167	TEp
KIF23	2.16332e-171	0.526969	0.435	0.055	4.84626e-167	TEp
TCF3	1.16824e-170	0.515446	0.703	0.138	2.6171e-166	TEp
ENSSSCG00000025151	2.14478e-170	0.544721	0.766	0.166	4.80473e-166	TEp
ENSSSCG00000003984	2.44423e-170	0.273336	0.471	0.061	5.47557e-166	TEp
ENSSSCG00000004963	4.48949e-170	0.960001	0.946	0.345	1.00574e-165	TEp
ALDH18A1	2.17423e-169	0.451525	0.655	0.121	4.87072e-165	TEp
B4GAT1	2.82341e-169	0.276464	0.432	0.052	6.32499e-165	TEp
KIF20B	3.21015e-169	0.634488	0.64	0.121	7.19137e-165	TEp
NDE1	1.08381e-168	0.345576	0.526	0.077	2.42796e-164	TEp
MCCC2	2.3424e-168	0.431295	0.646	0.115	5.24745e-164	TEp
NONO	5.04132e-168	0.936815	0.946	0.357	1.12936e-163	TEp
BBS7	6.31264e-168	0.445149	0.511	0.075	1.41416e-163	TEp
ENSSSCG00000009327	7.79699e-168	1.21687	1	0.858	1.74668e-163	TEp
CSE1L	2.26827e-167	0.575017	0.763	0.17	5.08137e-163	TEp
C4orf46	3.72701e-167	0.267353	0.384	0.042	8.34925e-163	TEp
ENSSSCG00000033424	1.88045e-166	0.450544	0.682	0.133	4.21259e-162	TEp
MCM5	2.53209e-166	0.607045	0.685	0.139	5.6724e-162	TEp
FN1	3.59317e-166	0.7471	0.526	0.077	8.04942e-162	TEp
ENSSSCG00000044541	6.01893e-166	0.402645	0.655	0.118	1.34836e-161	TEp
VDAC1	9.31936e-166	0.86979	0.892	0.284	2.08772e-161	TEp
LAPTM4B	1.25347e-165	0.942946	0.847	0.233	2.80802e-161	TEp
FBLN1	1.85646e-165	0.518273	0.811	0.172	4.15885e-161	TEp
SLC2A5	4.69509e-165	0.301961	0.228	0.014	1.05179e-160	TEp
SSRP1	7.16012e-165	0.798098	0.901	0.289	1.60401e-160	TEp
GALNT7	8.99771e-165	0.375692	0.535	0.082	2.01567e-160	TEp
C1orf198	1.56366e-164	0.302867	0.559	0.085	3.50291e-160	TEp
SASS6	1.81602e-164	0.324157	0.486	0.07	4.06824e-160	TEp
TERB1	5.37547e-164	0.416407	0.673	0.128	1.20421e-159	TEp
DNAJC19	8.66664e-164	0.557471	0.781	0.18	1.9415e-159	TEp
PARP1	1.48509e-163	0.696064	0.826	0.212	3.3269e-159	TEp
NAP1L1	1.71026e-163	1.16088	0.994	0.626	3.83131e-159	TEp
H2AFZ	2.48627e-163	1.30222	0.994	0.653	5.56974e-159	TEp
SUPT16H	1.10906e-162	0.78386	0.871	0.255	2.48451e-158	TEp
TBC1D7	1.55248e-162	0.374444	0.601	0.105	3.47787e-158	TEp
NUDT2	2.22094e-162	0.255859	0.438	0.056	4.97534e-158	TEp
CENPE	2.71489e-161	0.604911	0.535	0.088	6.0819e-157	TEp
TFDP2	2.79207e-161	0.681374	0.775	0.186	6.2548e-157	TEp
CIP2A	6.10876e-161	0.354447	0.508	0.077	1.36848e-156	TEp
UGDH	1.27804e-160	0.298466	0.607	0.101	2.86306e-156	TEp
HNRNPA0	2.22212e-160	0.805731	0.94	0.318	4.978e-156	TEp
KIF4A	2.24244e-160	0.34631	0.402	0.049	5.02352e-156	TEp
MEX3D	4.02413e-160	0.45224	0.721	0.148	9.01485e-156	TEp
SMARCA1	1.2888e-159	0.376484	0.553	0.087	2.88717e-155	TEp
IPO5	1.94583e-159	0.776237	0.859	0.256	4.35904e-155	TEp
ODC1	2.89323e-159	0.900947	0.91	0.293	6.48142e-155	TEp
ERH	4.26285e-159	1.08014	0.979	0.603	9.54963e-155	TEp
TMA16	5.65672e-159	0.324975	0.538	0.083	1.26722e-154	TEp
PTCH1	6.41035e-159	0.356716	0.441	0.057	1.43605e-154	TEp
SERHL2	1.61515e-158	0.274864	0.477	0.067	3.61827e-154	TEp
DRG2	1.95029e-158	0.317827	0.649	0.118	4.36904e-154	TEp
ASF1A	2.48175e-158	0.393422	0.64	0.119	5.55961e-154	TEp
CENPN	3.30623e-158	0.278397	0.369	0.042	7.40662e-154	TEp
ENSSSCG00000032768	5.54201e-158	0.473815	0.643	0.124	1.24152e-153	TEp
ENSSSCG00000005169	5.98587e-158	0.919889	1	0.922	1.34095e-153	TEp
ENSSSCG00000031117	7.26774e-158	0.72981	0.805	0.211	1.62812e-153	TEp
ZNF664	9.72613e-158	0.388398	0.622	0.111	2.17885e-153	TEp
RPS18	1.36127e-157	0.87179	0.997	0.962	3.04951e-153	TEp
BUB1	2.83736e-157	0.360669	0.354	0.039	6.35626e-153	TEp
FUS	4.5089e-157	0.977353	0.967	0.449	1.01008e-152	TEp
MND1	5.18688e-157	0.329582	0.477	0.07	1.16197e-152	TEp
NPM1	6.5539e-157	1.1737	1	0.789	1.4682e-152	TEp
ENSSSCG00000000576	4.56944e-156	1.08598	0.997	0.75	1.02365e-151	TEp
ENSSSCG00000050582	5.43699e-156	0.353201	0.544	0.083	1.218e-151	TEp
MSH2	6.34349e-156	0.349883	0.544	0.09	1.42107e-151	TEp
DNAJC9	9.31947e-156	0.328924	0.553	0.092	2.08775e-151	TEp
POLD1	9.49912e-156	0.354762	0.556	0.093	2.12799e-151	TEp
YWHAQ	9.89759e-156	0.982712	0.967	0.444	2.21726e-151	TEp
CHAF1A	1.74525e-155	0.304274	0.456	0.065	3.9097e-151	TEp
MCM4	1.9482e-155	0.416023	0.601	0.108	4.36436e-151	TEp
FAM162A	2.20766e-155	0.696039	0.883	0.26	4.94559e-151	TEp
DIAPH3	2.58432e-155	0.292543	0.378	0.045	5.7894e-151	TEp
ENSSSCG00000016737	2.76172e-155	0.999903	1	0.896	6.1868e-151	TEp
C12orf43	5.31451e-155	0.311404	0.565	0.094	1.19056e-150	TEp
ARHGAP28	8.12179e-155	0.481642	0.492	0.073	1.81944e-150	TEp
SPART	8.36342e-155	0.384346	0.625	0.116	1.87357e-150	TEp
BCKDK	8.44241e-155	0.512778	0.742	0.167	1.89127e-150	TEp
LRIG3	3.44115e-154	0.2704	0.351	0.037	7.70885e-150	TEp
GPX8	4.47687e-154	0.4227	0.718	0.138	1.00291e-149	TEp
E2F3	8.0259e-154	0.305657	0.474	0.069	1.79796e-149	TEp
BLMH	1.05926e-153	0.476705	0.748	0.167	2.37296e-149	TEp
MYBL2	1.09412e-153	0.375332	0.553	0.094	2.45105e-149	TEp
NR2F1	1.33655e-153	0.834432	0.709	0.153	2.99414e-149	TEp
RUVBL1	6.00025e-153	0.569016	0.814	0.207	1.34418e-148	TEp
SPDL1	6.81229e-153	0.272156	0.351	0.039	1.52609e-148	TEp
PGRMC1	6.81624e-153	0.723926	0.844	0.236	1.52697e-148	TEp
SNRPD1	1.51768e-152	0.964737	0.955	0.448	3.39991e-148	TEp
DCTD	3.4351e-152	0.252706	0.483	0.07	7.69531e-148	TEp
PRMT1	4.77078e-152	1.00511	0.967	0.456	1.06875e-147	TEp
CLNS1A	1.18363e-151	0.511662	0.778	0.187	2.65156e-147	TEp
MEIS1	5.15439e-151	0.44681	0.517	0.08	1.15469e-146	TEp
XPO5	5.85067e-151	0.510694	0.73	0.169	1.31067e-146	TEp
ENSSSCG00000035836	6.96585e-151	0.980048	0.937	0.405	1.56049e-146	TEp
COA4	8.31517e-151	0.30217	0.52	0.083	1.86276e-146	TEp
FARP1	1.38636e-150	0.257964	0.538	0.084	3.10573e-146	TEp
ENSSSCG00000033019	1.39978e-150	0.846054	0.997	0.921	3.1358e-146	TEp
FDPS	4.44293e-150	0.405673	0.574	0.103	9.95306e-146	TEp
ENSSSCG00000005656	5.69792e-150	1.04948	0.988	0.744	1.27645e-145	TEp
ZNF428	6.84492e-150	0.466554	0.721	0.159	1.5334e-145	TEp
ENSSSCG00000031741	7.97749e-150	0.50346	0.661	0.133	1.78712e-145	TEp
REC8	2.82714e-149	0.258954	0.318	0.032	6.33336e-145	TEp
NUTF2	2.87155e-149	0.865735	0.934	0.365	6.43285e-145	TEp
UBE2E3	3.43721e-149	0.280966	0.483	0.073	7.70003e-145	TEp
CLSPN	4.88329e-149	0.398336	0.529	0.089	1.09396e-144	TEp
ILF3	5.72488e-149	0.846866	0.916	0.339	1.28249e-144	TEp
SRSF3	1.78462e-148	0.983584	0.979	0.56	3.9979e-144	TEp
RRM1	2.58103e-148	0.441549	0.727	0.163	5.78201e-144	TEp
GNL3	3.55728e-148	0.401005	0.616	0.12	7.96903e-144	TEp
WBP1	6.1102e-148	0.344433	0.634	0.121	1.36881e-143	TEp
ENSSSCG00000026719	8.79101e-148	0.417653	0.595	0.112	1.96936e-143	TEp
TARBP2	1.04684e-147	0.27685	0.511	0.081	2.34512e-143	TEp
EEF1G	1.56252e-147	0.873705	0.997	0.849	3.50035e-143	TEp
HMMR	2.58606e-147	0.526585	0.52	0.089	5.7933e-143	TEp
INCENP	2.73447e-147	0.422658	0.465	0.071	6.12577e-143	TEp
MTG1	3.27783e-147	0.289685	0.523	0.086	7.34299e-143	TEp
DPY19L3	1.35373e-146	0.267243	0.447	0.063	3.03263e-142	TEp
NEK2	5.65599e-146	0.298359	0.327	0.036	1.26705e-141	TEp
TSEN15	8.47044e-146	0.280592	0.541	0.09	1.89755e-141	TEp
SLIRP	1.41988e-145	0.41104	0.637	0.13	3.18082e-141	TEp
EEF1A1	1.80971e-145	0.71707	1	0.991	4.05412e-141	TEp
ENSSSCG00000002651	2.16056e-145	0.359751	0.517	0.087	4.84009e-141	TEp
ENSSSCG00000008686	2.86e-145	0.556892	0.811	0.189	6.40697e-141	TEp
ACTL6A	3.00539e-145	0.368695	0.592	0.11	6.73268e-141	TEp
ARF5	4.71372e-145	0.540239	0.733	0.172	1.05597e-140	TEp
LSM5	5.11916e-145	0.838587	0.946	0.383	1.14679e-140	TEp
ENSSSCG00000013318	7.30963e-145	0.678104	0.808	0.211	1.6375e-140	TEp
KHDRBS1	2.61222e-144	0.469769	0.751	0.175	5.8519e-140	TEp
PPIH	1.86263e-143	0.483766	0.712	0.166	4.17266e-139	TEp
CCNB2	2.71965e-143	0.354765	0.375	0.048	6.09256e-139	TEp
HNRNPD	3.03301e-143	0.933208	0.97	0.51	6.79455e-139	TEp
PCGF2	5.34023e-143	0.295651	0.577	0.101	1.19632e-138	TEp
MRPS27	6.64954e-143	0.273818	0.532	0.089	1.48963e-138	TEp
CDCA8	8.54886e-143	0.308268	0.354	0.043	1.91512e-138	TEp
CARS2	1.30936e-142	0.30128	0.48	0.075	2.93323e-138	TEp
CENPH	1.41799e-142	0.398247	0.616	0.122	3.17657e-138	TEp
SLC16A1	1.54952e-142	0.32924	0.514	0.085	3.47124e-138	TEp
ENSSSCG00000011601	1.58506e-142	0.689684	0.877	0.276	3.55085e-138	TEp
ENSSSCG00000020808	2.23969e-142	0.883182	0.955	0.427	5.01736e-138	TEp
CDK4	3.50613e-142	0.794585	0.892	0.324	7.85444e-138	TEp
TTYH3	8.03358e-142	0.308173	0.541	0.092	1.79968e-137	TEp
PPIL1	2.30648e-141	0.40902	0.667	0.144	5.16698e-137	TEp
ATP5MC2	2.36915e-141	0.949793	0.988	0.639	5.30736e-137	TEp
CENPA	3.40811e-141	0.433297	0.396	0.054	7.63485e-137	TEp
SMC2	7.3911e-141	0.776218	0.796	0.226	1.65575e-136	TEp
UBE2S	1.34921e-140	1.09342	0.937	0.351	3.0225e-136	TEp
ENSSSCG00000023091	3.13143e-140	0.315347	0.592	0.111	7.01504e-136	TEp
SERBP1	4.68458e-140	0.882098	0.991	0.75	1.04944e-135	TEp
PHF6	2.87642e-139	0.595373	0.814	0.221	6.44376e-135	TEp
EPHA4	6.47032e-139	0.299655	0.327	0.036	1.44948e-134	TEp
TRAP1	1.7853e-138	0.455246	0.727	0.177	3.99943e-134	TEp
TRIP13	1.92573e-138	0.353833	0.511	0.089	4.31402e-134	TEp
RPS2	3.79573e-138	0.720232	1	0.978	8.50319e-134	TEp
VARS1	5.63654e-138	0.406776	0.637	0.135	1.2627e-133	TEp
ENSSSCG00000000194	6.05757e-138	0.531821	0.523	0.094	1.35702e-133	TEp
CAMTA1	1.99943e-137	0.40254	0.673	0.15	4.47913e-133	TEp
SAE1	2.77031e-137	0.421307	0.658	0.142	6.20604e-133	TEp
RPL21	5.95996e-137	0.733965	0.997	0.929	1.33515e-132	TEp
ASAP2	6.20336e-137	0.28386	0.471	0.072	1.38968e-132	TEp
ENSSSCG00000011952	7.77739e-137	0.699784	1	0.943	1.74229e-132	TEp
ENSSSCG00000000405	1.55044e-136	0.927857	0.973	0.589	3.4733e-132	TEp
MAZ	1.61469e-136	0.670614	0.877	0.283	3.61723e-132	TEp
NIT1	2.02092e-136	0.273073	0.532	0.093	4.52726e-132	TEp
ENSSSCG00000026446	5.9987e-136	0.54287	0.742	0.19	1.34383e-131	TEp
RFXANK	2.13348e-135	0.634543	0.865	0.27	4.77942e-131	TEp
SUPT3H	2.39097e-135	0.405714	0.655	0.141	5.35625e-131	TEp
RPSA	2.90745e-135	0.763534	1	0.953	6.51326e-131	TEp
ENSSSCG00000035762	3.73219e-135	0.464538	0.718	0.173	8.36084e-131	TEp
HNRNPM	4.38121e-135	0.90633	0.97	0.592	9.81479e-131	TEp
DMAC2	9.06692e-135	0.473202	0.715	0.172	2.03117e-130	TEp
ENSSSCG00000010517	1.13507e-134	0.811299	0.934	0.359	2.54278e-130	TEp
ORC1	1.30889e-134	0.276049	0.429	0.065	2.93217e-130	TEp
CZIB	1.34058e-134	0.590016	0.826	0.246	3.00317e-130	TEp
SNRPE	1.92461e-134	0.918026	0.961	0.576	4.31152e-130	TEp
ENO1	3.15078e-134	1.08996	0.991	0.757	7.05838e-130	TEp
HSPD1	6.1871e-134	1.01406	0.964	0.559	1.38603e-129	TEp
RPL15	7.5314e-134	0.688894	1	0.944	1.68718e-129	TEp
NUDT3	2.18027e-133	0.717376	1	0.947	4.88425e-129	TEp
ENSSSCG00000035209	3.10109e-133	0.775846	0.916	0.329	6.94707e-129	TEp
APOOL	3.92561e-133	0.257744	0.396	0.055	8.79416e-129	TEp
DNAAF2	4.33138e-133	0.302673	0.562	0.107	9.70316e-129	TEp
ENSSSCG00000002036	1.0337e-132	0.388933	0.64	0.139	2.31569e-128	TEp
JAM3	1.26055e-132	0.326161	0.613	0.117	2.82388e-128	TEp
COPZ1	1.34541e-132	0.498738	0.775	0.204	3.01399e-128	TEp
ENSSSCG00000039222	1.35207e-132	0.78637	0.883	0.267	3.02891e-128	TEp
RPL7	1.79392e-132	0.754869	1	0.934	4.01874e-128	TEp
DNMT1	1.80403e-132	0.683749	0.82	0.245	4.04138e-128	TEp
ABHD11	2.55279e-132	0.421677	0.724	0.174	5.71875e-128	TEp
ENSSSCG00000024776	3.05811e-132	0.912398	0.976	0.644	6.85078e-128	TEp
NUP37	4.78669e-132	0.29126	0.517	0.09	1.07231e-127	TEp
MAP4K4	5.47347e-132	0.545583	0.739	0.185	1.22617e-127	TEp
RPL7A	5.63457e-132	0.655787	1	0.982	1.26226e-127	TEp
RPL5	6.28343e-132	0.789083	1	0.921	1.40761e-127	TEp
ENSSSCG00000021560	6.83642e-132	0.854003	0.961	0.501	1.5315e-127	TEp
ADGRL2	8.12662e-132	0.302299	0.517	0.088	1.82053e-127	TEp
ENSSSCG00000037979	9.7776e-132	0.582502	0.787	0.229	2.19038e-127	TEp
DNLZ	2.834e-131	0.43004	0.709	0.166	6.34872e-127	TEp
PPP1R14B	3.11299e-131	0.867483	0.904	0.351	6.97373e-127	TEp
FLAD1	3.85891e-131	0.803337	0.883	0.307	8.64472e-127	TEp
MORF4L2	5.35519e-131	0.745941	0.91	0.335	1.19967e-126	TEp
ALYREF	5.62482e-131	0.857446	0.97	0.495	1.26007e-126	TEp
TMEM254	1.07153e-130	0.321754	0.589	0.115	2.40044e-126	TEp
LMNB2	1.75986e-130	0.293973	0.495	0.087	3.94243e-126	TEp
SEPTIN11	2.3214e-130	0.698537	0.82	0.231	5.2004e-126	TEp
METTL9	3.30169e-130	0.501146	0.784	0.209	7.39645e-126	TEp
NUDT21	6.42406e-130	0.596005	0.835	0.254	1.43912e-125	TEp
SUMO2	8.11157e-130	0.784349	0.988	0.834	1.81715e-125	TEp
ENSSSCG00000004324	9.74514e-130	0.291179	0.568	0.108	2.18311e-125	TEp
RPL6	1.49341e-129	0.710237	1	0.939	3.34554e-125	TEp
RHOBTB3	1.72827e-129	0.279814	0.547	0.098	3.87167e-125	TEp
ENSSSCG00000012427	1.91382e-129	0.740579	0.997	0.938	4.28735e-125	TEp
ENOPH1	2.44709e-129	0.370561	0.616	0.132	5.48198e-125	TEp
UTP6	2.44899e-129	0.388846	0.667	0.149	5.48623e-125	TEp
ENSSSCG00000020706	2.84311e-129	0.310705	0.565	0.107	6.36913e-125	TEp
RPA3	3.37996e-129	0.792269	0.871	0.321	7.57179e-125	TEp
RPA2	4.6436e-129	0.428322	0.697	0.17	1.04026e-124	TEp
MDH1	4.97626e-129	0.81752	0.928	0.388	1.11478e-124	TEp
HSPBP1	5.72933e-129	0.292696	0.52	0.094	1.28348e-124	TEp
SMS	7.79455e-129	0.677651	0.874	0.277	1.74614e-124	TEp
KIF11	9.67378e-129	0.331224	0.414	0.063	2.16712e-124	TEp
PTGR1	1.02323e-128	0.473229	0.667	0.16	2.29223e-124	TEp
RSL1D1	1.07952e-128	0.836765	0.913	0.39	2.41834e-124	TEp
RPS13	1.08702e-128	0.716853	0.994	0.925	2.43515e-124	TEp
FDFT1	1.17948e-128	0.591345	0.727	0.188	2.64226e-124	TEp
TRIM28	1.24975e-128	0.752464	0.937	0.4	2.79968e-124	TEp
GXYLT1	1.40796e-128	0.26925	0.438	0.068	3.15412e-124	TEp
WEE1	1.45034e-128	0.250649	0.387	0.055	3.24906e-124	TEp
NUCKS1	1.68203e-128	1.03044	0.973	0.654	3.76809e-124	TEp
GRHPR	2.77406e-128	0.407352	0.679	0.159	6.21445e-124	TEp
TMPO	4.28547e-128	0.355293	0.613	0.129	9.60032e-124	TEp
SFPQ	6.33323e-128	0.930614	0.976	0.671	1.41877e-123	TEp
RPS15	7.80948e-128	0.700462	1	0.963	1.74948e-123	TEp
ISOC1	1.81941e-127	0.422121	0.688	0.161	4.07585e-123	TEp
AMOTL2	2.47315e-127	0.260424	0.526	0.091	5.54035e-123	TEp
CRK	6.95929e-127	0.899291	0.985	0.638	1.55902e-122	TEp
RFC2	7.23724e-127	0.655894	0.871	0.3	1.62129e-122	TEp
TPRKB	1.50192e-126	0.336967	0.571	0.116	3.3646e-122	TEp
CCT3	1.56211e-126	0.833951	0.961	0.529	3.49945e-122	TEp
ACOT4	1.6458e-126	0.401595	0.652	0.143	3.68691e-122	TEp
PXDN	1.90484e-126	0.265186	0.571	0.105	4.26723e-122	TEp
TMEM183A	2.2244e-126	0.314724	0.607	0.126	4.9831e-122	TEp
ENSSSCG00000005424	2.7483e-126	0.398116	0.676	0.157	6.15673e-122	TEp
FKBP3	3.69862e-126	0.735358	0.919	0.371	8.28564e-122	TEp
MRPS28	1.61532e-125	0.331213	0.535	0.105	3.61864e-121	TEp
PABPN1	1.97697e-125	0.858579	0.964	0.588	4.42881e-121	TEp
TGFBR1	2.6881e-125	0.308748	0.55	0.105	6.02189e-121	TEp
NSDHL	2.86928e-125	0.289435	0.486	0.086	6.42777e-121	TEp
HAUS1	3.26042e-125	0.320264	0.547	0.108	7.304e-121	TEp
ENSSSCG00000035811	5.42608e-125	0.62816	1	0.968	1.21555e-120	TEp
RPL27	5.87256e-125	0.652297	1	0.935	1.31557e-120	TEp
NUDT1	7.84028e-125	0.448728	0.712	0.18	1.75638e-120	TEp
PSIP1	7.95457e-125	0.831021	0.934	0.401	1.78198e-120	TEp
ACSS3	8.78576e-125	0.28318	0.396	0.058	1.96819e-120	TEp
DNPH1	1.13104e-124	0.291725	0.48	0.086	2.53376e-120	TEp
FBL	1.97975e-124	0.806363	0.94	0.419	4.43503e-120	TEp
ECT2	2.76053e-124	0.32146	0.42	0.067	6.18414e-120	TEp
SIGMAR1	3.95687e-124	0.362643	0.631	0.141	8.86417e-120	TEp
PYCR1	4.0939e-124	0.394068	0.646	0.144	9.17117e-120	TEp
CTNNB1	4.14103e-124	0.767083	0.883	0.336	9.27673e-120	TEp
HDAC3	6.42535e-124	0.320325	0.625	0.134	1.43941e-119	TEp
ENSSSCG00000031169	7.84992e-124	0.552107	0.856	0.267	1.75854e-119	TEp
EPB41L5	1.47891e-123	0.26341	0.414	0.064	3.31306e-119	TEp
STMN2	1.59712e-123	1.19748	0.21	0.017	3.57786e-119	TEp
KPNB1	2.17606e-123	0.864164	0.931	0.466	4.87481e-119	TEp
ASPH	2.329e-123	0.334225	0.709	0.16	5.21742e-119	TEp
ANAPC15	2.79818e-123	0.537072	0.847	0.262	6.26848e-119	TEp
PTCD3	3.29259e-123	0.262122	0.495	0.089	7.37606e-119	TEp
TTC3	3.42294e-123	0.628112	0.844	0.27	7.66807e-119	TEp
POLR2H	3.60688e-123	0.364141	0.673	0.159	8.08012e-119	TEp
HMGB2	3.95599e-123	1.17598	0.946	0.462	8.86222e-119	TEp
TUFM	1.60996e-122	0.352674	0.706	0.173	3.60663e-118	TEp
RPL3	1.65156e-122	0.673713	1	0.949	3.69981e-118	TEp
TIMM8A	2.03505e-122	0.315802	0.556	0.112	4.55891e-118	TEp
MPND	2.96695e-122	0.258782	0.489	0.088	6.64657e-118	TEp
POLR3B	3.8026e-122	0.275744	0.297	0.034	8.51859e-118	TEp
ENSSSCG00000010058	3.83917e-122	0.760152	0.943	0.422	8.60052e-118	TEp
PDCD5	5.38701e-122	0.76057	0.949	0.442	1.2068e-117	TEp
KDM5B	6.95354e-122	0.432438	0.661	0.152	1.55773e-117	TEp
DPAGT1	8.57754e-122	0.259597	0.489	0.087	1.92154e-117	TEp
TMEM106C	1.09057e-121	0.542692	0.832	0.26	2.4431e-117	TEp
LTA4H	1.26093e-121	0.3644	0.583	0.122	2.82473e-117	TEp
TRAF4	1.94913e-121	0.36579	0.613	0.133	4.36644e-117	TEp
DSTN	3.03731e-121	0.468801	0.886	0.266	6.80417e-117	TEp
MARCKS	8.72734e-121	0.97016	0.979	0.43	1.9551e-116	TEp
ENSSSCG00000046182	8.95703e-121	0.307669	0.577	0.12	2.00655e-116	TEp
SNRNP25	1.31319e-120	0.650784	0.91	0.351	2.94181e-116	TEp
MPHOSPH9	1.35076e-120	0.305098	0.544	0.108	3.02597e-116	TEp
SMARCD1	1.4132e-120	0.274216	0.589	0.119	3.16585e-116	TEp
LYAR	1.89395e-120	0.456746	0.688	0.174	4.24284e-116	TEp
NOLC1	2.05758e-120	0.6467	0.835	0.28	4.60939e-116	TEp
ENSSSCG00000038304	4.30901e-120	0.38539	0.673	0.158	9.65304e-116	TEp
PFDN4	4.51763e-120	0.492899	0.793	0.228	1.01204e-115	TEp
ADH5	1.21769e-119	0.687469	0.874	0.326	2.72787e-115	TEp
HMGN3	1.53637e-119	0.74748	0.913	0.391	3.44178e-115	TEp
LSM2	1.69891e-119	0.431228	0.751	0.203	3.8059e-115	TEp
FSTL1	2.78018e-119	0.488803	0.694	0.162	6.22816e-115	TEp
TEAD1	2.96084e-119	0.260002	0.498	0.088	6.63287e-115	TEp
GUK1	4.22116e-119	0.675093	0.856	0.309	9.45625e-115	TEp
ENSSSCG00000001658	4.80186e-119	0.345644	0.643	0.15	1.07571e-114	TEp
C10orf143	7.37184e-119	0.291489	0.586	0.121	1.65144e-114	TEp
HDGF	7.71923e-119	0.760604	0.925	0.412	1.72926e-114	TEp
LLGL1	8.97931e-119	0.254707	0.559	0.111	2.01155e-114	TEp
PCED1A	1.52776e-118	0.25663	0.495	0.09	3.42249e-114	TEp
OTUB1	2.89766e-118	0.50046	0.829	0.25	6.49135e-114	TEp
RPL17-C18orf32	3.25696e-118	0.745985	0.988	0.808	7.29625e-114	TEp
ENSSSCG00000024974	5.00817e-118	0.632141	1	0.956	1.12193e-113	TEp
ENSSSCG00000044572	5.92076e-118	0.912663	0.973	0.554	1.32637e-113	TEp
ENSSSCG00000013232	5.93107e-118	0.529352	0.79	0.245	1.32868e-113	TEp
ENSSSCG00000015988	7.33492e-118	0.766763	0.994	0.652	1.64317e-113	TEp
ALDH7A1	9.50596e-118	0.311521	0.568	0.117	2.12952e-113	TEp
HACD3	9.66084e-118	0.4146	0.712	0.185	2.16422e-113	TEp
RAD23B	1.11233e-117	0.645776	0.856	0.312	2.49185e-113	TEp
ENSSSCG00000009356	1.21192e-117	0.277768	0.544	0.109	2.71494e-113	TEp
TOPBP1	1.25592e-117	0.313822	0.553	0.114	2.81352e-113	TEp
CPSF3	1.41306e-117	0.315186	0.538	0.108	3.16554e-113	TEp
B4GALT2	1.68462e-117	0.257705	0.556	0.109	3.77388e-113	TEp
DIABLO	2.09489e-117	0.427708	0.766	0.217	4.69297e-113	TEp
MED7	2.18093e-117	0.295139	0.625	0.139	4.88571e-113	TEp
TOP2B	3.20586e-117	0.629503	0.838	0.281	7.18176e-113	TEp
MRPL11	1.36858e-116	0.592511	0.814	0.262	3.06589e-112	TEp
ENSSSCG00000025928	2.04443e-116	0.608026	1	0.954	4.57994e-112	TEp
POP7	2.24184e-116	0.558994	0.832	0.271	5.02217e-112	TEp
PFKL	3.14293e-116	0.469546	0.739	0.199	7.04078e-112	TEp
QRICH1	3.16939e-116	0.629161	0.892	0.334	7.10006e-112	TEp
SF3A3	3.21044e-116	0.510007	0.814	0.259	7.19202e-112	TEp
PGP	4.84349e-116	0.385136	0.622	0.147	1.08504e-111	TEp
C7orf50	6.98096e-116	0.307835	0.664	0.155	1.56387e-111	TEp
RPS3A	7.77699e-116	0.690386	1	0.94	1.7422e-111	TEp
HAUS2	1.68034e-115	0.251464	0.514	0.1	3.7643e-111	TEp
RCN2	2.85726e-115	0.565694	0.826	0.262	6.40084e-111	TEp
RBM3	5.26665e-115	0.768629	0.946	0.444	1.17984e-110	TEp
CCDC58	5.63538e-115	0.344616	0.613	0.14	1.26244e-110	TEp
GLRX3	1.28427e-114	0.668401	0.898	0.366	2.87702e-110	TEp
RALY	1.32012e-114	0.739857	0.955	0.464	2.95733e-110	TEp
TMEM126A	1.56613e-114	0.338759	0.586	0.129	3.50844e-110	TEp
POLR2G	2.25398e-114	0.530297	0.829	0.27	5.04936e-110	TEp
ILKAP	4.17446e-114	0.349134	0.76	0.204	9.35163e-110	TEp
TIMM50	9.78208e-114	0.45488	0.718	0.198	2.19138e-109	TEp
ENSSSCG00000040571	1.16559e-113	0.299757	0.61	0.136	2.61116e-109	TEp
TPM1	1.19508e-113	0.718771	0.883	0.325	2.67722e-109	TEp
GOT2	2.13446e-113	0.387897	0.724	0.188	4.78163e-109	TEp
RNF2	2.29374e-113	0.418197	0.724	0.195	5.13843e-109	TEp
KPNA2	2.88163e-113	0.965067	0.817	0.27	6.45543e-109	TEp
TGFBI	2.96777e-113	0.360855	0.378	0.058	6.64841e-109	TEp
RPL29	3.3052e-113	0.603378	1	0.953	7.4043e-109	TEp
PSMG3	4.30261e-113	0.376897	0.664	0.162	9.63871e-109	TEp
STK25	4.43735e-113	0.419898	0.757	0.214	9.94055e-109	TEp
ERBB3	9.49614e-113	0.811115	0.988	0.802	2.12733e-108	TEp
BNIP3	1.56214e-112	0.653805	0.871	0.297	3.4995e-108	TEp
MESD	3.01059e-112	0.622655	0.82	0.28	6.74433e-108	TEp
NSMCE2	9.1841e-112	0.312908	0.583	0.129	2.05742e-107	TEp
CCDC142	1.01173e-111	0.394808	0.76	0.214	2.26648e-107	TEp
ENSSSCG00000012703	1.47136e-111	0.741361	0.958	0.501	3.29614e-107	TEp
GPATCH4	2.0346e-111	0.328422	0.556	0.12	4.55792e-107	TEp
SNRNP40	2.03748e-111	0.368664	0.718	0.191	4.56436e-107	TEp
RPL22	4.28709e-111	0.626296	1	0.936	9.60393e-107	TEp
WDR18	4.28977e-111	0.406811	0.706	0.191	9.60993e-107	TEp
AKR7A2	5.51153e-111	0.353392	0.604	0.141	1.23469e-106	TEp
SNRPN	8.85855e-111	0.460414	0.832	0.242	1.98449e-106	TEp
CNN3	9.67636e-111	0.583684	0.922	0.294	2.1677e-106	TEp
HTATSF1	1.13634e-110	0.421428	0.712	0.193	2.54563e-106	TEp
DPCD	2.4057e-110	0.320111	0.598	0.137	5.38925e-106	TEp
MTCH1	2.55881e-110	0.727996	0.943	0.47	5.73224e-106	TEp
HDGFL3	4.24881e-110	0.481548	0.832	0.254	9.51819e-106	TEp
HNRNPR	4.25113e-110	0.720135	0.946	0.473	9.52337e-106	TEp
FNBP1L	7.87645e-110	0.347381	0.622	0.146	1.76448e-105	TEp
HOXB9	8.54894e-110	0.501176	0.237	0.025	1.91513e-105	TEp
ZNF106	8.60452e-110	0.333773	0.613	0.143	1.92759e-105	TEp
HSPE1	8.70057e-110	0.830633	0.97	0.684	1.9491e-105	TEp
DDX1	1.19009e-109	0.416568	0.748	0.209	2.66604e-105	TEp
TXNDC12	1.21694e-109	0.449598	0.757	0.212	2.72618e-105	TEp
OLA1	1.45038e-109	0.443893	0.781	0.231	3.24914e-105	TEp
EFNB1	2.66693e-109	0.271174	0.508	0.098	5.97445e-105	TEp
THUMPD2	4.48487e-109	0.313802	0.568	0.127	1.0047e-104	TEp
ENSSSCG00000014343	5.55029e-109	0.75101	0.955	0.541	1.24338e-104	TEp
TIMM17B	5.85972e-109	0.516666	0.85	0.298	1.3127e-104	TEp
EEF2	6.63826e-109	0.704326	0.991	0.792	1.4871e-104	TEp
ITPA	6.79027e-109	0.286966	0.622	0.146	1.52116e-104	TEp
NME6	1.2853e-108	0.297583	0.595	0.136	2.87933e-104	TEp
CKB	1.66893e-108	0.901335	0.652	0.162	3.73873e-104	TEp
IVD	3.66562e-108	0.326119	0.556	0.123	8.21173e-104	TEp
STK16	4.96598e-108	0.34184	0.559	0.124	1.11248e-103	TEp
NME1	6.36893e-108	0.511917	0.805	0.245	1.42677e-103	TEp
ENSSSCG00000003664	6.93656e-108	0.288658	0.601	0.138	1.55393e-103	TEp
HNRNPK	1.94907e-107	0.730965	0.979	0.692	4.3663e-103	TEp
ENSSSCG00000038947	2.00204e-107	0.723412	0.931	0.475	4.48496e-103	TEp
TPI1	2.45847e-107	0.846735	0.964	0.585	5.50746e-103	TEp
CIAPIN1	4.63224e-107	0.26586	0.492	0.099	1.03771e-102	TEp
C7H6orf125	5.68288e-107	0.650911	0.913	0.406	1.27308e-102	TEp
DTYMK	5.69524e-107	0.454339	0.772	0.232	1.27585e-102	TEp
LIG1	5.81142e-107	0.314572	0.514	0.109	1.30187e-102	TEp
CCT8	6.61006e-107	0.676557	0.91	0.405	1.48079e-102	TEp
ACYP1	7.81295e-107	0.400537	0.712	0.193	1.75026e-102	TEp
EIF3L	8.00164e-107	0.658051	0.916	0.42	1.79253e-102	TEp
RPS15A	8.77373e-107	0.633249	1	0.944	1.96549e-102	TEp
RBBP8	9.77673e-107	0.32384	0.664	0.168	2.19018e-102	TEp
PABPC1	1.25493e-106	0.814969	0.949	0.5	2.81129e-102	TEp
PTP4A1	1.46272e-106	0.412945	0.76	0.217	3.27679e-102	TEp
FABP5	2.85269e-106	0.284329	0.703	0.174	6.3906e-102	TEp
DESI2	3.72439e-106	0.27833	0.498	0.101	8.34339e-102	TEp
ELAVL1	3.75516e-106	0.668814	0.91	0.416	8.4123e-102	TEp
ENSSSCG00000028355	1.08205e-105	0.791099	1	0.906	2.42402e-101	TEp
TMA7	1.66777e-105	0.685184	0.988	0.754	3.73614e-101	TEp
ATAD5	1.78587e-105	0.320069	0.526	0.115	4.0007e-101	TEp
MRPS30	3.92783e-105	0.270582	0.571	0.13	8.79913e-101	TEp
CCT4	4.05379e-105	0.721837	0.94	0.496	9.0813e-101	TEp
CDK2	4.06642e-105	0.2814	0.535	0.116	9.1096e-101	TEp
ACSL3	5.29262e-105	0.302089	0.577	0.133	1.18565e-100	TEp
USP5	5.81949e-105	0.268543	0.568	0.129	1.30368e-100	TEp
ENSSSCG00000032067	1.03348e-104	0.503684	0.793	0.251	2.31521e-100	TEp
LRRCC1	1.12394e-104	0.303278	0.601	0.141	2.51785e-100	TEp
EXOSC5	1.29106e-104	0.341228	0.616	0.152	2.89224e-100	TEp
NAP1L4	1.69728e-104	0.402206	0.766	0.226	3.80224e-100	TEp
RPS4X	1.70424e-104	0.629477	0.997	0.927	3.81785e-100	TEp
YAP1	1.77879e-104	0.310297	0.571	0.123	3.98485e-100	TEp
ENSSSCG00000032946	3.32002e-104	0.397083	0.571	0.134	7.4375e-100	TEp
BMS1	3.40905e-104	0.363722	0.673	0.178	7.63695e-100	TEp
RCC2	3.61041e-104	0.454187	0.781	0.239	8.08803e-100	TEp
DLAT	8.55335e-104	0.251251	0.511	0.107	1.91612e-99	TEp
NIP7	2.77503e-103	0.273133	0.517	0.11	6.21663e-99	TEp
PAFAH1B3	4.15981e-103	0.414736	0.754	0.222	9.31881e-99	TEp
ENSSSCG00000028423	4.47901e-103	0.650691	0.895	0.384	1.00339e-98	TEp
RARS1	7.26238e-103	0.354021	0.694	0.187	1.62692e-98	TEp
TSN	9.09134e-103	0.346694	0.7	0.192	2.03664e-98	TEp
ENSSSCG00000038359	9.92854e-103	0.750502	0.958	0.561	2.22419e-98	TEp
SRRT	1.31167e-102	0.398636	0.736	0.214	2.9384e-98	TEp
PDAP1	1.74975e-102	0.51972	0.859	0.308	3.91979e-98	TEp
LSM7	1.79935e-102	0.579555	0.913	0.371	4.03091e-98	TEp
XPO1	2.54421e-102	0.502053	0.826	0.28	5.69955e-98	TEp
ATP5F1A	3.24335e-102	0.707563	0.961	0.561	7.26575e-98	TEp
UQCRC2	3.76772e-102	0.523751	0.823	0.291	8.44045e-98	TEp
TRIM24	4.85643e-102	0.327183	0.598	0.144	1.08794e-97	TEp
C1QBP	7.74528e-102	0.629691	0.88	0.352	1.7351e-97	TEp
MRPL45	9.2719e-102	0.308411	0.55	0.126	2.07709e-97	TEp
ERI3	4.10145e-101	0.258953	0.541	0.119	9.18807e-97	TEp
OSTC	1.09836e-100	0.591206	0.853	0.335	2.46056e-96	TEp
DICER1	1.6033e-100	0.272239	0.616	0.151	3.59171e-96	TEp
PPM1G	2.00602e-100	0.304069	0.538	0.123	4.49389e-96	TEp
PSMD11	3.38396e-100	0.366995	0.715	0.201	7.58075e-96	TEp
POLR3K	4.10352e-100	0.260116	0.547	0.121	9.19271e-96	TEp
HNRNPA2B1	4.19926e-100	0.625913	1	0.91	9.40718e-96	TEp
MARS1	4.62192e-100	0.272306	0.568	0.134	1.0354e-95	TEp
PSMA7	4.62641e-100	0.704792	0.973	0.657	1.03641e-95	TEp
EIF4E2	8.19769e-100	0.379706	0.67	0.182	1.83645e-95	TEp
AP1S2	9.52928e-100	0.513895	0.808	0.265	2.13475e-95	TEp
SSR4	1.27891e-99	0.681318	0.991	0.797	2.86502e-95	TEp
MTHFD1	3.69897e-99	0.329649	0.574	0.138	8.28643e-95	TEp
ENSSSCG00000008183	3.8988e-99	0.520134	0.835	0.303	8.73409e-95	TEp
MRPL51	1.19511e-98	0.41811	0.718	0.216	2.67728e-94	TEp
COQ7	1.26356e-98	0.256918	0.435	0.085	2.83064e-94	TEp
BRD3	2.17811e-98	0.424407	0.745	0.221	4.87939e-94	TEp
ENSSSCG00000013467	3.08356e-98	0.299558	0.655	0.171	6.9078e-94	TEp
VRK1	5.51809e-98	0.275013	0.471	0.099	1.23616e-93	TEp
ENSSSCG00000031349	1.06406e-97	0.292526	0.619	0.153	2.3837e-93	TEp
ENSSSCG00000026488	1.10825e-97	0.406069	0.706	0.199	2.4827e-93	TEp
CAPRIN1	1.20619e-97	0.628972	0.895	0.414	2.7021e-93	TEp
HNRNPL	1.40426e-97	0.405826	0.703	0.202	3.14583e-93	TEp
ZKSCAN1	1.46251e-97	0.275687	0.634	0.16	3.27632e-93	TEp
DDX39B	2.66057e-97	0.628415	0.925	0.447	5.9602e-93	TEp
MBIP	2.8677e-97	0.368625	0.712	0.203	6.42421e-93	TEp
ENSSSCG00000008659	4.68377e-97	0.603328	0.937	0.463	1.04926e-92	TEp
DDB1	4.89554e-97	0.320177	0.655	0.177	1.0967e-92	TEp
MRPL16	8.72283e-97	0.313699	0.646	0.17	1.95409e-92	TEp
CYP51A1	9.39895e-97	0.412836	0.526	0.122	2.10555e-92	TEp
PTBP1	1.00748e-96	0.667338	0.943	0.482	2.25695e-92	TEp
RPL26L1	1.27252e-96	0.530856	0.883	0.341	2.8507e-92	TEp
GTSE1	1.28533e-96	0.275721	0.324	0.051	2.8794e-92	TEp
RPS17	1.69243e-96	0.64307	0.985	0.764	3.79139e-92	TEp
CHCHD4	3.99058e-96	0.291863	0.559	0.134	8.9397e-92	TEp
TXNL4A	5.49559e-96	0.343033	0.721	0.211	1.23112e-91	TEp
RPS27A	9.02366e-96	0.546575	0.997	0.967	2.02148e-91	TEp
ENSSSCG00000032748	9.31648e-96	0.376994	0.727	0.208	2.08708e-91	TEp
PHF5A	1.07796e-95	0.570368	0.895	0.381	2.41485e-91	TEp
CASP3	1.11613e-95	0.30289	0.637	0.164	2.50034e-91	TEp
SLC25A3	3.45393e-95	0.669839	0.985	0.772	7.7375e-91	TEp
LARS1	4.30661e-95	0.459568	0.781	0.265	9.64767e-91	TEp
TBCB	5.79339e-95	0.300474	0.628	0.161	1.29784e-90	TEp
ENSSSCG00000033310	1.03626e-94	0.503929	1	0.977	2.32143e-90	TEp
RPL36A-HNRNPH2	1.07948e-94	0.613539	0.997	0.877	2.41825e-90	TEp
POLR3D	1.14585e-94	0.26547	0.553	0.131	2.56694e-90	TEp
HNRNPDL	2.12332e-94	0.677915	0.973	0.643	4.75666e-90	TEp
ZNF146	2.8385e-94	0.349561	0.694	0.2	6.35881e-90	TEp
EIF4A1	3.40214e-94	0.672293	0.985	0.766	7.62147e-90	TEp
RPL7L1	3.46793e-94	0.547016	0.88	0.368	7.76885e-90	TEp
ENSSSCG00000029830	5.60319e-94	0.530486	1	0.966	1.25523e-89	TEp
GAR1	5.75915e-94	0.320705	0.538	0.129	1.29016e-89	TEp
PRMT5	6.68726e-94	0.250718	0.55	0.13	1.49808e-89	TEp
SAP18	6.85707e-94	0.647044	0.982	0.73	1.53612e-89	TEp
RSPO3	6.86423e-94	0.279941	0.222	0.025	1.53773e-89	TEp
RPL31	2.07199e-93	0.616922	0.997	0.816	4.64168e-89	TEp
QSER1	2.63971e-93	0.341512	0.625	0.162	5.91348e-89	TEp
VPS72	2.94968e-93	0.284567	0.706	0.194	6.60787e-89	TEp
HNRNPU	3.30935e-93	0.746845	0.958	0.683	7.41361e-89	TEp
COPS3	4.13602e-93	0.492806	0.844	0.316	9.2655e-89	TEp
MLF2	5.10875e-93	0.499088	0.808	0.29	1.14446e-88	TEp
NDUFB5	6.07063e-93	0.591307	0.889	0.4	1.35994e-88	TEp
SMARCE1	7.94077e-93	0.587306	0.883	0.375	1.77889e-88	TEp
EIF2B2	9.88029e-93	0.275439	0.565	0.138	2.21338e-88	TEp
ENSSSCG00000007826	1.02468e-92	0.294565	0.571	0.143	2.29548e-88	TEp
ENSSSCG00000007493	1.04601e-92	0.368417	0.387	0.074	2.34327e-88	TEp
RAB1B	1.18066e-92	0.471154	0.811	0.281	2.64493e-88	TEp
ENSSSCG00000020830	1.33418e-92	0.559409	0.997	0.937	2.98883e-88	TEp
NEDD8	1.57122e-92	0.605075	0.943	0.481	3.51985e-88	TEp
ST13	1.58344e-92	0.669471	0.973	0.691	3.54722e-88	TEp
AMZ2	1.79961e-92	0.26287	0.628	0.164	4.03148e-88	TEp
ENSSSCG00000014031	2.10482e-92	0.654925	0.937	0.527	4.71522e-88	TEp
H1-0	2.42304e-92	0.492068	0.769	0.235	5.42809e-88	TEp
ENSSSCG00000013889	2.95008e-92	0.506383	0.997	0.966	6.60876e-88	TEp
ENSSSCG00000033653	3.01013e-92	0.63745	0.964	0.553	6.74329e-88	TEp
ENSSSCG00000035578	3.07602e-92	0.623371	0.919	0.451	6.89091e-88	TEp
MTF2	4.85497e-92	0.392255	0.757	0.24	1.08761e-87	TEp
ADK	5.0276e-92	0.258402	0.538	0.128	1.12628e-87	TEp
ENSSSCG00000000908	5.05236e-92	0.570155	0.925	0.427	1.13183e-87	TEp
PBX1	6.76536e-92	0.370856	0.694	0.19	1.51558e-87	TEp
ENSSSCG00000016226	7.2675e-92	0.259784	0.495	0.11	1.62806e-87	TEp
NCBP2	8.41083e-92	0.465731	0.802	0.279	1.88419e-87	TEp
PSMB7	8.42805e-92	0.549594	0.916	0.419	1.88805e-87	TEp
FH	1.14078e-91	0.38691	0.781	0.258	2.55558e-87	TEp
KLHDC2	1.47177e-91	0.339887	0.673	0.19	3.29705e-87	TEp
MSMO1	1.6581e-91	0.385909	0.61	0.16	3.71447e-87	TEp
ENSSSCG00000009851	1.67196e-91	0.657555	0.979	0.668	3.74553e-87	TEp
ENSSSCG00000000377	4.73362e-91	0.610224	0.889	0.391	1.06043e-86	TEp
NCL	4.85256e-91	0.806608	0.961	0.56	1.08707e-86	TEp
RTRAF	8.56815e-91	0.670036	0.943	0.583	1.91944e-86	TEp
CDKN2AIPNL	8.89506e-91	0.566751	0.874	0.388	1.99267e-86	TEp
RTCB	9.28872e-91	0.391812	0.709	0.217	2.08086e-86	TEp
XRCC6	1.10696e-90	0.263796	0.535	0.129	2.47981e-86	TEp
GALK1	1.40969e-90	0.329326	0.655	0.182	3.158e-86	TEp
DIS3	1.42922e-90	0.261791	0.535	0.128	3.20174e-86	TEp
ATP5MC3	1.74045e-90	0.710952	0.934	0.541	3.89896e-86	TEp
UQCRQ	1.91605e-90	0.608806	0.916	0.432	4.29233e-86	TEp
ENSSSCG00000045485	2.43507e-90	0.646863	0.979	0.653	5.45504e-86	TEp
RACK1	2.58424e-90	0.560116	1	0.925	5.78922e-86	TEp
TIA1	3.33876e-90	0.426118	0.787	0.26	7.47949e-86	TEp
ENSSSCG00000032073	3.43979e-90	0.379418	0.751	0.245	7.70581e-86	TEp
ARL2BP	3.44293e-90	0.251398	0.523	0.122	7.71285e-86	TEp
ENSSSCG00000006564	3.84321e-90	0.37633	0.73	0.205	8.60956e-86	TEp
MED21	6.74525e-90	0.261928	0.58	0.146	1.51107e-85	TEp
GEMIN4	1.28478e-89	0.270419	0.577	0.144	2.87817e-85	TEp
HOXB2	1.59265e-89	0.292433	0.393	0.075	3.56784e-85	TEp
NDUFS4	3.32503e-89	0.553398	0.895	0.411	7.44873e-85	TEp
KPNA3	4.64134e-89	0.333662	0.634	0.173	1.03975e-84	TEp
CCT5	5.17582e-89	0.636379	0.949	0.526	1.15949e-84	TEp
KRT10	5.59128e-89	0.264946	0.7	0.2	1.25256e-84	TEp
SELENOH	7.18169e-89	0.636935	0.919	0.452	1.60884e-84	TEp
CHCHD6	7.41647e-89	0.290454	0.589	0.154	1.66144e-84	TEp
CEP290	1.07576e-88	0.373611	0.631	0.175	2.40992e-84	TEp
FUBP1	1.18774e-88	0.442029	0.823	0.29	2.66077e-84	TEp
YBEY	1.22678e-88	0.35605	0.691	0.207	2.74823e-84	TEp
RNASEH2B	1.52274e-88	0.281924	0.577	0.15	3.41125e-84	TEp
DYNLL1	1.70422e-88	0.658918	0.985	0.671	3.81779e-84	TEp
CCNI	1.94809e-88	0.558027	0.88	0.38	4.3641e-84	TEp
CNPY2	2.58687e-88	0.591327	0.862	0.381	5.7951e-84	TEp
ENSSSCG00000026302	3.48875e-88	0.290751	0.399	0.079	7.81551e-84	TEp
SSB	5.5496e-88	0.621143	0.964	0.64	1.24322e-83	TEp
ENSSSCG00000000097	8.77787e-88	0.528003	0.892	0.391	1.96642e-83	TEp
GARS1	8.92166e-88	0.299172	0.715	0.215	1.99863e-83	TEp
PCNA	9.9544e-88	0.703127	0.862	0.376	2.22999e-83	TEp
PABPC4	1.06957e-87	0.332364	0.655	0.184	2.39605e-83	TEp
ENSSSCG00000012879	1.48503e-87	0.318293	0.634	0.178	3.32676e-83	TEp
IDH3B	1.89898e-87	0.321655	0.634	0.179	4.25409e-83	TEp
MRPL13	1.96092e-87	0.403228	0.784	0.271	4.39285e-83	TEp
BTF3	1.97168e-87	0.581394	0.982	0.823	4.41696e-83	TEp
HSP90AA1	2.06947e-87	0.557871	1	0.931	4.63603e-83	TEp
EDNRA	2.07603e-87	0.252545	0.336	0.057	4.65072e-83	TEp
COL5A2	2.64344e-87	0.435687	0.517	0.122	5.92183e-83	TEp
ADNP	2.85237e-87	0.265731	0.679	0.189	6.38989e-83	TEp
TSPAN3	3.37579e-87	0.565617	0.832	0.33	7.56244e-83	TEp
LSM6	3.78483e-87	0.486772	0.73	0.253	8.47878e-83	TEp
ENSSSCG00000039612	4.03792e-87	0.43236	0.796	0.278	9.04575e-83	TEp
GDI2	4.0463e-87	0.538246	0.898	0.396	9.06452e-83	TEp
TIMM23	4.14855e-87	0.410187	0.763	0.26	9.29357e-83	TEp
MRPS23	5.88186e-87	0.34516	0.703	0.215	1.31765e-82	TEp
ENSSSCG00000017913	7.14928e-87	0.66943	0.937	0.573	1.60158e-82	TEp
DCPS	7.67488e-87	0.351683	0.682	0.206	1.71933e-82	TEp
PRDX2	8.31729e-87	0.50846	0.982	0.669	1.86324e-82	TEp
LSM4	1.01189e-86	0.531162	0.838	0.336	2.26685e-82	TEp
EPN1	1.63726e-86	0.382221	0.763	0.253	3.66779e-82	TEp
MRPS15	2.19813e-86	0.415639	0.793	0.278	4.92426e-82	TEp
OXA1L	2.434e-86	0.320725	0.709	0.216	5.45265e-82	TEp
SF3B4	2.70989e-86	0.370709	0.76	0.25	6.07069e-82	TEp
SRSF2	3.53289e-86	0.624975	0.946	0.567	7.91438e-82	TEp
STRAP	4.06166e-86	0.468155	0.832	0.311	9.09893e-82	TEp
LRRC59	5.88439e-86	0.316428	0.652	0.193	1.31822e-81	TEp
ENSSSCG00000011272	6.59265e-86	0.501374	1	0.957	1.47689e-81	TEp
VTI1B	9.11554e-86	0.39565	0.769	0.259	2.04206e-81	TEp
FST	1.15023e-85	0.273524	0.258	0.036	2.57674e-81	TEp
DHX29	1.35525e-85	0.353229	0.667	0.198	3.03603e-81	TEp
PSMD2	1.38042e-85	0.513472	0.847	0.356	3.09242e-81	TEp
ARL6IP4	3.12641e-85	0.285942	0.631	0.177	7.00379e-81	TEp
RPL4	4.42143e-85	0.643581	0.982	0.758	9.9049e-81	TEp
TKT	5.58848e-85	0.625129	0.862	0.365	1.25193e-80	TEp
SMC4	6.16246e-85	0.514208	0.784	0.282	1.38052e-80	TEp
TCP1	1.03618e-84	0.595036	0.931	0.487	2.32125e-80	TEp
CASP8AP2	1.26436e-84	0.277726	0.55	0.141	2.83242e-80	TEp
GMPR2	1.26958e-84	0.292883	0.568	0.149	2.84412e-80	TEp
SAMM50	1.3239e-84	0.340193	0.694	0.212	2.96581e-80	TEp
CCND2	1.44579e-84	0.797441	0.832	0.337	3.23885e-80	TEp
SNRPC	2.01034e-84	0.543253	0.877	0.403	4.50357e-80	TEp
YLPM1	2.25442e-84	0.260378	0.535	0.134	5.05035e-80	TEp
CKAP5	2.73079e-84	0.350839	0.556	0.145	6.11753e-80	TEp
SSBP3	4.89279e-84	0.29446	0.589	0.156	1.09608e-79	TEp
KIF2A	5.27776e-84	0.43547	0.805	0.287	1.18232e-79	TEp
DDX39A	9.18689e-84	0.40993	0.721	0.24	2.05805e-79	TEp
RBM14	9.37352e-84	0.565808	0.913	0.467	2.09986e-79	TEp
SRSF1	1.06829e-83	0.461321	0.88	0.357	2.39317e-79	TEp
PHF14	1.34921e-83	0.294278	0.679	0.197	3.02249e-79	TEp
NPM3	1.63926e-83	0.332673	0.682	0.191	3.67226e-79	TEp
ENSSSCG00000027491	1.71778e-83	0.407609	0.805	0.294	3.84816e-79	TEp
TAF11	1.92752e-83	0.276867	0.625	0.172	4.31802e-79	TEp
DYNLT1	1.98856e-83	0.52676	0.907	0.388	4.45476e-79	TEp
EIF4A3	2.60591e-83	0.425311	0.805	0.298	5.83775e-79	TEp
MED28	3.04475e-83	0.250927	0.553	0.143	6.82085e-79	TEp
UQCRFS1	4.0423e-83	0.528796	0.856	0.38	9.05555e-79	TEp
ZNF326	4.07351e-83	0.277769	0.616	0.171	9.12549e-79	TEp
ARMC1	6.27825e-83	0.269286	0.637	0.184	1.40645e-78	TEp
SF3B3	6.55674e-83	0.255222	0.613	0.168	1.46884e-78	TEp
KARS1	6.92331e-83	0.586738	0.955	0.539	1.55096e-78	TEp
CCNG1	6.93968e-83	0.368485	0.769	0.257	1.55463e-78	TEp
PSMD14	1.19142e-82	0.357098	0.757	0.256	2.66903e-78	TEp
SRPK1	1.31507e-82	0.359148	0.799	0.273	2.94603e-78	TEp
PPID	1.334e-82	0.353361	0.685	0.207	2.98842e-78	TEp
ACER3	1.44872e-82	0.296778	0.613	0.172	3.24542e-78	TEp
BUB3	1.74042e-82	0.494196	0.829	0.317	3.89889e-78	TEp
GLRX5	1.83416e-82	0.371144	0.766	0.245	4.10888e-78	TEp
ENSSSCG00000031299	1.89478e-82	0.482046	0.811	0.323	4.24468e-78	TEp
PRDX3	2.21784e-82	0.391849	0.811	0.286	4.9684e-78	TEp
MRPS21	2.36529e-82	0.427325	0.805	0.292	5.29873e-78	TEp
SSNA1	3.12967e-82	0.321545	0.685	0.212	7.01109e-78	TEp
RNF20	5.91167e-82	0.268016	0.586	0.159	1.32433e-77	TEp
THUMPD1	7.29119e-82	0.358025	0.721	0.241	1.63337e-77	TEp
CCDC88A	8.3942e-82	0.355926	0.682	0.201	1.88047e-77	TEp
HNRNPH1	9.50948e-82	0.60876	0.94	0.602	2.13031e-77	TEp
ENSSSCG00000007098	1.01321e-81	0.381297	0.769	0.261	2.26979e-77	TEp
SMC1A	1.08712e-81	0.576235	0.838	0.354	2.43537e-77	TEp
MRPL37	1.44868e-81	0.346052	0.685	0.217	3.24532e-77	TEp
LAS1L	1.48124e-81	0.250415	0.574	0.153	3.31827e-77	TEp
PWP1	2.27059e-81	0.297191	0.604	0.169	5.08658e-77	TEp
PRPF19	2.83106e-81	0.327051	0.679	0.212	6.34214e-77	TEp
ENSSSCG00000039635	3.47102e-81	0.387232	0.733	0.247	7.77578e-77	TEp
HSD17B12	4.99418e-81	0.291751	0.616	0.174	1.1188e-76	TEp
BRD7	6.3124e-81	0.434649	0.841	0.322	1.4141e-76	TEp
GOLIM4	6.82898e-81	0.369758	0.553	0.148	1.52983e-76	TEp
TFAM	8.8176e-81	0.264359	0.64	0.184	1.97532e-76	TEp
MRPL22	8.9001e-81	0.381905	0.796	0.289	1.9938e-76	TEp
SCAND1	1.00582e-80	0.54081	0.901	0.416	2.25323e-76	TEp
GMPS	1.25434e-80	0.38063	0.748	0.258	2.80998e-76	TEp
MDH2	1.67421e-80	0.426624	0.796	0.288	3.75057e-76	TEp
USP10	2.09027e-80	0.270516	0.571	0.154	4.68262e-76	TEp
TUBG1	2.33169e-80	0.322961	0.715	0.227	5.22346e-76	TEp
ENSSSCG00000032166	2.34383e-80	0.595968	0.958	0.579	5.25064e-76	TEp
TCERG1	2.62196e-80	0.330692	0.658	0.203	5.87371e-76	TEp
CDKN1C	5.49034e-80	0.759705	0.715	0.234	1.22995e-75	TEp
SEC13	7.02467e-80	0.387364	0.733	0.247	1.57367e-75	TEp
FIBP	9.09695e-80	0.358345	0.745	0.254	2.0379e-75	TEp
BABAM1	1.32667e-79	0.266101	0.592	0.165	2.97201e-75	TEp
NANS	1.93735e-79	0.611637	0.979	0.709	4.34005e-75	TEp
BZW1	2.04097e-79	0.579907	0.949	0.541	4.57218e-75	TEp
MAD2L2	2.6527e-79	0.344925	0.718	0.229	5.94257e-75	TEp
AGO1	3.12323e-79	0.323086	0.583	0.162	6.99667e-75	TEp
ID1	3.42425e-79	0.637275	0.862	0.33	7.671e-75	TEp
ECHS1	4.54278e-79	0.57911	0.931	0.513	1.01767e-74	TEp
EPB41	5.16045e-79	0.384521	0.688	0.219	1.15604e-74	TEp
EFTUD2	5.98918e-79	0.252854	0.616	0.174	1.3417e-74	TEp
GTF2I	7.88124e-79	0.395801	0.76	0.262	1.76556e-74	TEp
KHSRP	8.63409e-79	0.261339	0.664	0.197	1.93421e-74	TEp
COPS8	1.39309e-78	0.303936	0.676	0.206	3.12081e-74	TEp
UNG	4.06158e-78	0.282939	0.477	0.119	9.09876e-74	TEp
TOMM40	5.74681e-78	0.3248	0.649	0.199	1.2874e-73	TEp
CS	6.19216e-78	0.302383	0.655	0.2	1.38717e-73	TEp
H3-3A	7.25641e-78	0.600013	0.916	0.503	1.62558e-73	TEp
CTTN	1.00557e-77	0.255206	0.673	0.194	2.25268e-73	TEp
G2E3	1.00942e-77	0.284368	0.438	0.102	2.2613e-73	TEp
CDH6	1.01634e-77	0.50416	0.213	0.028	2.27682e-73	TEp
ENSSSCG00000037602	1.6433e-77	0.257034	0.559	0.151	3.68131e-73	TEp
SUMO1	2.43742e-77	0.556416	0.931	0.496	5.46032e-73	TEp
SNU13	3.11427e-77	0.529184	0.922	0.481	6.97658e-73	TEp
POLR2D	3.57289e-77	0.370582	0.781	0.288	8.004e-73	TEp
ENSSSCG00000008677	3.93911e-77	0.333985	0.405	0.092	8.82439e-73	TEp
CSNK2A2	4.31143e-77	0.311657	0.631	0.191	9.65847e-73	TEp
PSMC2	6.09259e-77	0.394123	0.778	0.286	1.36486e-72	TEp
USP14	6.796e-77	0.320489	0.691	0.219	1.52244e-72	TEp
NDUFA9	7.43871e-77	0.379793	0.757	0.273	1.66642e-72	TEp
GANAB	9.59942e-77	0.260309	0.661	0.2	2.15046e-72	TEp
PPP2R1A	1.06871e-76	0.460291	0.862	0.35	2.39413e-72	TEp
ARID3A	1.09287e-76	0.256484	0.574	0.159	2.44825e-72	TEp
CFAP298	1.39735e-76	0.302698	0.682	0.216	3.13034e-72	TEp
CHD4	1.84288e-76	0.587138	0.871	0.432	4.12841e-72	TEp
SIVA1	3.77389e-76	0.519779	0.874	0.4	8.45428e-72	TEp
RPS8	3.87147e-76	0.427825	1	0.983	8.67286e-72	TEp
MRPL3	5.37285e-76	0.307607	0.661	0.207	1.20363e-71	TEp
MRPL40	5.4846e-76	0.453382	0.814	0.329	1.22866e-71	TEp
PSMD1	5.79777e-76	0.426896	0.802	0.303	1.29882e-71	TEp
KIF1B	6.00382e-76	0.279591	0.526	0.136	1.34498e-71	TEp
ENSSSCG00000050649	6.36616e-76	0.348688	0.294	0.051	1.42615e-71	TEp
NME2	1.25527e-75	0.610052	0.985	0.831	2.81205e-71	TEp
PSMA4	1.33915e-75	0.484831	0.889	0.409	2.99996e-71	TEp
GNPDA1	2.34219e-75	0.307722	0.646	0.198	5.24698e-71	TEp
SMC3	2.51586e-75	0.552816	0.895	0.467	5.63603e-71	TEp
SYNCRIP	3.12655e-75	0.535713	0.871	0.43	7.00409e-71	TEp
TUBB2B	3.14403e-75	1.21264	0.712	0.271	7.04326e-71	TEp
PERP	4.51916e-75	0.2506	0.327	0.062	1.01238e-70	TEp
NELFCD	6.76607e-75	0.274316	0.616	0.184	1.51574e-70	TEp
ENSSSCG00000003261	7.46448e-75	0.494471	0.874	0.426	1.67219e-70	TEp
PSMD13	8.75276e-75	0.449655	0.865	0.368	1.96079e-70	TEp
STPG4	9.73698e-75	0.586837	0.988	0.756	2.18128e-70	TEp
ENSSSCG00000007609	1.15393e-74	0.432806	0.907	0.42	2.58502e-70	TEp
GHITM	1.25213e-74	0.479614	0.868	0.402	2.80503e-70	TEp
MRPS7	1.29689e-74	0.301882	0.676	0.22	2.90528e-70	TEp
DKC1	1.56097e-74	0.363858	0.73	0.257	3.49689e-70	TEp
ENSSSCG00000031088	1.77104e-74	0.427841	1	0.97	3.96748e-70	TEp
ENSSSCG00000039544	2.20027e-74	0.436636	1	0.949	4.92905e-70	TEp
RBM10	2.79533e-74	0.255557	0.628	0.189	6.2621e-70	TEp
H2AZ2	2.92653e-74	0.562641	0.973	0.629	6.55601e-70	TEp
TMEM97	3.36528e-74	0.254263	0.622	0.182	7.53889e-70	TEp
PIN1	3.92145e-74	0.314773	0.697	0.233	8.78482e-70	TEp
SNRPB	4.81777e-74	0.526637	0.898	0.458	1.07928e-69	TEp
THOC7	5.67344e-74	0.399039	0.787	0.289	1.27096e-69	TEp
EIPR1	1.08604e-73	0.250115	0.619	0.186	2.43294e-69	TEp
PTMA	1.64029e-73	0.441436	1	0.984	3.67458e-69	TEp
NOP58	1.78692e-73	0.513812	0.853	0.391	4.00305e-69	TEp
ENSSSCG00000014569	2.50127e-73	0.424739	1	0.978	5.60334e-69	TEp
TPM4	2.9995e-73	0.663515	0.952	0.565	6.71947e-69	TEp
RND3	3.00334e-73	0.280913	0.703	0.213	6.72807e-69	TEp
H1-3	3.28259e-73	0.275769	0.375	0.083	7.35365e-69	TEp
HACD2	3.46538e-73	0.357443	0.685	0.23	7.76315e-69	TEp
SNRPA1	3.8306e-73	0.408375	0.796	0.308	8.58132e-69	TEp
EIF3I	7.08753e-73	0.505156	0.898	0.436	1.58775e-68	TEp
CUEDC2	7.82676e-73	0.378766	0.775	0.29	1.75335e-68	TEp
NVL	1.14665e-72	0.273286	0.592	0.175	2.56873e-68	TEp
PDHA1	1.33935e-72	0.329113	0.694	0.229	3.00041e-68	TEp
SNRNP200	1.38039e-72	0.394908	0.736	0.265	3.09235e-68	TEp
ATP5MD	2.68428e-72	0.530151	0.952	0.566	6.01333e-68	TEp
SS18	3.43904e-72	0.261443	0.598	0.174	7.70414e-68	TEp
CSDE1	6.43895e-72	0.531337	0.895	0.466	1.44245e-67	TEp
PHB	6.82422e-72	0.489453	0.862	0.392	1.52876e-67	TEp
DNAJC2	7.63512e-72	0.329749	0.691	0.234	1.71042e-67	TEp
ENSSSCG00000034019	7.89929e-72	0.538476	0.976	0.699	1.7696e-67	TEp
DAZAP1	7.93871e-72	0.53086	0.964	0.601	1.77843e-67	TEp
THYN1	8.53524e-72	0.272772	0.598	0.182	1.91206e-67	TEp
RSL24D1	8.68375e-72	0.371394	0.781	0.296	1.94533e-67	TEp
PNO1	9.96563e-72	0.285822	0.613	0.185	2.2325e-67	TEp
PGK1	1.19435e-71	0.45474	0.817	0.331	2.67559e-67	TEp
ENSSSCG00000006081	1.57378e-71	0.44895	0.997	0.936	3.52559e-67	TEp
WDR48	1.72235e-71	0.256595	0.577	0.168	3.85841e-67	TEp
G3BP1	2.00651e-71	0.529161	0.898	0.453	4.49498e-67	TEp
NDUFA10	3.1449e-71	0.397382	0.784	0.31	7.0452e-67	TEp
ENSSSCG00000012746	4.19886e-71	0.258779	0.628	0.194	9.40629e-67	TEp
PAK1IP1	4.26646e-71	0.293597	0.538	0.155	9.55772e-67	TEp
PSMD8	4.67198e-71	0.529555	0.928	0.524	1.04662e-66	TEp
SLC25A6	5.20898e-71	0.480393	0.994	0.874	1.16692e-66	TEp
MACROH2A1	1.58809e-70	0.446994	0.898	0.399	3.55763e-66	TEp
MIB1	1.73718e-70	0.300251	0.628	0.197	3.89163e-66	TEp
RPL10A	1.98673e-70	0.394033	0.814	0.333	4.45066e-66	TEp
FXR1	3.64061e-70	0.457744	0.922	0.454	8.15569e-66	TEp
ATP5PO	4.579e-70	0.537929	0.949	0.583	1.02579e-65	TEp
ENSSSCG00000032116	5.2388e-70	0.288877	0.676	0.225	1.1736e-65	TEp
ENSSSCG00000016711	5.92773e-70	0.485614	0.889	0.426	1.32793e-65	TEp
CYC1	6.66429e-70	0.50564	0.871	0.42	1.49293e-65	TEp
PRDX5	8.60972e-70	0.309086	0.802	0.292	1.92875e-65	TEp
RPS12	1.36826e-69	0.448412	1	0.979	3.06518e-65	TEp
MLLT3	1.42922e-69	0.30162	0.411	0.096	3.20174e-65	TEp
PSMD6	1.53135e-69	0.295423	0.646	0.21	3.43053e-65	TEp
HIGD2A	1.76048e-69	0.416867	0.835	0.369	3.94382e-65	TEp
DHX9	1.97608e-69	0.528521	0.922	0.484	4.42681e-65	TEp
TMEM101	2.35165e-69	0.253328	0.664	0.216	5.26817e-65	TEp
CXXC5	3.10121e-69	0.25802	0.646	0.205	6.94732e-65	TEp
AURKAIP1	3.34707e-69	0.297442	0.724	0.256	7.4981e-65	TEp
BRWD1	3.70115e-69	0.353977	0.811	0.318	8.29133e-65	TEp
ENSSSCG00000011068	4.49105e-69	0.310216	0.688	0.237	1.00608e-64	TEp
MRPS24	5.16979e-69	0.381398	0.751	0.293	1.15814e-64	TEp
ERP29	8.47957e-69	0.396012	0.787	0.316	1.89959e-64	TEp
DHX36	9.66362e-69	0.289032	0.721	0.247	2.16484e-64	TEp
PCM1	1.11315e-68	0.411775	0.769	0.301	2.49368e-64	TEp
ATP5PF	1.15062e-68	0.514124	0.976	0.695	2.57762e-64	TEp
ENSSSCG00000001414	1.17689e-68	0.481646	0.895	0.461	2.63648e-64	TEp
SLC39A10	1.18291e-68	0.254456	0.556	0.159	2.64996e-64	TEp
ENSSSCG00000024019	1.28397e-68	0.325008	0.775	0.289	2.87634e-64	TEp
SLC25A39	2.38098e-68	0.25191	0.64	0.202	5.33388e-64	TEp
ENSSSCG00000021991	2.49252e-68	0.342965	0.751	0.281	5.58375e-64	TEp
POLE4	4.54526e-68	0.4819	0.901	0.454	1.01823e-63	TEp
MRPL18	7.56572e-68	0.34029	0.742	0.284	1.69487e-63	TEp
TSTA3	9.14278e-68	0.288714	0.676	0.229	2.04817e-63	TEp
ENSSSCG00000026414	9.29671e-68	0.395102	0.838	0.356	2.08265e-63	TEp
FERMT2	9.60927e-68	0.264176	0.727	0.229	2.15267e-63	TEp
UQCR10	1.16576e-67	0.49525	0.949	0.507	2.61154e-63	TEp
ENY2	1.19781e-67	0.463995	0.91	0.448	2.68333e-63	TEp
ENSSSCG00000013038	1.37159e-67	0.317511	0.781	0.289	3.07265e-63	TEp
DRG1	2.19513e-67	0.328368	0.679	0.238	4.91754e-63	TEp
STOML2	2.71689e-67	0.356169	0.787	0.314	6.08637e-63	TEp
ATP5MG	2.71784e-67	0.496031	0.937	0.558	6.08851e-63	TEp
ENSSSCG00000001696	3.15644e-67	0.429604	0.871	0.396	7.07105e-63	TEp
PRKCSH	6.46621e-67	0.358991	0.79	0.315	1.44856e-62	TEp
PDHB	1.24146e-66	0.282702	0.655	0.222	2.78111e-62	TEp
PARK7	1.44904e-66	0.484841	0.982	0.65	3.24613e-62	TEp
MRPL20	1.98732e-66	0.450564	0.871	0.437	4.45198e-62	TEp
RPL28	2.54148e-66	0.366506	0.997	0.985	5.69342e-62	TEp
SUCLG2	8.75859e-66	0.313659	0.802	0.299	1.9621e-61	TEp
MRPL55	1.07954e-65	0.322177	0.781	0.299	2.41839e-61	TEp
GPI	1.1633e-65	0.374294	0.76	0.289	2.60602e-61	TEp
FNTA	1.71776e-65	0.25291	0.67	0.226	3.84812e-61	TEp
MRTO4	2.5759e-65	0.259568	0.634	0.208	5.77053e-61	TEp
RNPS1	3.76151e-65	0.456571	0.883	0.444	8.42654e-61	TEp
PDIA6	3.76771e-65	0.566588	0.853	0.477	8.44041e-61	TEp
LSM8	4.01484e-65	0.297329	0.724	0.261	8.99405e-61	TEp
CNOT7	5.02117e-65	0.288847	0.676	0.23	1.12484e-60	TEp
ECI2	7.1859e-65	0.250429	0.592	0.184	1.60979e-60	TEp
MXD3	7.65187e-65	0.343557	0.432	0.115	1.71417e-60	TEp
ENSSSCG00000033500	7.9732e-65	0.475553	0.967	0.774	1.78616e-60	TEp
TERF1	8.10067e-65	0.297483	0.721	0.26	1.81471e-60	TEp
[truncated: 10,812 more rows]
